# Supplementary material for: Discovery of an independent poor-prognosis subtype associated with tertiary lymphoid structures in breast cancer
Source: Front Immunol. 2024 Mar 20;15:1364506. doi: 10.3389/fimmu.2024.1364506 (PMC10987760; doi:10.3389/fimmu.2024.1364506)
Supplement: Supplementary Table S1 — List of TLS-related genes. [file Table_1.xlsx]

## Sheet: Sheet1
ensembl_gene_id	gene_symbol
ENSG00000111732	AICDA
ENSG00000275385	CCL18
ENSG00000172724	CCL19
ENSG00000108691	CCL2
ENSG00000115009	CCL20
ENSG00000137077	CCL21
ENSG00000277632	CCL3
ENSG00000275302	CCL4
ENSG00000271503	CCL5
ENSG00000108700	CCL8
ENSG00000160791	CCR5
ENSG00000112486	CCR6
ENSG00000126353	CCR7
ENSG00000177455	CD19
ENSG00000158473	CD1D
ENSG00000091972	CD200
ENSG00000004468	CD38
ENSG00000198851	CD3E
ENSG00000010610	CD4
ENSG00000101017	CD40
ENSG00000110448	CD5
ENSG00000007312	CD79B
ENSG00000112149	CD83
ENSG00000114013	CD86
ENSG00000153563	CD8A
ENSG00000087237	CETP
ENSG00000203710	CR1
ENSG00000117322	CR2
ENSG00000164400	CSF2
ENSG00000163599	CTLA4
ENSG00000169245	CXCL10
ENSG00000169248	CXCL11
ENSG00000156234	CXCL13
ENSG00000138755	CXCL9
ENSG00000186810	CXCR3
ENSG00000160683	CXCR5
ENSG00000198692	EIF1AY
ENSG00000144152	FBLN7
ENSG00000104921	FCER2
ENSG00000162676	GFI1
ENSG00000115523	GNLY
ENSG00000100453	GZMB
ENSG00000100450	GZMH
ENSG00000135077	HAVCR2
ENSG00000206503	HLA-A
ENSG00000234745	HLA-B
ENSG00000204525	HLA-C
ENSG00000231389	HLA-DPA1
ENSG00000223865	HLA-DPB1
ENSG00000196735	HLA-DQA1
ENSG00000179344	HLA-DQB1
ENSG00000204287	HLA-DRA
ENSG00000196126	HLA-DRB1
ENSG00000204592	HLA-E
ENSG00000204642	HLA-F
ENSG00000204632	HLA-G
ENSG00000163600	ICOS
ENSG00000140749	IGSF6
ENSG00000136634	IL10
ENSG00000115594	IL1R1
ENSG00000115590	IL1R2
ENSG00000134460	IL2RA
ENSG00000137265	IRF4
ENSG00000089692	LAG3
ENSG00000078081	LAMP3
ENSG00000213658	LAT
ENSG00000156738	MS4A1
ENSG00000188389	PDCD1
ENSG00000107317	PTGDS
ENSG00000139194	RBP5
ENSG00000115884	SDC1
ENSG00000188404	SELL
ENSG00000163082	SGPP2
ENSG00000183918	SH2D1A
ENSG00000141293	SKAP1
ENSG00000126561	STAT5A
ENSG00000181847	TIGIT
ENSG00000048462	TNFRSF17
ENSG00000175104	TRAF6
