# Supplementary material for: Discovery of an independent poor-prognosis subtype associated with tertiary lymphoid structures in breast cancer
Source: Front Immunol. 2024 Mar 20;15:1364506. doi: 10.3389/fimmu.2024.1364506 (PMC10987760; doi:10.3389/fimmu.2024.1364506)
Supplement: Supplementary Table S3 — GO terms enriched in TLS-derived subtypes. [file Table_3.xlsx]

## Sheet: GO_results
ID	Description	GeneRatio	BgRatio	pvalue	p.adjust	Cluster
GO:0002443	leukocyte mediated immunity	164/1512	401/18614	1.34918e-74	1.06815e-70	C1
GO:0002449	lymphocyte mediated immunity	137/1512	300/18614	1.30699e-69	5.17373e-66	C1
GO:0002460	adaptive immune response based on somatic recombination of immune receptors built from immunoglobulin superfamily domains	137/1512	311/18614	3.83021e-67	1.01079e-63	C1
GO:0002764	immune response-regulating signaling pathway	164/1512	450/18614	7.36354e-66	1.45743e-62	C1
GO:0002757	immune response-activating signaling pathway	154/1512	423/18614	1.00677e-61	1.41001e-58	C1
GO:0050863	regulation of T cell activation	145/1512	377/18614	1.06859e-61	1.41001e-58	C1
GO:0002253	activation of immune response	167/1512	495/18614	2.02846e-61	2.29419e-58	C1
GO:0050867	positive regulation of cell activation	145/1512	394/18614	8.64381e-59	7.71274e-56	C1
GO:0007159	leukocyte cell-cell adhesion	149/1512	415/18614	8.87606e-59	7.71274e-56	C1
GO:0002768	immune response-regulating cell surface receptor signaling pathway	132/1512	329/18614	9.742e-59	7.71274e-56	C1
GO:0002696	positive regulation of leukocyte activation	140/1512	377/18614	2.54553e-57	1.80867e-54	C1
GO:0051251	positive regulation of lymphocyte activation	130/1512	327/18614	2.74144e-57	1.80867e-54	C1
GO:1903037	regulation of leukocyte cell-cell adhesion	140/1512	378/18614	3.74127e-57	2.27844e-54	C1
GO:1903131	mononuclear cell differentiation	157/1512	474/18614	1.85199e-56	1.0473e-53	C1
GO:1903039	positive regulation of leukocyte cell-cell adhesion	117/1512	273/18614	9.18421e-56	4.84743e-53	C1
GO:0070661	leukocyte proliferation	131/1512	348/18614	1.95494e-54	9.67331e-52	C1
GO:0002683	negative regulation of immune system process	156/1512	487/18614	6.80755e-54	3.17031e-51	C1
GO:0002429	immune response-activating cell surface receptor signaling pathway	121/1512	302/18614	9.02891e-54	3.97121e-51	C1
GO:0002697	regulation of immune effector process	137/1512	384/18614	1.22366e-53	5.09879e-51	C1
GO:0046651	lymphocyte proliferation	120/1512	306/18614	3.96647e-52	1.57013e-49	C1
GO:0030098	lymphocyte differentiation	142/1512	422/18614	5.49558e-52	2.07184e-49	C1
GO:0022407	regulation of cell-cell adhesion	154/1512	491/18614	7.59258e-52	2.73229e-49	C1
GO:0032943	mononuclear cell proliferation	121/1512	313/18614	9.24829e-52	3.18342e-49	C1
GO:0050870	positive regulation of T cell activation	107/1512	249/18614	3.60649e-51	1.18969e-48	C1
GO:0022409	positive regulation of cell-cell adhesion	121/1512	321/18614	2.29759e-50	7.276e-48	C1
GO:0070663	regulation of leukocyte proliferation	110/1512	268/18614	3.63707e-50	1.10749e-47	C1
GO:0032944	regulation of mononuclear cell proliferation	103/1512	243/18614	1.36079e-48	3.99015e-46	C1
GO:0050670	regulation of lymphocyte proliferation	102/1512	239/18614	1.82955e-48	5.17304e-46	C1
GO:0002703	regulation of leukocyte mediated immunity	101/1512	246/18614	4.03051e-46	1.10033e-43	C1
GO:0046631	alpha-beta T cell activation	85/1512	175/18614	4.92682e-46	1.30019e-43	C1
GO:0050851	antigen receptor-mediated signaling pathway	91/1512	201/18614	5.86279e-46	1.49728e-43	C1
GO:0045785	positive regulation of cell adhesion	140/1512	482/18614	9.13871e-43	2.26097e-40	C1
GO:0002366	leukocyte activation involved in immune response	107/1512	296/18614	1.40067e-42	3.36034e-40	C1
GO:0002263	cell activation involved in immune response	107/1512	300/18614	6.03102e-42	1.40434e-39	C1
GO:0030217	T cell differentiation	106/1512	300/18614	4.01109e-41	9.07308e-39	C1
GO:0002831	regulation of response to biotic stimulus	134/1512	463/18614	9.50543e-41	2.0904e-38	C1
GO:0042098	T cell proliferation	88/1512	213/18614	1.51526e-40	3.24225e-38	C1
GO:0002699	positive regulation of immune effector process	98/1512	267/18614	1.01235e-39	2.10915e-37	C1
GO:0001819	positive regulation of cytokine production	136/1512	489/18614	3.07179e-39	6.23574e-37	C1
GO:0042113	B cell activation	99/1512	276/18614	4.14528e-39	8.20455e-37	C1
GO:0002706	regulation of lymphocyte mediated immunity	80/1512	184/18614	6.522e-39	1.25938e-36	C1
GO:0045088	regulation of innate immune response	115/1512	373/18614	6.07221e-38	1.14461e-35	C1
GO:0070665	positive regulation of leukocyte proliferation	74/1512	166/18614	5.57893e-37	1.02717e-34	C1
GO:0042129	regulation of T cell proliferation	77/1512	183/18614	2.85589e-36	5.13866e-34	C1
GO:0001909	leukocyte mediated cytotoxicity	67/1512	139/18614	3.0986e-36	5.45147e-34	C1
GO:0002819	regulation of adaptive immune response	81/1512	205/18614	1.05818e-35	1.82122e-33	C1
GO:0032946	positive regulation of mononuclear cell proliferation	68/1512	148/18614	4.26656e-35	7.18689e-33	C1
GO:0019221	cytokine-mediated signaling pathway	130/1512	492/18614	5.48806e-35	9.05186e-33	C1
GO:0002822	regulation of adaptive immune response based on somatic recombination of immune receptors built from immunoglobulin superfamily domains	77/1512	190/18614	6.70646e-35	1.08357e-32	C1
GO:0050671	positive regulation of lymphocyte proliferation	67/1512	145/18614	8.67339e-35	1.37335e-32	C1
GO:0001906	cell killing	78/1512	197/18614	1.71332e-34	2.65967e-32	C1
GO:0002695	negative regulation of leukocyte activation	79/1512	202/18614	1.79865e-34	2.73844e-32	C1
GO:0046634	regulation of alpha-beta T cell activation	59/1512	114/18614	2.87928e-34	4.30099e-32	C1
GO:0031349	positive regulation of defense response	119/1512	441/18614	5.19739e-33	7.61996e-31	C1
GO:0050852	T cell receptor signaling pathway	63/1512	140/18614	6.02334e-32	8.67033e-30	C1
GO:0002285	lymphocyte activation involved in immune response	77/1512	208/18614	1.04464e-31	1.47686e-29	C1
GO:1902105	regulation of leukocyte differentiation	97/1512	319/18614	1.41513e-31	1.96555e-29	C1
GO:0050866	negative regulation of cell activation	80/1512	225/18614	1.79115e-31	2.44492e-29	C1
GO:0050900	leukocyte migration	109/1512	393/18614	1.96009e-31	2.63017e-29	C1
GO:0042102	positive regulation of T cell proliferation	54/1512	105/18614	2.77365e-31	3.65983e-29	C1
GO:0050777	negative regulation of immune response	73/1512	191/18614	3.61462e-31	4.6913e-29	C1
GO:0031341	regulation of cell killing	55/1512	110/18614	5.1606e-31	6.58975e-29	C1
GO:0019724	B cell mediated immunity	63/1512	148/18614	3.103e-30	3.89605e-28	C1
GO:0045619	regulation of lymphocyte differentiation	76/1512	212/18614	3.14952e-30	3.89605e-28	C1
GO:0016064	immunoglobulin mediated immune response	61/1512	145/18614	5.72128e-29	6.96852e-27	C1
GO:0019882	antigen processing and presentation	54/1512	114/18614	5.89988e-29	7.07718e-27	C1
GO:0001910	regulation of leukocyte mediated cytotoxicity	49/1512	95/18614	1.39638e-28	1.65003e-26	C1
GO:0002456	T cell mediated immunity	56/1512	125/18614	2.06892e-28	2.40877e-26	C1
GO:0002705	positive regulation of leukocyte mediated immunity	61/1512	148/18614	2.24597e-28	2.57701e-26	C1
GO:0002228	natural killer cell mediated immunity	44/1512	79/18614	1.16104e-27	1.31314e-25	C1
GO:0046635	positive regulation of alpha-beta T cell activation	42/1512	72/18614	1.39845e-27	1.55937e-25	C1
GO:0045089	positive regulation of innate immune response	88/1512	300/18614	1.79548e-27	1.97428e-25	C1
GO:0002833	positive regulation of response to biotic stimulus	92/1512	327/18614	3.55408e-27	3.85447e-25	C1
GO:0035710	CD4-positive, alpha-beta T cell activation	52/1512	115/18614	1.03305e-26	1.10523e-24	C1
GO:1903706	regulation of hemopoiesis	105/1512	415/18614	1.05118e-26	1.10962e-24	C1
GO:0051250	negative regulation of lymphocyte activation	63/1512	168/18614	1.60498e-26	1.67192e-24	C1
GO:0050854	regulation of antigen receptor-mediated signaling pathway	39/1512	65/18614	2.36542e-26	2.43208e-24	C1
GO:0002708	positive regulation of lymphocyte mediated immunity	54/1512	126/18614	2.84965e-26	2.8924e-24	C1
GO:0045580	regulation of T cell differentiation	65/1512	180/18614	3.12034e-26	3.12705e-24	C1
GO:0002274	myeloid leukocyte activation	76/1512	240/18614	3.20799e-26	3.17471e-24	C1
GO:0046632	alpha-beta T cell differentiation	52/1512	119/18614	7.75858e-26	7.5833e-24	C1
GO:0050864	regulation of B cell activation	54/1512	130/18614	1.82912e-25	1.76599e-23	C1
GO:0042267	natural killer cell mediated cytotoxicity	41/1512	76/18614	3.91967e-25	3.7388e-23	C1
GO:0071674	mononuclear cell migration	67/1512	202/18614	1.50613e-24	1.41953e-22	C1
GO:0002824	positive regulation of adaptive immune response based on somatic recombination of immune receptors built from immunoglobulin superfamily domains	51/1512	123/18614	4.44397e-24	4.13916e-22	C1
GO:0002821	positive regulation of adaptive immune response	51/1512	129/18614	6.07356e-23	5.59121e-21	C1
GO:0050853	B cell receptor signaling pathway	39/1512	77/18614	1.22255e-22	1.11252e-20	C1
GO:0031343	positive regulation of cell killing	38/1512	74/18614	2.26153e-22	2.0346e-20	C1
GO:0002715	regulation of natural killer cell mediated immunity	32/1512	52/18614	2.40589e-22	2.14016e-20	C1
GO:0046633	alpha-beta T cell proliferation	30/1512	47/18614	1.04934e-21	9.23067e-20	C1
GO:2000514	regulation of CD4-positive, alpha-beta T cell activation	38/1512	77/18614	1.42202e-21	1.23716e-19	C1
GO:0072676	lymphocyte migration	48/1512	122/18614	1.44917e-21	1.24708e-19	C1
GO:0050727	regulation of inflammatory response	96/1512	414/18614	1.54983e-21	1.31935e-19	C1
GO:0002709	regulation of T cell mediated immunity	42/1512	97/18614	6.13814e-21	5.12215e-19	C1
GO:0019884	antigen processing and presentation of exogenous antigen	30/1512	49/18614	6.14633e-21	5.12215e-19	C1
GO:0002704	negative regulation of leukocyte mediated immunity	35/1512	68/18614	9.34516e-21	7.70683e-19	C1
GO:0032609	type II interferon production	46/1512	118/18614	1.57735e-20	1.27427e-18	C1
GO:0032649	regulation of type II interferon production	46/1512	118/18614	1.57735e-20	1.27427e-18	C1
GO:0030595	leukocyte chemotaxis	68/1512	241/18614	1.83227e-20	1.46526e-18	C1
GO:0046640	regulation of alpha-beta T cell proliferation	28/1512	44/18614	2.71718e-20	2.15119e-18	C1
GO:0045058	T cell selection	30/1512	51/18614	3.17836e-20	2.49139e-18	C1
GO:0042269	regulation of natural killer cell mediated cytotoxicity	29/1512	48/18614	4.71997e-20	3.66353e-18	C1
GO:0002758	innate immune response-activating signaling pathway	62/1512	209/18614	5.51883e-20	4.242e-18	C1
GO:0001912	positive regulation of leukocyte mediated cytotoxicity	34/1512	67/18614	6.051e-20	4.60632e-18	C1
GO:0031295	T cell costimulation	28/1512	45/18614	6.6385e-20	5.00543e-18	C1
GO:0030183	B cell differentiation	52/1512	153/18614	7.0114e-20	5.23672e-18	C1
GO:0002698	negative regulation of immune effector process	46/1512	122/18614	7.82646e-20	5.79085e-18	C1
GO:0043367	CD4-positive, alpha-beta T cell differentiation	39/1512	89/18614	9.10357e-20	6.67342e-18	C1
GO:0046641	positive regulation of alpha-beta T cell proliferation	21/1512	25/18614	1.02811e-19	7.46746e-18	C1
GO:0034341	response to type II interferon	49/1512	139/18614	1.39657e-19	1.00515e-17	C1
GO:0002286	T cell activation involved in immune response	45/1512	119/18614	1.72149e-19	1.22784e-17	C1
GO:1902107	positive regulation of leukocyte differentiation	57/1512	184/18614	1.81166e-19	1.26928e-17	C1
GO:1903708	positive regulation of hemopoiesis	57/1512	184/18614	1.81166e-19	1.26928e-17	C1
GO:0002218	activation of innate immune response	65/1512	233/18614	2.47222e-19	1.71689e-17	C1
GO:0002237	response to molecule of bacterial origin	85/1512	366/18614	3.06197e-19	2.10797e-17	C1
GO:0031294	lymphocyte costimulation	28/1512	47/18614	3.57506e-19	2.43998e-17	C1
GO:0050856	regulation of T cell receptor signaling pathway	27/1512	44/18614	5.17535e-19	3.47231e-17	C1
GO:2000516	positive regulation of CD4-positive, alpha-beta T cell activation	27/1512	44/18614	5.17535e-19	3.47231e-17	C1
GO:0002700	regulation of production of molecular mediator of immune response	57/1512	189/18614	7.46422e-19	4.9659e-17	C1
GO:0046637	regulation of alpha-beta T cell differentiation	34/1512	73/18614	1.94941e-18	1.28612e-16	C1
GO:0050868	negative regulation of T cell activation	46/1512	131/18614	2.17794e-18	1.42502e-16	C1
GO:0002685	regulation of leukocyte migration	62/1512	227/18614	5.3019e-18	3.44059e-16	C1
GO:0002478	antigen processing and presentation of exogenous peptide antigen	25/1512	40/18614	5.57909e-18	3.59103e-16	C1
GO:0045621	positive regulation of lymphocyte differentiation	45/1512	130/18614	9.67537e-18	6.17741e-16	C1
GO:0009615	response to virus	88/1512	408/18614	1.07522e-17	6.81004e-16	C1
GO:0030101	natural killer cell activation	39/1512	100/18614	1.27294e-17	7.99833e-16	C1
GO:0032496	response to lipopolysaccharide	79/1512	345/18614	1.38384e-17	8.62666e-16	C1
GO:0032615	interleukin-12 production	31/1512	64/18614	1.50066e-17	9.173e-16	C1
GO:0032655	regulation of interleukin-12 production	31/1512	64/18614	1.50066e-17	9.173e-16	C1
GO:0002181	cytoplasmic translation	50/1512	159/18614	1.50624e-17	9.173e-16	C1
GO:0032729	positive regulation of type II interferon production	34/1512	77/18614	1.55011e-17	9.36811e-16	C1
GO:0002707	negative regulation of lymphocyte mediated immunity	29/1512	56/18614	1.59008e-17	9.53686e-16	C1
GO:0031348	negative regulation of defense response	70/1512	284/18614	1.61192e-17	9.5952e-16	C1
GO:0060326	cell chemotaxis	74/1512	312/18614	1.90719e-17	1.12681e-15	C1
GO:0002440	production of molecular mediator of immune response	76/1512	328/18614	2.85276e-17	1.67299e-15	C1
GO:1903038	negative regulation of leukocyte cell-cell adhesion	48/1512	150/18614	3.03021e-17	1.76398e-15	C1
GO:0022408	negative regulation of cell-cell adhesion	57/1512	205/18614	4.80972e-17	2.77945e-15	C1
GO:0048002	antigen processing and presentation of peptide antigen	32/1512	71/18614	6.57944e-17	3.75515e-15	C1
GO:0002292	T cell differentiation involved in immune response	34/1512	80/18614	6.59298e-17	3.75515e-15	C1
GO:0001913	T cell mediated cytotoxicity	29/1512	59/18614	1.00105e-16	5.66095e-15	C1
GO:0071346	cellular response to type II interferon	41/1512	116/18614	1.17556e-16	6.60066e-15	C1
GO:0070664	negative regulation of leukocyte proliferation	37/1512	96/18614	1.36971e-16	7.63663e-15	C1
GO:0006909	phagocytosis	61/1512	236/18614	1.758e-16	9.7329e-15	C1
GO:0002702	positive regulation of production of molecular mediator of immune response	44/1512	134/18614	2.15157e-16	1.18291e-14	C1
GO:0050672	negative regulation of lymphocyte proliferation	35/1512	88/18614	2.84506e-16	1.5534e-14	C1
GO:0042100	B cell proliferation	38/1512	103/18614	2.96384e-16	1.60717e-14	C1
GO:0002275	myeloid cell activation involved in immune response	37/1512	98/18614	3.02913e-16	1.6314e-14	C1
GO:0002820	negative regulation of adaptive immune response	29/1512	61/18614	3.14637e-16	1.6831e-14	C1
GO:0043368	positive T cell selection	23/1512	38/18614	3.35658e-16	1.78349e-14	C1
GO:0032945	negative regulation of mononuclear cell proliferation	35/1512	89/18614	4.32706e-16	2.28382e-14	C1
GO:0097529	myeloid leukocyte migration	61/1512	241/18614	5.13193e-16	2.69069e-14	C1
GO:0071706	tumor necrosis factor superfamily cytokine production	53/1512	190/18614	5.22048e-16	2.70134e-14	C1
GO:1903555	regulation of tumor necrosis factor superfamily cytokine production	53/1512	190/18614	5.22048e-16	2.70134e-14	C1
GO:0002287	alpha-beta T cell activation involved in immune response	31/1512	72/18614	9.89364e-16	5.05342e-14	C1
GO:0002293	alpha-beta T cell differentiation involved in immune response	31/1512	72/18614	9.89364e-16	5.05342e-14	C1
GO:0043370	regulation of CD4-positive, alpha-beta T cell differentiation	27/1512	55/18614	1.19535e-15	6.0664e-14	C1
GO:0002221	pattern recognition receptor signaling pathway	52/1512	189/18614	1.84761e-15	9.31691e-14	C1
GO:0006968	cellular defense response	26/1512	52/18614	2.27975e-15	1.13514e-13	C1
GO:0046638	positive regulation of alpha-beta T cell differentiation	26/1512	52/18614	2.27975e-15	1.13514e-13	C1
GO:0002832	negative regulation of response to biotic stimulus	41/1512	125/18614	2.36713e-15	1.17129e-13	C1
GO:0050729	positive regulation of inflammatory response	46/1512	154/18614	2.65352e-15	1.30484e-13	C1
GO:0032640	tumor necrosis factor production	51/1512	185/18614	3.1572e-15	1.53347e-13	C1
GO:0032680	regulation of tumor necrosis factor production	51/1512	185/18614	3.1572e-15	1.53347e-13	C1
GO:0071219	cellular response to molecule of bacterial origin	59/1512	237/18614	3.49688e-15	1.6881e-13	C1
GO:0071222	cellular response to lipopolysaccharide	57/1512	224/18614	3.65021e-15	1.75144e-13	C1
GO:0045582	positive regulation of T cell differentiation	39/1512	116/18614	4.46849e-15	2.13115e-13	C1
GO:0002294	CD4-positive, alpha-beta T cell differentiation involved in immune response	30/1512	71/18614	5.35153e-15	2.53701e-13	C1
GO:0032102	negative regulation of response to external stimulus	87/1512	446/18614	9.52541e-15	4.48885e-13	C1
GO:0007162	negative regulation of cell adhesion	69/1512	312/18614	1.03167e-14	4.83299e-13	C1
GO:0002718	regulation of cytokine production involved in immune response	39/1512	119/18614	1.17005e-14	5.43529e-13	C1
GO:0002396	MHC protein complex assembly	16/1512	20/18614	1.18084e-14	5.43529e-13	C1
GO:0002501	peptide antigen assembly with MHC protein complex	16/1512	20/18614	1.18084e-14	5.43529e-13	C1
GO:0034612	response to tumor necrosis factor	61/1512	257/18614	1.25987e-14	5.76554e-13	C1
GO:0071216	cellular response to biotic stimulus	62/1512	264/18614	1.28946e-14	5.86706e-13	C1
GO:0045824	negative regulation of innate immune response	31/1512	78/18614	1.46263e-14	6.61693e-13	C1
GO:1990868	response to chemokine	35/1512	99/18614	1.99308e-14	8.91479e-13	C1
GO:1990869	cellular response to chemokine	35/1512	99/18614	1.99308e-14	8.91479e-13	C1
GO:0002367	cytokine production involved in immune response	39/1512	121/18614	2.17788e-14	9.68668e-13	C1
GO:0002823	negative regulation of adaptive immune response based on somatic recombination of immune receptors built from immunoglobulin superfamily domains	26/1512	56/18614	2.21918e-14	9.81522e-13	C1
GO:0030888	regulation of B cell proliferation	28/1512	65/18614	2.38317e-14	1.0482e-12	C1
GO:0071356	cellular response to tumor necrosis factor	57/1512	235/18614	3.45714e-14	1.51217e-12	C1
GO:0072678	T cell migration	29/1512	71/18614	4.4311e-14	1.92753e-12	C1
GO:0070098	chemokine-mediated signaling pathway	33/1512	91/18614	4.75923e-14	2.05895e-12	C1
GO:0043299	leukocyte degranulation	31/1512	81/18614	5.00559e-14	2.15376e-12	C1
GO:0002399	MHC class II protein complex assembly	14/1512	16/18614	5.28682e-14	2.25031e-12	C1
GO:0002503	peptide antigen assembly with MHC class II protein complex	14/1512	16/18614	5.28682e-14	2.25031e-12	C1
GO:0043372	positive regulation of CD4-positive, alpha-beta T cell differentiation	20/1512	34/18614	6.37686e-14	2.69977e-12	C1
GO:0032623	interleukin-2 production	27/1512	63/18614	8.0669e-14	3.37913e-12	C1
GO:0032663	regulation of interleukin-2 production	27/1512	63/18614	8.0669e-14	3.37913e-12	C1
GO:0001914	regulation of T cell mediated cytotoxicity	24/1512	50/18614	8.76638e-14	3.65281e-12	C1
GO:0019886	antigen processing and presentation of exogenous peptide antigen via MHC class II	19/1512	31/18614	9.45543e-14	3.9193e-12	C1
GO:0036037	CD8-positive, alpha-beta T cell activation	18/1512	28/18614	1.28469e-13	5.29734e-12	C1
GO:0002711	positive regulation of T cell mediated immunity	28/1512	69/18614	1.47707e-13	6.02782e-12	C1
GO:0042093	T-helper cell differentiation	28/1512	69/18614	1.47707e-13	6.02782e-12	C1
GO:0032814	regulation of natural killer cell activation	22/1512	43/18614	1.7697e-13	7.18496e-12	C1
GO:0002717	positive regulation of natural killer cell mediated immunity	19/1512	32/18614	2.15031e-13	8.68572e-12	C1
GO:0002381	immunoglobulin production involved in immunoglobulin-mediated immune response	29/1512	75/18614	2.39581e-13	9.62824e-12	C1
GO:0036336	dendritic cell migration	19/1512	33/18614	4.68281e-13	1.863e-11	C1
GO:0050858	negative regulation of antigen receptor-mediated signaling pathway	19/1512	33/18614	4.68281e-13	1.863e-11	C1
GO:0007249	I-kappaB kinase/NF-kappaB signaling	63/1512	293/18614	5.75942e-13	2.27987e-11	C1
GO:0010720	positive regulation of cell development	81/1512	432/18614	7.39508e-13	2.91083e-11	C1
GO:0050871	positive regulation of B cell activation	30/1512	83/18614	7.42691e-13	2.91083e-11	C1
GO:0051607	defense response to virus	64/1512	303/18614	8.80402e-13	3.43357e-11	C1
GO:0001818	negative regulation of cytokine production	73/1512	371/18614	9.03477e-13	3.50629e-11	C1
GO:0140546	defense response to symbiont	64/1512	304/18614	1.02896e-12	3.97378e-11	C1
GO:0050764	regulation of phagocytosis	33/1512	101/18614	1.40977e-12	5.41804e-11	C1
GO:0002495	antigen processing and presentation of peptide antigen via MHC class II	19/1512	35/18614	1.98198e-12	7.58037e-11	C1
GO:0032735	positive regulation of interleukin-12 production	21/1512	43/18614	2.04408e-12	7.78029e-11	C1
GO:0032635	interleukin-6 production	45/1512	178/18614	3.71386e-12	1.40012e-10	C1
GO:0032675	regulation of interleukin-6 production	45/1512	178/18614	3.71386e-12	1.40012e-10	C1
GO:0002260	lymphocyte homeostasis	27/1512	72/18614	3.77324e-12	1.41577e-10	C1
GO:0071675	regulation of mononuclear cell migration	36/1512	122/18614	4.16045e-12	1.55369e-10	C1
GO:0002687	positive regulation of leukocyte migration	40/1512	147/18614	4.7804e-12	1.77683e-10	C1
GO:0002573	myeloid leukocyte differentiation	52/1512	227/18614	4.9046e-12	1.81447e-10	C1
GO:0031342	negative regulation of cell killing	17/1512	29/18614	5.41002e-12	1.99215e-10	C1
GO:0002504	antigen processing and presentation of peptide or polysaccharide antigen via MHC class II	19/1512	37/18614	7.3649e-12	2.69944e-10	C1
GO:0043122	regulation of I-kappaB kinase/NF-kappaB signaling	56/1512	258/18614	7.54095e-12	2.75123e-10	C1
GO:0001911	negative regulation of leukocyte mediated cytotoxicity	16/1512	26/18614	8.07839e-12	2.90712e-10	C1
GO:0002407	dendritic cell chemotaxis	16/1512	26/18614	8.07839e-12	2.90712e-10	C1
GO:0050857	positive regulation of antigen receptor-mediated signaling pathway	16/1512	26/18614	8.07839e-12	2.90712e-10	C1
GO:0048247	lymphocyte chemotaxis	25/1512	64/18614	8.18336e-12	2.93157e-10	C1
GO:0097530	granulocyte migration	41/1512	156/18614	8.79892e-12	3.13788e-10	C1
GO:0002720	positive regulation of cytokine production involved in immune response	28/1512	80/18614	1.06285e-11	3.7578e-10	C1
GO:0042088	T-helper 1 type immune response	21/1512	46/18614	1.06321e-11	3.7578e-10	C1
GO:0002507	tolerance induction	17/1512	30/18614	1.15392e-11	4.06027e-10	C1
GO:0045577	regulation of B cell differentiation	18/1512	34/18614	1.34335e-11	4.70588e-10	C1
GO:0033209	tumor necrosis factor-mediated signaling pathway	33/1512	109/18614	1.49538e-11	5.21537e-10	C1
GO:0045954	positive regulation of natural killer cell mediated cytotoxicity	16/1512	27/18614	1.83313e-11	6.3653e-10	C1
GO:1990266	neutrophil migration	36/1512	128/18614	1.95481e-11	6.75819e-10	C1
GO:0002444	myeloid leukocyte mediated immunity	33/1512	110/18614	1.97166e-11	6.78679e-10	C1
GO:0045066	regulatory T cell differentiation	19/1512	39/18614	2.45212e-11	8.40408e-10	C1
GO:0030099	myeloid cell differentiation	76/1512	421/18614	2.61617e-11	8.89003e-10	C1
GO:0071887	leukocyte apoptotic process	34/1512	117/18614	2.61637e-11	8.89003e-10	C1
GO:0002312	B cell activation involved in immune response	29/1512	89/18614	3.43828e-11	1.16328e-09	C1
GO:0002716	negative regulation of natural killer cell mediated immunity	14/1512	21/18614	3.46782e-11	1.16828e-09	C1
GO:0072538	T-helper 17 type immune response	20/1512	44/18614	3.65161e-11	1.22499e-09	C1
GO:0050766	positive regulation of phagocytosis	26/1512	73/18614	3.68122e-11	1.22971e-09	C1
GO:2000401	regulation of lymphocyte migration	25/1512	68/18614	3.92546e-11	1.30579e-09	C1
GO:0019883	antigen processing and presentation of endogenous antigen	17/1512	32/18614	4.65687e-11	1.54261e-09	C1
GO:0002688	regulation of leukocyte chemotaxis	35/1512	126/18614	5.4427e-11	1.79541e-09	C1
GO:0097028	dendritic cell differentiation	20/1512	45/18614	6.07244e-11	1.99483e-09	C1
GO:0050860	negative regulation of T cell receptor signaling pathway	15/1512	25/18614	6.19396e-11	2.02635e-09	C1
GO:0043410	positive regulation of MAPK cascade	84/1512	495/18614	6.36327e-11	2.07317e-09	C1
GO:0006959	humoral immune response	53/1512	250/18614	6.97974e-11	2.2647e-09	C1
GO:0031663	lipopolysaccharide-mediated signaling pathway	24/1512	65/18614	8.67238e-11	2.80242e-09	C1
GO:0002886	regulation of myeloid leukocyte mediated immunity	23/1512	60/18614	8.799e-11	2.83178e-09	C1
GO:0050920	regulation of chemotaxis	50/1512	230/18614	9.40252e-11	3.01375e-09	C1
GO:0045622	regulation of T-helper cell differentiation	19/1512	42/18614	1.25395e-10	3.98546e-09	C1
GO:0032613	interleukin-10 production	24/1512	66/18614	1.25851e-10	3.98546e-09	C1
GO:0032653	regulation of interleukin-10 production	24/1512	66/18614	1.25851e-10	3.98546e-09	C1
GO:0002335	mature B cell differentiation	18/1512	38/18614	1.4928e-10	4.70857e-09	C1
GO:0002861	regulation of inflammatory response to antigenic stimulus	20/1512	47/18614	1.5963e-10	5.01504e-09	C1
GO:0032611	interleukin-1 beta production	32/1512	112/18614	1.62534e-10	5.06606e-09	C1
GO:0032651	regulation of interleukin-1 beta production	32/1512	112/18614	1.62534e-10	5.06606e-09	C1
GO:0042130	negative regulation of T cell proliferation	25/1512	72/18614	1.64608e-10	5.09062e-09	C1
GO:0071677	positive regulation of mononuclear cell migration	25/1512	72/18614	1.64608e-10	5.09062e-09	C1
GO:0071621	granulocyte chemotaxis	35/1512	131/18614	1.77441e-10	5.46616e-09	C1
GO:0002437	inflammatory response to antigenic stimulus	26/1512	78/18614	2.00664e-10	6.15758e-09	C1
GO:0030593	neutrophil chemotaxis	31/1512	107/18614	2.12777e-10	6.50408e-09	C1
GO:0050798	activated T cell proliferation	20/1512	48/18614	2.52827e-10	7.69857e-09	C1
GO:2000106	regulation of leukocyte apoptotic process	28/1512	90/18614	2.54301e-10	7.71381e-09	C1
GO:0002710	negative regulation of T cell mediated immunity	15/1512	27/18614	2.81706e-10	8.48011e-09	C1
GO:0032753	positive regulation of interleukin-4 production	15/1512	27/18614	2.81706e-10	8.48011e-09	C1
GO:0045953	negative regulation of natural killer cell mediated cytotoxicity	13/1512	20/18614	2.87639e-10	8.62589e-09	C1
GO:0032633	interleukin-4 production	17/1512	35/18614	2.94995e-10	8.77997e-09	C1
GO:0032673	regulation of interleukin-4 production	17/1512	35/18614	2.94995e-10	8.77997e-09	C1
GO:2000316	regulation of T-helper 17 type immune response	16/1512	31/18614	3.08722e-10	9.15413e-09	C1
GO:0042116	macrophage activation	31/1512	109/18614	3.55359e-10	1.04587e-08	C1
GO:1903557	positive regulation of tumor necrosis factor superfamily cytokine production	31/1512	109/18614	3.55359e-10	1.04587e-08	C1
GO:0001776	leukocyte homeostasis	30/1512	103/18614	3.59586e-10	1.05439e-08	C1
GO:0001916	positive regulation of T cell mediated cytotoxicity	18/1512	40/18614	4.30538e-10	1.25778e-08	C1
GO:0050921	positive regulation of chemotaxis	36/1512	143/18614	5.94648e-10	1.73082e-08	C1
GO:0032760	positive regulation of tumor necrosis factor production	30/1512	105/18614	6.02926e-10	1.74849e-08	C1
GO:0002637	regulation of immunoglobulin production	25/1512	76/18614	6.14482e-10	1.77549e-08	C1
GO:0043373	CD4-positive, alpha-beta T cell lineage commitment	13/1512	21/18614	6.98699e-10	2.01149e-08	C1
GO:0032612	interleukin-1 production	34/1512	131/18614	7.45379e-10	2.13039e-08	C1
GO:0032652	regulation of interleukin-1 production	34/1512	131/18614	7.45379e-10	2.13039e-08	C1
GO:0051092	positive regulation of NF-kappaB transcription factor activity	38/1512	159/18614	9.9913e-10	2.84536e-08	C1
GO:0002220	innate immune response activating cell surface receptor signaling pathway	25/1512	78/18614	1.14194e-09	3.24042e-08	C1
GO:0002690	positive regulation of leukocyte chemotaxis	28/1512	96/18614	1.33391e-09	3.77163e-08	C1
GO:0002361	CD4-positive, CD25-positive, alpha-beta regulatory T cell differentiation	9/1512	10/18614	1.39671e-09	3.93514e-08	C1
GO:0002369	T cell cytokine production	17/1512	38/18614	1.47801e-09	4.13477e-08	C1
GO:0002724	regulation of T cell cytokine production	17/1512	38/18614	1.47801e-09	4.13477e-08	C1
GO:0032743	positive regulation of interleukin-2 production	16/1512	34/18614	1.78949e-09	4.98852e-08	C1
GO:0032731	positive regulation of interleukin-1 beta production	22/1512	63/18614	1.8108e-09	5.01357e-08	C1
GO:0002377	immunoglobulin production	45/1512	212/18614	1.81114e-09	5.01357e-08	C1
GO:0032732	positive regulation of interleukin-1 production	24/1512	74/18614	1.86939e-09	5.15677e-08	C1
GO:0052548	regulation of endopeptidase activity	61/1512	336/18614	1.93407e-09	5.31669e-08	C1
GO:0002825	regulation of T-helper 1 type immune response	15/1512	30/18614	1.98833e-09	5.44692e-08	C1
GO:0043300	regulation of leukocyte degranulation	19/1512	48/18614	2.01691e-09	5.50617e-08	C1
GO:0070227	lymphocyte apoptotic process	25/1512	80/18614	2.07229e-09	5.63792e-08	C1
GO:0033077	T cell differentiation in thymus	26/1512	86/18614	2.19917e-09	5.96261e-08	C1
GO:0045576	mast cell activation	23/1512	69/18614	2.21361e-09	5.98129e-08	C1
GO:0043123	positive regulation of I-kappaB kinase/NF-kappaB signaling	42/1512	192/18614	2.42011e-09	6.517e-08	C1
GO:0070228	regulation of lymphocyte apoptotic process	21/1512	59/18614	2.83548e-09	7.60966e-08	C1
GO:0050862	positive regulation of T cell receptor signaling pathway	11/1512	16/18614	2.92339e-09	7.81909e-08	C1
GO:0038093	Fc receptor signaling pathway	20/1512	54/18614	3.02063e-09	8.05197e-08	C1
GO:0002363	alpha-beta T cell lineage commitment	13/1512	23/18614	3.36409e-09	8.90753e-08	C1
GO:0050855	regulation of B cell receptor signaling pathway	13/1512	23/18614	3.36409e-09	8.90753e-08	C1
GO:0032740	positive regulation of interleukin-17 production	14/1512	27/18614	3.7487e-09	9.85994e-08	C1
GO:0042832	defense response to protozoan	14/1512	27/18614	3.7487e-09	9.85994e-08	C1
GO:0002548	monocyte chemotaxis	23/1512	71/18614	4.1605e-09	1.09068e-07	C1
GO:0030890	positive regulation of B cell proliferation	18/1512	45/18614	4.39459e-09	1.14447e-07	C1
GO:0046006	regulation of activated T cell proliferation	18/1512	45/18614	4.39459e-09	1.14447e-07	C1
GO:0043547	positive regulation of GTPase activity	52/1512	272/18614	4.90895e-09	1.27423e-07	C1
GO:0045589	regulation of regulatory T cell differentiation	16/1512	36/18614	5.07309e-09	1.31254e-07	C1
GO:0002577	regulation of antigen processing and presentation	12/1512	20/18614	5.38315e-09	1.38371e-07	C1
GO:2001185	regulation of CD8-positive, alpha-beta T cell activation	12/1512	20/18614	5.38315e-09	1.38371e-07	C1
GO:0002520	immune system development	42/1512	197/18614	5.44705e-09	1.39561e-07	C1
GO:0018108	peptidyl-tyrosine phosphorylation	64/1512	370/18614	5.70368e-09	1.45665e-07	C1
GO:2000403	positive regulation of lymphocyte migration	17/1512	41/18614	6.15009e-09	1.5656e-07	C1
GO:0070231	T cell apoptotic process	20/1512	56/18614	6.30418e-09	1.59457e-07	C1
GO:2000107	negative regulation of leukocyte apoptotic process	20/1512	56/18614	6.30418e-09	1.59457e-07	C1
GO:0043369	CD4-positive or CD8-positive, alpha-beta T cell lineage commitment	13/1512	24/18614	6.79269e-09	1.71267e-07	C1
GO:0018212	peptidyl-tyrosine modification	64/1512	372/18614	7.0869e-09	1.78118e-07	C1
GO:0072540	T-helper 17 cell lineage commitment	10/1512	14/18614	8.98166e-09	2.25025e-07	C1
GO:0051209	release of sequestered calcium ion into cytosol	32/1512	130/18614	9.5677e-09	2.38951e-07	C1
GO:0002712	regulation of B cell mediated immunity	21/1512	63/18614	1.09944e-08	2.72861e-07	C1
GO:0002889	regulation of immunoglobulin mediated immune response	21/1512	63/18614	1.09944e-08	2.72861e-07	C1
GO:0051283	negative regulation of sequestering of calcium ion	32/1512	131/18614	1.16871e-08	2.89146e-07	C1
GO:0001562	response to protozoan	14/1512	29/18614	1.24068e-08	3.05996e-07	C1
GO:0032620	interleukin-17 production	18/1512	48/18614	1.47846e-08	3.61264e-07	C1
GO:0032660	regulation of interleukin-17 production	18/1512	48/18614	1.47846e-08	3.61264e-07	C1
GO:2000404	regulation of T cell migration	18/1512	48/18614	1.47846e-08	3.61264e-07	C1
GO:2000116	regulation of cysteine-type endopeptidase activity	46/1512	234/18614	1.53497e-08	3.73919e-07	C1
GO:0002224	toll-like receptor signaling pathway	22/1512	70/18614	1.69261e-08	4.11055e-07	C1
GO:0051282	regulation of sequestering of calcium ion	32/1512	133/18614	1.73119e-08	4.18942e-07	C1
GO:0050869	negative regulation of B cell activation	15/1512	34/18614	1.74096e-08	4.18942e-07	C1
GO:2000406	positive regulation of T cell migration	15/1512	34/18614	1.74096e-08	4.18942e-07	C1
GO:0002295	T-helper cell lineage commitment	11/1512	18/18614	1.82733e-08	4.38392e-07	C1
GO:0070232	regulation of T cell apoptotic process	16/1512	39/18614	2.06996e-08	4.95102e-07	C1
GO:0002360	T cell lineage commitment	14/1512	30/18614	2.1523e-08	5.11705e-07	C1
GO:0072539	T-helper 17 cell differentiation	14/1512	30/18614	2.1523e-08	5.11705e-07	C1
GO:0002347	response to tumor cell	17/1512	44/18614	2.20046e-08	5.21589e-07	C1
GO:0045061	thymic T cell selection	12/1512	22/18614	2.36874e-08	5.59799e-07	C1
GO:1901623	regulation of lymphocyte chemotaxis	13/1512	26/18614	2.42429e-08	5.71224e-07	C1
GO:0002468	dendritic cell antigen processing and presentation	10/1512	15/18614	2.49723e-08	5.86663e-07	C1
GO:0038061	NIK/NF-kappaB signaling	33/1512	142/18614	2.59324e-08	6.07416e-07	C1
GO:0002269	leukocyte activation involved in inflammatory response	18/1512	50/18614	3.11999e-08	7.28642e-07	C1
GO:0051090	regulation of DNA-binding transcription factor activity	73/1512	465/18614	3.4404e-08	8.01106e-07	C1
GO:0050728	negative regulation of inflammatory response	39/1512	187/18614	3.57837e-08	8.3079e-07	C1
GO:0051208	sequestering of calcium ion	32/1512	137/18614	3.69388e-08	8.55101e-07	C1
GO:0002279	mast cell activation involved in immune response	19/1512	56/18614	3.94903e-08	9.115e-07	C1
GO:0007259	receptor signaling pathway via JAK-STAT	37/1512	173/18614	3.9945e-08	9.19316e-07	C1
GO:0010818	T cell chemotaxis	13/1512	27/18614	4.32733e-08	9.93028e-07	C1
GO:0002474	antigen processing and presentation of peptide antigen via MHC class I	15/1512	36/18614	4.46864e-08	1.02249e-06	C1
GO:0045591	positive regulation of regulatory T cell differentiation	12/1512	23/18614	4.58582e-08	1.04628e-06	C1
GO:0002455	humoral immune response mediated by circulating immunoglobulin	17/1512	46/18614	4.79515e-08	1.0909e-06	C1
GO:0045123	cellular extravasation	22/1512	74/18614	5.24056e-08	1.18783e-06	C1
GO:1903556	negative regulation of tumor necrosis factor superfamily cytokine production	23/1512	80/18614	5.25125e-08	1.18783e-06	C1
GO:0002448	mast cell mediated immunity	19/1512	57/18614	5.47484e-08	1.23488e-06	C1
GO:2000318	positive regulation of T-helper 17 type immune response	10/1512	16/18614	6.17204e-08	1.38818e-06	C1
GO:0001774	microglial cell activation	17/1512	47/18614	6.94592e-08	1.55781e-06	C1
GO:0070374	positive regulation of ERK1 and ERK2 cascade	43/1512	222/18614	6.9959e-08	1.5628e-06	C1
GO:0097696	receptor signaling pathway via STAT	38/1512	184/18614	7.00765e-08	1.5628e-06	C1
GO:0002291	T cell activation via T cell receptor contact with antigen bound to MHC molecule on antigen presenting cell	8/1512	10/18614	7.2239e-08	1.60651e-06	C1
GO:0002418	immune response to tumor cell	13/1512	28/18614	7.47654e-08	1.65803e-06	C1
GO:0030225	macrophage differentiation	19/1512	58/18614	7.52546e-08	1.66422e-06	C1
GO:0002643	regulation of tolerance induction	11/1512	20/18614	8.27561e-08	1.82501e-06	C1
GO:0002639	positive regulation of immunoglobulin production	18/1512	53/18614	8.82147e-08	1.93999e-06	C1
GO:0010950	positive regulation of endopeptidase activity	36/1512	171/18614	9.25378e-08	2.02905e-06	C1
GO:0097553	calcium ion transmembrane import into cytosol	40/1512	201/18614	9.27772e-08	2.02905e-06	C1
GO:0038094	Fc-gamma receptor signaling pathway	14/1512	33/18614	9.59964e-08	2.09166e-06	C1
GO:0046330	positive regulation of JNK cascade	25/1512	95/18614	9.61681e-08	2.09166e-06	C1
GO:0043087	regulation of GTPase activity	60/1512	364/18614	1.01431e-07	2.20008e-06	C1
GO:1902106	negative regulation of leukocyte differentiation	27/1512	109/18614	1.17039e-07	2.53168e-06	C1
GO:0070372	regulation of ERK1 and ERK2 cascade	54/1512	315/18614	1.19002e-07	2.56714e-06	C1
GO:0043303	mast cell degranulation	18/1512	54/18614	1.22325e-07	2.63166e-06	C1
GO:0001773	myeloid dendritic cell activation	13/1512	29/18614	1.25432e-07	2.69117e-06	C1
GO:0070371	ERK1 and ERK2 cascade	57/1512	341/18614	1.2988e-07	2.77908e-06	C1
GO:0032720	negative regulation of tumor necrosis factor production	22/1512	78/18614	1.48297e-07	3.1646e-06	C1
GO:0001782	B cell homeostasis	14/1512	34/18614	1.51007e-07	3.2012e-06	C1
GO:0002483	antigen processing and presentation of endogenous peptide antigen	12/1512	25/18614	1.51225e-07	3.2012e-06	C1
GO:0032693	negative regulation of interleukin-10 production	12/1512	25/18614	1.51225e-07	3.2012e-06	C1
GO:0070304	positive regulation of stress-activated protein kinase signaling cascade	30/1512	131/18614	1.55801e-07	3.28927e-06	C1
GO:1905517	macrophage migration	19/1512	61/18614	1.86301e-07	3.92274e-06	C1
GO:0045581	negative regulation of T cell differentiation	17/1512	50/18614	1.97253e-07	4.14231e-06	C1
GO:0045059	positive thymic T cell selection	9/1512	14/18614	2.06869e-07	4.33276e-06	C1
GO:0051091	positive regulation of DNA-binding transcription factor activity	48/1512	271/18614	2.18299e-07	4.5601e-06	C1
GO:0010952	positive regulation of peptidase activity	37/1512	185/18614	2.44085e-07	5.08532e-06	C1
GO:0043030	regulation of macrophage activation	19/1512	62/18614	2.48296e-07	5.15948e-06	C1
GO:0002726	positive regulation of T cell cytokine production	12/1512	26/18614	2.60067e-07	5.37585e-06	C1
GO:0032816	positive regulation of natural killer cell activation	12/1512	26/18614	2.60067e-07	5.37585e-06	C1
GO:0032755	positive regulation of interleukin-6 production	25/1512	100/18614	2.82024e-07	5.81453e-06	C1
GO:0051142	positive regulation of NK T cell proliferation	6/1512	6/18614	2.84648e-07	5.85341e-06	C1
GO:0051651	maintenance of location in cell	43/1512	233/18614	2.88433e-07	5.91586e-06	C1
GO:0002827	positive regulation of T-helper 1 type immune response	10/1512	18/18614	2.89756e-07	5.92765e-06	C1
GO:0002223	stimulatory C-type lectin receptor signaling pathway	11/1512	22/18614	2.98304e-07	6.02468e-06	C1
GO:0035739	CD4-positive, alpha-beta T cell proliferation	11/1512	22/18614	2.98304e-07	6.02468e-06	C1
GO:1990840	response to lectin	11/1512	22/18614	2.98304e-07	6.02468e-06	C1
GO:1990858	cellular response to lectin	11/1512	22/18614	2.98304e-07	6.02468e-06	C1
GO:2000561	regulation of CD4-positive, alpha-beta T cell proliferation	11/1512	22/18614	2.98304e-07	6.02468e-06	C1
GO:1903707	negative regulation of hemopoiesis	27/1512	115/18614	3.77004e-07	7.59476e-06	C1
GO:0032874	positive regulation of stress-activated MAPK cascade	29/1512	129/18614	3.78998e-07	7.61555e-06	C1
GO:0043281	regulation of cysteine-type endopeptidase activity involved in apoptotic process	39/1512	204/18614	3.99199e-07	8.00116e-06	C1
GO:0150076	neuroinflammatory response	21/1512	76/18614	4.1417e-07	8.28027e-06	C1
GO:0045055	regulated exocytosis	42/1512	228/18614	4.15918e-07	8.29427e-06	C1
GO:0031098	stress-activated protein kinase signaling cascade	44/1512	245/18614	4.64645e-07	9.24271e-06	C1
GO:0001771	immunological synapse formation	9/1512	15/18614	4.79715e-07	9.44752e-06	C1
GO:0001787	natural killer cell proliferation	9/1512	15/18614	4.79715e-07	9.44752e-06	C1
GO:0002517	T cell tolerance induction	9/1512	15/18614	4.79715e-07	9.44752e-06	C1
GO:0043374	CD8-positive, alpha-beta T cell differentiation	9/1512	15/18614	4.79715e-07	9.44752e-06	C1
GO:0002714	positive regulation of B cell mediated immunity	15/1512	42/18614	4.96316e-07	9.72608e-06	C1
GO:0002891	positive regulation of immunoglobulin mediated immune response	15/1512	42/18614	4.96316e-07	9.72608e-06	C1
GO:0052547	regulation of peptidase activity	65/1512	425/18614	5.05221e-07	9.87614e-06	C1
GO:0002313	mature B cell differentiation involved in immune response	13/1512	32/18614	5.09264e-07	9.90624e-06	C1
GO:0071353	cellular response to interleukin-4	13/1512	32/18614	5.09264e-07	9.90624e-06	C1
GO:0048872	homeostasis of number of cells	51/1512	304/18614	5.25434e-07	1.01957e-05	C1
GO:1901222	regulation of NIK/NF-kappaB signaling	26/1512	110/18614	5.36281e-07	1.03808e-05	C1
GO:0002283	neutrophil activation involved in immune response	10/1512	19/18614	5.6704e-07	1.09228e-05	C1
GO:0032695	negative regulation of interleukin-12 production	10/1512	19/18614	5.6704e-07	1.09228e-05	C1
GO:0050730	regulation of peptidyl-tyrosine phosphorylation	45/1512	255/18614	5.75833e-07	1.10652e-05	C1
GO:0032817	regulation of natural killer cell proliferation	8/1512	12/18614	6.84785e-07	1.30637e-05	C1
GO:0043383	negative T cell selection	8/1512	12/18614	6.84785e-07	1.30637e-05	C1
GO:2000508	regulation of dendritic cell chemotaxis	8/1512	12/18614	6.84785e-07	1.30637e-05	C1
GO:0007264	small GTPase mediated signal transduction	71/1512	483/18614	7.01746e-07	1.33384e-05	C1
GO:0070269	pyroptosis	12/1512	28/18614	7.02555e-07	1.33384e-05	C1
GO:0032689	negative regulation of type II interferon production	15/1512	43/18614	7.05167e-07	1.3356e-05	C1
GO:0032715	negative regulation of interleukin-6 production	20/1512	72/18614	7.08732e-07	1.33915e-05	C1
GO:0001866	NK T cell proliferation	7/1512	9/18614	7.16174e-07	1.34041e-05	C1
GO:0002370	natural killer cell cytokine production	7/1512	9/18614	7.16174e-07	1.34041e-05	C1
GO:0002727	regulation of natural killer cell cytokine production	7/1512	9/18614	7.16174e-07	1.34041e-05	C1
GO:2001187	positive regulation of CD8-positive, alpha-beta T cell activation	7/1512	9/18614	7.16174e-07	1.34041e-05	C1
GO:0045620	negative regulation of lymphocyte differentiation	18/1512	60/18614	7.29e-07	1.3612e-05	C1
GO:0070229	negative regulation of lymphocyte apoptotic process	14/1512	38/18614	7.69278e-07	1.43303e-05	C1
GO:0050901	leukocyte tethering or rolling	13/1512	33/18614	7.77888e-07	1.44567e-05	C1
GO:0070233	negative regulation of T cell apoptotic process	11/1512	24/18614	9.06074e-07	1.67995e-05	C1
GO:0061900	glial cell activation	17/1512	55/18614	9.24377e-07	1.70988e-05	C1
GO:2001056	positive regulation of cysteine-type endopeptidase activity	30/1512	142/18614	9.8448e-07	1.81681e-05	C1
GO:0033003	regulation of mast cell activation	15/1512	44/18614	9.89879e-07	1.82253e-05	C1
GO:0010819	regulation of T cell chemotaxis	9/1512	16/18614	1.01714e-06	1.86837e-05	C1
GO:0140131	positive regulation of lymphocyte chemotaxis	10/1512	20/18614	1.05132e-06	1.9267e-05	C1
GO:0051403	stress-activated MAPK cascade	42/1512	237/18614	1.20952e-06	2.2115e-05	C1
GO:0046636	negative regulation of alpha-beta T cell activation	15/1512	45/18614	1.37379e-06	2.50607e-05	C1
GO:1903305	regulation of regulated secretory pathway	28/1512	130/18614	1.49395e-06	2.716e-05	C1
GO:0002475	antigen processing and presentation via MHC class Ib	11/1512	25/18614	1.49917e-06	2.716e-05	C1
GO:0060333	type II interferon-mediated signaling pathway	11/1512	25/18614	1.49917e-06	2.716e-05	C1
GO:0002753	cytosolic pattern recognition receptor signaling pathway	23/1512	95/18614	1.52962e-06	2.76484e-05	C1
GO:0002761	regulation of myeloid leukocyte differentiation	27/1512	123/18614	1.55031e-06	2.79586e-05	C1
GO:0002664	regulation of T cell tolerance induction	8/1512	13/18614	1.65299e-06	2.9608e-05	C1
GO:0002863	positive regulation of inflammatory response to antigenic stimulus	8/1512	13/18614	1.65299e-06	2.9608e-05	C1
GO:0035589	G protein-coupled purinergic nucleotide receptor signaling pathway	8/1512	13/18614	1.65299e-06	2.9608e-05	C1
GO:0070670	response to interleukin-4	13/1512	35/18614	1.71731e-06	3.06907e-05	C1
GO:0032829	regulation of CD4-positive, CD25-positive, alpha-beta regulatory T cell differentiation	6/1512	7/18614	1.85431e-06	3.28425e-05	C1
GO:0032831	positive regulation of CD4-positive, CD25-positive, alpha-beta regulatory T cell differentiation	6/1512	7/18614	1.85431e-06	3.28425e-05	C1
GO:0035771	interleukin-4-mediated signaling pathway	6/1512	7/18614	1.85431e-06	3.28425e-05	C1
GO:0051140	regulation of NK T cell proliferation	6/1512	7/18614	1.85431e-06	3.28425e-05	C1
GO:2000319	regulation of T-helper 17 cell differentiation	10/1512	21/18614	1.86071e-06	3.28823e-05	C1
GO:0051924	regulation of calcium ion transport	45/1512	266/18614	1.91063e-06	3.36892e-05	C1
GO:0046328	regulation of JNK cascade	29/1512	139/18614	1.94162e-06	3.41595e-05	C1
GO:0032722	positive regulation of chemokine production	19/1512	70/18614	1.96308e-06	3.44605e-05	C1
GO:0090713	immunological memory process	9/1512	17/18614	2.00512e-06	3.51206e-05	C1
GO:0007254	JNK cascade	33/1512	170/18614	2.14678e-06	3.7519e-05	C1
GO:0032819	positive regulation of natural killer cell proliferation	7/1512	10/18614	2.21869e-06	3.86052e-05	C1
GO:2000563	positive regulation of CD4-positive, alpha-beta T cell proliferation	7/1512	10/18614	2.21869e-06	3.86052e-05	C1
GO:0032479	regulation of type I interferon production	24/1512	104/18614	2.28855e-06	3.96465e-05	C1
GO:0032606	type I interferon production	24/1512	104/18614	2.28855e-06	3.96465e-05	C1
GO:0030168	platelet activation	28/1512	133/18614	2.40653e-06	4.15314e-05	C1
GO:0046629	gamma-delta T cell activation	11/1512	26/18614	2.40784e-06	4.15314e-05	C1
GO:0002701	negative regulation of production of molecular mediator of immune response	15/1512	47/18614	2.56331e-06	4.41168e-05	C1
GO:0051235	maintenance of location	54/1512	347/18614	2.70085e-06	4.63832e-05	C1
GO:0006816	calcium ion transport	66/1512	455/18614	2.73702e-06	4.69026e-05	C1
GO:0070302	regulation of stress-activated protein kinase signaling cascade	36/1512	196/18614	2.9255e-06	5.00242e-05	C1
GO:0032733	positive regulation of interleukin-10 production	14/1512	42/18614	3.08562e-06	5.25351e-05	C1
GO:0042119	neutrophil activation	14/1512	42/18614	3.08562e-06	5.25351e-05	C1
GO:0001959	regulation of cytokine-mediated signaling pathway	32/1512	165/18614	3.10785e-06	5.28002e-05	C1
GO:0045624	positive regulation of T-helper cell differentiation	10/1512	22/18614	3.16272e-06	5.36173e-05	C1
GO:0042742	defense response to bacterium	50/1512	314/18614	3.22623e-06	5.45771e-05	C1
GO:0050731	positive regulation of peptidyl-tyrosine phosphorylation	34/1512	181/18614	3.26442e-06	5.51053e-05	C1
GO:0036230	granulocyte activation	15/1512	48/18614	3.44998e-06	5.81138e-05	C1
GO:0050688	regulation of defense response to virus	20/1512	79/18614	3.47183e-06	5.83577e-05	C1
GO:0043301	negative regulation of leukocyte degranulation	8/1512	14/18614	3.58116e-06	6.00678e-05	C1
GO:0043550	regulation of lipid kinase activity	16/1512	54/18614	3.59072e-06	6.01009e-05	C1
GO:0002830	positive regulation of type 2 immune response	9/1512	18/18614	3.72048e-06	6.21414e-05	C1
GO:0002431	Fc receptor mediated stimulatory signaling pathway	12/1512	32/18614	3.83698e-06	6.39523e-05	C1
GO:0140888	interferon-mediated signaling pathway	23/1512	100/18614	3.92606e-06	6.52996e-05	C1
GO:1901224	positive regulation of NIK/NF-kappaB signaling	18/1512	67/18614	4.26504e-06	7.0789e-05	C1
GO:0033627	cell adhesion mediated by integrin	21/1512	87/18614	4.53733e-06	7.51507e-05	C1
GO:0055074	calcium ion homeostasis	51/1512	327/18614	4.75455e-06	7.85841e-05	C1
GO:0140894	endolysosomal toll-like receptor signaling pathway	13/1512	38/18614	4.99943e-06	8.24594e-05	C1
GO:0019885	antigen processing and presentation of endogenous peptide antigen via MHC class I	10/1512	23/18614	5.18811e-06	8.53936e-05	C1
GO:0032872	regulation of stress-activated MAPK cascade	35/1512	193/18614	5.37227e-06	8.82412e-05	C1
GO:0002828	regulation of type 2 immune response	12/1512	33/18614	5.58503e-06	9.13567e-05	C1
GO:0006958	complement activation, classical pathway	12/1512	33/18614	5.58503e-06	9.13567e-05	C1
GO:0002532	production of molecular mediator involved in inflammatory response	23/1512	102/18614	5.6048e-06	9.14912e-05	C1
GO:0002423	natural killer cell mediated immune response to tumor cell	7/1512	11/18614	5.67111e-06	9.18162e-05	C1
GO:0002604	regulation of dendritic cell antigen processing and presentation	7/1512	11/18614	5.67111e-06	9.18162e-05	C1
GO:0002765	immune response-inhibiting signal transduction	7/1512	11/18614	5.67111e-06	9.18162e-05	C1
GO:0045060	negative thymic T cell selection	7/1512	11/18614	5.67111e-06	9.18162e-05	C1
GO:0032703	negative regulation of interleukin-2 production	11/1512	28/18614	5.74692e-06	9.23237e-05	C1
GO:0042104	positive regulation of activated T cell proliferation	11/1512	28/18614	5.74692e-06	9.23237e-05	C1
GO:0043029	T cell homeostasis	14/1512	44/18614	5.7491e-06	9.23237e-05	C1
GO:1905521	regulation of macrophage migration	14/1512	44/18614	5.7491e-06	9.23237e-05	C1
GO:0006874	intracellular calcium ion homeostasis	48/1512	303/18614	5.8203e-06	9.3278e-05	C1
GO:0019722	calcium-mediated signaling	34/1512	187/18614	6.86577e-06	0.000109811	C1
GO:0002729	positive regulation of natural killer cell cytokine production	6/1512	8/18614	6.90349e-06	0.00010997	C1
GO:0043313	regulation of neutrophil degranulation	6/1512	8/18614	6.90349e-06	0.00010997	C1
GO:0045730	respiratory burst	13/1512	39/18614	6.94384e-06	0.00011039	C1
GO:0010820	positive regulation of T cell chemotaxis	8/1512	15/18614	7.12566e-06	0.000113054	C1
GO:0061756	leukocyte adhesion to vascular endothelial cell	16/1512	57/18614	7.80396e-06	0.000123568	C1
GO:0007229	integrin-mediated signaling pathway	24/1512	112/18614	8.99255e-06	0.000142104	C1
GO:0045637	regulation of myeloid cell differentiation	37/1512	214/18614	9.16611e-06	0.000144558	C1
GO:0042092	type 2 immune response	13/1512	40/18614	9.52576e-06	0.000149931	C1
GO:0008154	actin polymerization or depolymerization	34/1512	192/18614	1.23506e-05	0.000194007	C1
GO:0002645	positive regulation of tolerance induction	7/1512	12/18614	1.2652e-05	0.000197565	C1
GO:1903238	positive regulation of leukocyte tethering or rolling	7/1512	12/18614	1.2652e-05	0.000197565	C1
GO:2001198	regulation of dendritic cell differentiation	7/1512	12/18614	1.2652e-05	0.000197565	C1
GO:1904996	positive regulation of leukocyte adhesion to vascular endothelial cell	10/1512	25/18614	1.27451e-05	0.000198628	C1
GO:0002691	regulation of cellular extravasation	13/1512	41/18614	1.29166e-05	0.000200511	C1
GO:0150077	regulation of neuroinflammatory response	13/1512	41/18614	1.29166e-05	0.000200511	C1
GO:0045579	positive regulation of B cell differentiation	8/1512	16/18614	1.32342e-05	0.000205039	C1
GO:0032418	lysosome localization	20/1512	86/18614	1.3823e-05	0.000213328	C1
GO:1990849	vacuolar localization	20/1512	86/18614	1.3823e-05	0.000213328	C1
GO:0060759	regulation of response to cytokine stimulus	32/1512	177/18614	1.42593e-05	0.000219632	C1
GO:0140632	inflammasome complex assembly	12/1512	36/18614	1.56621e-05	0.000240771	C1
GO:0043551	regulation of phosphatidylinositol 3-kinase activity	13/1512	42/18614	1.73235e-05	0.000265795	C1
GO:0051056	regulation of small GTPase mediated signal transduction	46/1512	298/18614	1.7892e-05	0.000273553	C1
GO:0002837	regulation of immune response to tumor cell	9/1512	21/18614	1.79673e-05	0.000273553	C1
GO:0002888	positive regulation of myeloid leukocyte mediated immunity	9/1512	21/18614	1.79673e-05	0.000273553	C1
GO:1901739	regulation of myoblast fusion	9/1512	21/18614	1.79673e-05	0.000273553	C1
GO:0043280	positive regulation of cysteine-type endopeptidase activity involved in apoptotic process	25/1512	124/18614	1.80715e-05	0.000274611	C1
GO:0016032	viral process	60/1512	426/18614	1.91043e-05	0.000288516	C1
GO:1903306	negative regulation of regulated secretory pathway	10/1512	26/18614	1.92058e-05	0.000288516	C1
GO:0002578	negative regulation of antigen processing and presentation	6/1512	9/18614	1.92781e-05	0.000288516	C1
GO:0002666	positive regulation of T cell tolerance induction	6/1512	9/18614	1.92781e-05	0.000288516	C1
GO:0002767	immune response-inhibiting cell surface receptor signaling pathway	6/1512	9/18614	1.92781e-05	0.000288516	C1
GO:0002883	regulation of hypersensitivity	6/1512	9/18614	1.92781e-05	0.000288516	C1
GO:0051135	positive regulation of NK T cell activation	6/1512	9/18614	1.92781e-05	0.000288516	C1
GO:0070672	response to interleukin-15	6/1512	9/18614	1.92781e-05	0.000288516	C1
GO:0002885	positive regulation of hypersensitivity	5/1512	6/18614	1.96664e-05	0.000292118	C1
GO:0038110	interleukin-2-mediated signaling pathway	5/1512	6/18614	1.96664e-05	0.000292118	C1
GO:0071352	cellular response to interleukin-2	5/1512	6/18614	1.96664e-05	0.000292118	C1
GO:2001188	regulation of T cell activation via T cell receptor contact with antigen bound to MHC molecule on antigen presenting cell	5/1512	6/18614	1.96664e-05	0.000292118	C1
GO:0002686	negative regulation of leukocyte migration	15/1512	55/18614	2.18284e-05	0.000323624	C1
GO:0070555	response to interleukin-1	27/1512	141/18614	2.26509e-05	0.000334675	C1
GO:0050830	defense response to Gram-positive bacterium	24/1512	118/18614	2.26583e-05	0.000334675	C1
GO:0033628	regulation of cell adhesion mediated by integrin	14/1512	49/18614	2.29582e-05	0.00033839	C1
GO:0043507	positive regulation of JUN kinase activity	13/1512	43/18614	2.29953e-05	0.00033839	C1
GO:0030889	negative regulation of B cell proliferation	8/1512	17/18614	2.32156e-05	0.000340366	C1
GO:1903236	regulation of leukocyte tethering or rolling	8/1512	17/18614	2.32156e-05	0.000340366	C1
GO:0071347	cellular response to interleukin-1	23/1512	111/18614	2.43717e-05	0.000356655	C1
GO:0033674	positive regulation of kinase activity	60/1512	430/18614	2.53256e-05	0.000369932	C1
GO:0035590	purinergic nucleotide receptor signaling pathway	11/1512	32/18614	2.54774e-05	0.000370878	C1
GO:0051132	NK T cell activation	7/1512	13/18614	2.54841e-05	0.000370878	C1
GO:0002752	cell surface pattern recognition receptor signaling pathway	15/1512	56/18614	2.75946e-05	0.000400856	C1
GO:0002834	regulation of response to tumor cell	9/1512	22/18614	2.82167e-05	0.000409142	C1
GO:0032642	regulation of chemokine production	21/1512	98/18614	3.20409e-05	0.000463744	C1
GO:0007265	Ras protein signal transduction	49/1512	333/18614	3.50975e-05	0.000507056	C1
GO:0033006	regulation of mast cell activation involved in immune response	11/1512	33/18614	3.54236e-05	0.000510835	C1
GO:0032602	chemokine production	21/1512	99/18614	3.75969e-05	0.000541191	C1
GO:0038095	Fc-epsilon receptor signaling pathway	9/1512	23/18614	4.30207e-05	0.00061814	C1
GO:0006956	complement activation	15/1512	58/18614	4.32762e-05	0.000618773	C1
GO:0002477	antigen processing and presentation of exogenous peptide antigen via MHC class Ib	4/1512	4/18614	4.33774e-05	0.000618773	C1
GO:0038156	interleukin-3-mediated signaling pathway	4/1512	4/18614	4.33774e-05	0.000618773	C1
GO:2000566	positive regulation of CD8-positive, alpha-beta T cell proliferation	4/1512	4/18614	4.33774e-05	0.000618773	C1
GO:0001915	negative regulation of T cell mediated cytotoxicity	6/1512	10/18614	4.48673e-05	0.000634311	C1
GO:0002420	natural killer cell mediated cytotoxicity directed against tumor cell target	6/1512	10/18614	4.48673e-05	0.000634311	C1
GO:0002855	regulation of natural killer cell mediated immune response to tumor cell	6/1512	10/18614	4.48673e-05	0.000634311	C1
GO:0035747	natural killer cell chemotaxis	6/1512	10/18614	4.48673e-05	0.000634311	C1
GO:2000510	positive regulation of dendritic cell chemotaxis	6/1512	10/18614	4.48673e-05	0.000634311	C1
GO:0007599	hemostasis	37/1512	230/18614	4.69829e-05	0.000663036	C1
GO:0002467	germinal center formation	7/1512	14/18614	4.7387e-05	0.000666364	C1
GO:0033004	negative regulation of mast cell activation	7/1512	14/18614	4.7387e-05	0.000666364	C1
GO:0007260	tyrosine phosphorylation of STAT protein	19/1512	86/18614	4.82215e-05	0.000676896	C1
GO:0032480	negative regulation of type I interferon production	11/1512	34/18614	4.85414e-05	0.000677782	C1
GO:0044546	NLRP3 inflammasome complex assembly	11/1512	34/18614	4.85414e-05	0.000677782	C1
GO:2000515	negative regulation of CD4-positive, alpha-beta T cell activation	11/1512	34/18614	4.85414e-05	0.000677782	C1
GO:0001961	positive regulation of cytokine-mediated signaling pathway	15/1512	59/18614	5.37144e-05	0.000747375	C1
GO:0002763	positive regulation of myeloid leukocyte differentiation	15/1512	59/18614	5.37144e-05	0.000747375	C1
GO:0007596	blood coagulation	36/1512	224/18614	6.03378e-05	0.00083806	C1
GO:0002281	macrophage activation involved in immune response	8/1512	19/18614	6.22685e-05	0.000863362	C1
GO:0002606	positive regulation of dendritic cell antigen processing and presentation	5/1512	7/18614	6.41967e-05	0.000882371	C1
GO:0002826	negative regulation of T-helper 1 type immune response	5/1512	7/18614	6.41967e-05	0.000882371	C1
GO:0035723	interleukin-15-mediated signaling pathway	5/1512	7/18614	6.41967e-05	0.000882371	C1
GO:0071350	cellular response to interleukin-15	5/1512	7/18614	6.41967e-05	0.000882371	C1
GO:2000328	regulation of T-helper 17 cell lineage commitment	5/1512	7/18614	6.41967e-05	0.000882371	C1
GO:0002719	negative regulation of cytokine production involved in immune response	11/1512	35/18614	6.56237e-05	0.00090042	C1
GO:0006887	exocytosis	50/1512	351/18614	6.87111e-05	0.000941152	C1
GO:0042531	positive regulation of tyrosine phosphorylation of STAT protein	16/1512	67/18614	6.96935e-05	0.000952959	C1
GO:0032088	negative regulation of NF-kappaB transcription factor activity	20/1512	96/18614	7.46133e-05	0.00101847	C1
GO:0043254	regulation of protein-containing complex assembly	56/1512	409/18614	7.8615e-05	0.00107125	C1
GO:0060142	regulation of syncytium formation by plasma membrane fusion	10/1512	30/18614	8.0385e-05	0.00109348	C1
GO:0002864	regulation of acute inflammatory response to antigenic stimulus	7/1512	15/18614	8.26157e-05	0.00111316	C1
GO:0042976	activation of Janus kinase activity	7/1512	15/18614	8.26157e-05	0.00111316	C1
GO:0046007	negative regulation of activated T cell proliferation	7/1512	15/18614	8.26157e-05	0.00111316	C1
GO:0042509	regulation of tyrosine phosphorylation of STAT protein	18/1512	82/18614	8.26223e-05	0.00111316	C1
GO:0002673	regulation of acute inflammatory response	13/1512	48/18614	8.26752e-05	0.00111316	C1
GO:0007520	myoblast fusion	13/1512	48/18614	8.26752e-05	0.00111316	C1
GO:0050691	regulation of defense response to virus by host	12/1512	42/18614	8.75478e-05	0.00117556	C1
GO:0090218	positive regulation of lipid kinase activity	11/1512	36/18614	8.76067e-05	0.00117556	C1
GO:0002725	negative regulation of T cell cytokine production	6/1512	11/18614	9.19027e-05	0.00122697	C1
GO:0043320	natural killer cell degranulation	6/1512	11/18614	9.19027e-05	0.00122697	C1
GO:0051133	regulation of NK T cell activation	6/1512	11/18614	9.19027e-05	0.00122697	C1
GO:0050817	coagulation	36/1512	229/18614	9.60676e-05	0.00127631	C1
GO:0045862	positive regulation of proteolysis	51/1512	365/18614	9.6316e-05	0.00127631	C1
GO:0002544	chronic inflammatory response	8/1512	20/18614	9.64045e-05	0.00127631	C1
GO:0043011	myeloid dendritic cell differentiation	8/1512	20/18614	9.64045e-05	0.00127631	C1
GO:1903978	regulation of microglial cell activation	8/1512	20/18614	9.64045e-05	0.00127631	C1
GO:0000768	syncytium formation by plasma membrane fusion	15/1512	62/18614	9.93828e-05	0.00131136	C1
GO:0140253	cell-cell fusion	15/1512	62/18614	9.93828e-05	0.00131136	C1
GO:0031334	positive regulation of protein-containing complex assembly	32/1512	195/18614	0.000101254	0.00133383	C1
GO:0006911	phagocytosis, engulfment	13/1512	49/18614	0.00010424	0.0013686	C1
GO:0140895	cell surface toll-like receptor signaling pathway	13/1512	49/18614	0.00010424	0.0013686	C1
GO:0007015	actin filament organization	59/1512	442/18614	0.000104932	0.00137541	C1
GO:0010959	regulation of metal ion transport	57/1512	423/18614	0.000105664	0.00138271	C1
GO:0030041	actin filament polymerization	28/1512	162/18614	0.000108254	0.00141427	C1
GO:0002230	positive regulation of defense response to virus by host	10/1512	31/18614	0.000110074	0.00143331	C1
GO:0043304	regulation of mast cell degranulation	10/1512	31/18614	0.000110074	0.00143331	C1
GO:0002526	acute inflammatory response	22/1512	114/18614	0.000111549	0.00145014	C1
GO:0042554	superoxide anion generation	12/1512	43/18614	0.000112536	0.00146057	C1
GO:0062207	regulation of pattern recognition receptor signaling pathway	21/1512	107/18614	0.000123344	0.00159823	C1
GO:1904894	positive regulation of receptor signaling pathway via STAT	13/1512	50/18614	0.000130492	0.00168808	C1
GO:0002433	immune response-regulating cell surface receptor signaling pathway involved in phagocytosis	9/1512	26/18614	0.000131534	0.00169326	C1
GO:0002438	acute inflammatory response to antigenic stimulus	9/1512	26/18614	0.000131534	0.00169326	C1
GO:0038096	Fc-gamma receptor signaling pathway involved in phagocytosis	9/1512	26/18614	0.000131534	0.00169326	C1
GO:0098586	cellular response to virus	18/1512	85/18614	0.000134875	0.00173345	C1
GO:0023035	CD40 signaling pathway	7/1512	16/18614	0.000136579	0.00174967	C1
GO:0046642	negative regulation of alpha-beta T cell proliferation	7/1512	16/18614	0.000136579	0.00174967	C1
GO:0002200	somatic diversification of immune receptors	17/1512	78/18614	0.000141595	0.001811	C1
GO:0032691	negative regulation of interleukin-1 beta production	12/1512	44/18614	0.000143401	0.00183114	C1
GO:0045063	T-helper 1 cell differentiation	8/1512	21/18614	0.000144673	0.00184145	C1
GO:0071731	response to nitric oxide	8/1512	21/18614	0.000144673	0.00184145	C1
GO:0002562	somatic diversification of immune receptors via germline recombination within a single locus	16/1512	71/18614	0.000145682	0.00184834	C1
GO:0016444	somatic cell DNA recombination	16/1512	71/18614	0.000145682	0.00184834	C1
GO:0045453	bone resorption	15/1512	64/18614	0.000146021	0.00184968	C1
GO:0002862	negative regulation of inflammatory response to antigenic stimulus	10/1512	32/18614	0.000148527	0.00187841	C1
GO:0050792	regulation of viral process	28/1512	165/18614	0.000149734	0.00189066	C1
GO:0009595	detection of biotic stimulus	11/1512	38/18614	0.000150829	0.00190146	C1
GO:0002249	lymphocyte anergy	5/1512	8/18614	0.000159685	0.00197228	C1
GO:0002667	regulation of T cell anergy	5/1512	8/18614	0.000159685	0.00197228	C1
GO:0002866	positive regulation of acute inflammatory response to antigenic stimulus	5/1512	8/18614	0.000159685	0.00197228	C1
GO:0002870	T cell anergy	5/1512	8/18614	0.000159685	0.00197228	C1
GO:0002911	regulation of lymphocyte anergy	5/1512	8/18614	0.000159685	0.00197228	C1
GO:0035666	TRIF-dependent toll-like receptor signaling pathway	5/1512	8/18614	0.000159685	0.00197228	C1
GO:0035744	T-helper 1 cell cytokine production	5/1512	8/18614	0.000159685	0.00197228	C1
GO:0042590	antigen processing and presentation of exogenous peptide antigen via MHC class I	5/1512	8/18614	0.000159685	0.00197228	C1
GO:0070669	response to interleukin-2	5/1512	8/18614	0.000159685	0.00197228	C1
GO:1901523	icosanoid catabolic process	5/1512	8/18614	0.000159685	0.00197228	C1
GO:2000321	positive regulation of T-helper 17 cell differentiation	5/1512	8/18614	0.000159685	0.00197228	C1
GO:2000554	regulation of T-helper 1 cell cytokine production	5/1512	8/18614	0.000159685	0.00197228	C1
GO:2000556	positive regulation of T-helper 1 cell cytokine production	5/1512	8/18614	0.000159685	0.00197228	C1
GO:0043406	positive regulation of MAP kinase activity	22/1512	117/18614	0.00016568	0.00204313	C1
GO:0002887	negative regulation of myeloid leukocyte mediated immunity	6/1512	12/18614	0.000171153	0.00209108	C1
GO:0043312	neutrophil degranulation	6/1512	12/18614	0.000171153	0.00209108	C1
GO:0043380	regulation of memory T cell differentiation	6/1512	12/18614	0.000171153	0.00209108	C1
GO:0097048	dendritic cell apoptotic process	6/1512	12/18614	0.000171153	0.00209108	C1
GO:1904667	negative regulation of ubiquitin protein ligase activity	6/1512	12/18614	0.000171153	0.00209108	C1
GO:2000668	regulation of dendritic cell apoptotic process	6/1512	12/18614	0.000171153	0.00209108	C1
GO:1902622	regulation of neutrophil migration	12/1512	45/18614	0.000181231	0.0022108	C1
GO:0072677	eosinophil migration	10/1512	33/18614	0.000197702	0.00240801	C1
GO:0001923	B-1 B cell differentiation	4/1512	5/18614	0.000202827	0.0024404	C1
GO:0002238	response to molecule of fungal origin	4/1512	5/18614	0.000202827	0.0024404	C1
GO:0002408	myeloid dendritic cell chemotaxis	4/1512	5/18614	0.000202827	0.0024404	C1
GO:0002669	positive regulation of T cell anergy	4/1512	5/18614	0.000202827	0.0024404	C1
GO:0002774	Fc receptor mediated inhibitory signaling pathway	4/1512	5/18614	0.000202827	0.0024404	C1
GO:0002913	positive regulation of lymphocyte anergy	4/1512	5/18614	0.000202827	0.0024404	C1
GO:0048006	antigen processing and presentation, endogenous lipid antigen via MHC class Ib	4/1512	5/18614	0.000202827	0.0024404	C1
GO:2000523	regulation of T cell costimulation	4/1512	5/18614	0.000202827	0.0024404	C1
GO:1903900	regulation of viral life cycle	25/1512	143/18614	0.000205766	0.00247201	C1
GO:0019058	viral life cycle	45/1512	320/18614	0.000208657	0.00250293	C1
GO:0006949	syncytium formation	15/1512	66/18614	0.00021058	0.00251837	C1
GO:0060760	positive regulation of response to cytokine stimulus	15/1512	66/18614	0.00021058	0.00251837	C1
GO:0032928	regulation of superoxide anion generation	8/1512	22/18614	0.00021122	0.00251842	C1
GO:0033630	positive regulation of cell adhesion mediated by integrin	8/1512	22/18614	0.00021122	0.00251842	C1
GO:0034138	toll-like receptor 3 signaling pathway	7/1512	17/18614	0.000215933	0.00257074	C1
GO:0046427	positive regulation of receptor signaling pathway via JAK-STAT	12/1512	46/18614	0.000227256	0.00270148	C1
GO:0071622	regulation of granulocyte chemotaxis	13/1512	53/18614	0.000246031	0.00292028	C1
GO:1904994	regulation of leukocyte adhesion to vascular endothelial cell	11/1512	40/18614	0.000249143	0.00295279	C1
GO:0031664	regulation of lipopolysaccharide-mediated signaling pathway	9/1512	28/18614	0.000250584	0.00296543	C1
GO:0009620	response to fungus	15/1512	67/18614	0.00025122	0.00296852	C1
GO:1902624	positive regulation of neutrophil migration	10/1512	34/18614	0.000259852	0.00306595	C1
GO:0051279	regulation of release of sequestered calcium ion into cytosol	17/1512	82/18614	0.000268277	0.00316063	C1
GO:0002524	hypersensitivity	6/1512	13/18614	0.000296013	0.0034719	C1
GO:0042492	gamma-delta T cell differentiation	6/1512	13/18614	0.000296013	0.0034719	C1
GO:0043379	memory T cell differentiation	6/1512	13/18614	0.000296013	0.0034719	C1
GO:0034113	heterotypic cell-cell adhesion	14/1512	61/18614	0.000304322	0.00356407	C1
GO:0048015	phosphatidylinositol-mediated signaling	28/1512	172/18614	0.00030611	0.00357972	C1
GO:0048246	macrophage chemotaxis	11/1512	41/18614	0.000315751	0.00368703	C1
GO:0002428	antigen processing and presentation of peptide antigen via MHC class Ib	7/1512	18/18614	0.000328647	0.0037984	C1
GO:0002923	regulation of humoral immune response mediated by circulating immunoglobulin	7/1512	18/18614	0.000328647	0.0037984	C1
GO:0032604	granulocyte macrophage colony-stimulating factor production	7/1512	18/18614	0.000328647	0.0037984	C1
GO:0032645	regulation of granulocyte macrophage colony-stimulating factor production	7/1512	18/18614	0.000328647	0.0037984	C1
GO:0048535	lymph node development	7/1512	18/18614	0.000328647	0.0037984	C1
GO:0051770	positive regulation of nitric-oxide synthase biosynthetic process	7/1512	18/18614	0.000328647	0.0037984	C1
GO:1902170	cellular response to reactive nitrogen species	7/1512	18/18614	0.000328647	0.0037984	C1
GO:0002314	germinal center B cell differentiation	5/1512	9/18614	0.000335195	0.00381832	C1
GO:0002579	positive regulation of antigen processing and presentation	5/1512	9/18614	0.000335195	0.00381832	C1
GO:0002858	regulation of natural killer cell mediated cytotoxicity directed against tumor cell target	5/1512	9/18614	0.000335195	0.00381832	C1
GO:0010533	regulation of activation of Janus kinase activity	5/1512	9/18614	0.000335195	0.00381832	C1
GO:0035655	interleukin-18-mediated signaling pathway	5/1512	9/18614	0.000335195	0.00381832	C1
GO:0035740	CD8-positive, alpha-beta T cell proliferation	5/1512	9/18614	0.000335195	0.00381832	C1
GO:0043382	positive regulation of memory T cell differentiation	5/1512	9/18614	0.000335195	0.00381832	C1
GO:0070383	DNA cytosine deamination	5/1512	9/18614	0.000335195	0.00381832	C1
GO:0071351	cellular response to interleukin-18	5/1512	9/18614	0.000335195	0.00381832	C1
GO:2000564	regulation of CD8-positive, alpha-beta T cell proliferation	5/1512	9/18614	0.000335195	0.00381832	C1
GO:0032607	interferon-alpha production	9/1512	29/18614	0.000337348	0.00382634	C1
GO:0032647	regulation of interferon-alpha production	9/1512	29/18614	0.000337348	0.00382634	C1
GO:0048245	eosinophil chemotaxis	9/1512	29/18614	0.000337348	0.00382634	C1
GO:0043506	regulation of JUN kinase activity	14/1512	62/18614	0.000364095	0.00412018	C1
GO:0031529	ruffle organization	13/1512	55/18614	0.000364295	0.00412018	C1
GO:0046777	protein autophosphorylation	34/1512	227/18614	0.000375536	0.00424125	C1
GO:0098581	detection of external biotic stimulus	8/1512	24/18614	0.000419447	0.0047237	C1
GO:1903902	positive regulation of viral life cycle	8/1512	24/18614	0.000419447	0.0047237	C1
GO:0030224	monocyte differentiation	10/1512	36/18614	0.000433673	0.00487697	C1
GO:0007202	activation of phospholipase C activity	9/1512	30/18614	0.000447475	0.00501793	C1
GO:0034656	nucleobase-containing small molecule catabolic process	9/1512	30/18614	0.000447475	0.00501793	C1
GO:0048017	inositol lipid-mediated signaling	28/1512	176/18614	0.000449379	0.00503215	C1
GO:0070588	calcium ion transmembrane transport	48/1512	360/18614	0.000456095	0.00510014	C1
GO:0017157	regulation of exocytosis	30/1512	194/18614	0.000469794	0.00524592	C1
GO:0048302	regulation of isotype switching to IgG isotypes	6/1512	14/18614	0.000482482	0.00533719	C1
GO:0090715	immunological memory formation process	6/1512	14/18614	0.000482482	0.00533719	C1
GO:0002755	MyD88-dependent toll-like receptor signaling pathway	7/1512	19/18614	0.000484035	0.00533719	C1
GO:0016553	base conversion or substitution editing	7/1512	19/18614	0.000484035	0.00533719	C1
GO:0032930	positive regulation of superoxide anion generation	7/1512	19/18614	0.000484035	0.00533719	C1
GO:0034162	toll-like receptor 9 signaling pathway	7/1512	19/18614	0.000484035	0.00533719	C1
GO:0035743	CD4-positive, alpha-beta T cell cytokine production	7/1512	19/18614	0.000484035	0.00533719	C1
GO:0043031	negative regulation of macrophage activation	7/1512	19/18614	0.000484035	0.00533719	C1
GO:0098543	detection of other organism	7/1512	19/18614	0.000484035	0.00533719	C1
GO:0030316	osteoclast differentiation	19/1512	102/18614	0.000508336	0.00559736	C1
GO:0001798	positive regulation of type IIa hypersensitivity	3/1512	3/18614	0.000534988	0.00576259	C1
GO:0002270	plasmacytoid dendritic cell activation	3/1512	3/18614	0.000534988	0.00576259	C1
GO:0002519	natural killer cell tolerance induction	3/1512	3/18614	0.000534988	0.00576259	C1
GO:0002652	regulation of tolerance induction dependent upon immune response	3/1512	3/18614	0.000534988	0.00576259	C1
GO:0002894	positive regulation of type II hypersensitivity	3/1512	3/18614	0.000534988	0.00576259	C1
GO:0033078	extrathymic T cell differentiation	3/1512	3/18614	0.000534988	0.00576259	C1
GO:0071613	granzyme B production	3/1512	3/18614	0.000534988	0.00576259	C1
GO:0071661	regulation of granzyme B production	3/1512	3/18614	0.000534988	0.00576259	C1
GO:0071663	positive regulation of granzyme B production	3/1512	3/18614	0.000534988	0.00576259	C1
GO:0090716	adaptive immune memory response	3/1512	3/18614	0.000534988	0.00576259	C1
GO:0097026	dendritic cell dendrite assembly	3/1512	3/18614	0.000534988	0.00576259	C1
GO:1902214	regulation of interleukin-4-mediated signaling pathway	3/1512	3/18614	0.000534988	0.00576259	C1
GO:1905674	regulation of adaptive immune memory response	3/1512	3/18614	0.000534988	0.00576259	C1
GO:2000524	negative regulation of T cell costimulation	3/1512	3/18614	0.000534988	0.00576259	C1
GO:2000547	regulation of dendritic cell dendrite assembly	3/1512	3/18614	0.000534988	0.00576259	C1
GO:2001190	positive regulation of T cell activation via T cell receptor contact with antigen bound to MHC molecule on antigen presenting cell	3/1512	3/18614	0.000534988	0.00576259	C1
GO:0010934	macrophage cytokine production	10/1512	37/18614	0.000551483	0.00591611	C1
GO:0010935	regulation of macrophage cytokine production	10/1512	37/18614	0.000551483	0.00591611	C1
GO:0045920	negative regulation of exocytosis	10/1512	37/18614	0.000551483	0.00591611	C1
GO:0002322	B cell proliferation involved in immune response	4/1512	6/18614	0.000569149	0.00607271	C1
GO:0032687	negative regulation of interferon-alpha production	4/1512	6/18614	0.000569149	0.00607271	C1
GO:0042270	protection from natural killer cell mediated cytotoxicity	4/1512	6/18614	0.000569149	0.00607271	C1
GO:0051712	positive regulation of killing of cells of another organism	4/1512	6/18614	0.000569149	0.00607271	C1
GO:0001779	natural killer cell differentiation	8/1512	25/18614	0.000573234	0.00609985	C1
GO:0090023	positive regulation of neutrophil chemotaxis	8/1512	25/18614	0.000573234	0.00609985	C1
GO:0045639	positive regulation of myeloid cell differentiation	19/1512	103/18614	0.000576717	0.00612868	C1
GO:1900225	regulation of NLRP3 inflammasome complex assembly	9/1512	31/18614	0.000585503	0.00621371	C1
GO:0046718	viral entry into host cell	25/1512	153/18614	0.000592647	0.0062811	C1
GO:0001865	NK T cell differentiation	5/1512	10/18614	0.000625522	0.0065767	C1
GO:0002676	regulation of chronic inflammatory response	5/1512	10/18614	0.000625522	0.0065767	C1
GO:0010572	positive regulation of platelet activation	5/1512	10/18614	0.000625522	0.0065767	C1
GO:0045657	positive regulation of monocyte differentiation	5/1512	10/18614	0.000625522	0.0065767	C1
GO:0050861	positive regulation of B cell receptor signaling pathway	5/1512	10/18614	0.000625522	0.0065767	C1
GO:2000425	regulation of apoptotic cell clearance	5/1512	10/18614	0.000625522	0.0065767	C1
GO:0099024	plasma membrane invagination	13/1512	58/18614	0.000630337	0.00661853	C1
GO:0046849	bone remodeling	17/1512	88/18614	0.000638204	0.00669227	C1
GO:0045860	positive regulation of protein kinase activity	48/1512	366/18614	0.0006605	0.00691691	C1
GO:0071260	cellular response to mechanical stimulus	15/1512	73/18614	0.000666265	0.00696805	C1
GO:0032495	response to muramyl dipeptide	7/1512	20/18614	0.000692759	0.00722605	C1
GO:0045655	regulation of monocyte differentiation	7/1512	20/18614	0.000692759	0.00722605	C1
GO:0008360	regulation of cell shape	23/1512	138/18614	0.0007274	0.00757741	C1
GO:0046425	regulation of receptor signaling pathway via JAK-STAT	19/1512	105/18614	0.000737587	0.00767342	C1
GO:0001768	establishment of T cell polarity	6/1512	15/18614	0.00074906	0.00771171	C1
GO:0002679	respiratory burst involved in defense response	6/1512	15/18614	0.00074906	0.00771171	C1
GO:0002836	positive regulation of response to tumor cell	6/1512	15/18614	0.00074906	0.00771171	C1
GO:0002839	positive regulation of immune response to tumor cell	6/1512	15/18614	0.00074906	0.00771171	C1
GO:0032725	positive regulation of granulocyte macrophage colony-stimulating factor production	6/1512	15/18614	0.00074906	0.00771171	C1
GO:0048291	isotype switching to IgG isotypes	6/1512	15/18614	0.00074906	0.00771171	C1
GO:0098883	synapse pruning	6/1512	15/18614	0.00074906	0.00771171	C1
GO:1902563	regulation of neutrophil activation	6/1512	15/18614	0.00074906	0.00771171	C1
GO:0043552	positive regulation of phosphatidylinositol 3-kinase activity	9/1512	32/18614	0.000756494	0.00777813	C1
GO:0010543	regulation of platelet activation	12/1512	52/18614	0.000764881	0.00784399	C1
GO:0032692	negative regulation of interleukin-1 production	12/1512	52/18614	0.000764881	0.00784399	C1
GO:0033622	integrin activation	8/1512	26/18614	0.000769544	0.00788161	C1
GO:0097191	extrinsic apoptotic signaling pathway	33/1512	227/18614	0.00077517	0.00792897	C1
GO:0050848	regulation of calcium-mediated signaling	16/1512	82/18614	0.000812869	0.00830385	C1
GO:0072593	reactive oxygen species metabolic process	34/1512	237/18614	0.000826054	0.00842767	C1
GO:0050878	regulation of body fluid levels	47/1512	361/18614	0.000874786	0.00891336	C1
GO:0097300	programmed necrotic cell death	12/1512	53/18614	0.00091674	0.00932883	C1
GO:0008064	regulation of actin polymerization or depolymerization	24/1512	149/18614	0.000929362	0.00944513	C1
GO:0016445	somatic diversification of immunoglobulins	14/1512	68/18614	0.000975325	0.00989955	C1
GO:0033081	regulation of T cell differentiation in thymus	8/1512	27/18614	0.00101644	0.0102905	C1
GO:0046639	negative regulation of alpha-beta T cell differentiation	8/1512	27/18614	0.00101644	0.0102905	C1
GO:1904892	regulation of receptor signaling pathway via STAT	20/1512	116/18614	0.0010201	0.0103143	C1
GO:2000377	regulation of reactive oxygen species metabolic process	24/1512	150/18614	0.00102304	0.0103309	C1
GO:0006919	activation of cysteine-type endopeptidase activity involved in apoptotic process	15/1512	76/18614	0.00103401	0.0104151	C1
GO:0060337	type I interferon-mediated signaling pathway	15/1512	76/18614	0.00103401	0.0104151	C1
GO:0033632	regulation of cell-cell adhesion mediated by integrin	5/1512	11/18614	0.0010702	0.0107251	C1
GO:0045472	response to ether	5/1512	11/18614	0.0010702	0.0107251	C1
GO:0046643	regulation of gamma-delta T cell activation	5/1512	11/18614	0.0010702	0.0107251	C1
GO:0070673	response to interleukin-18	5/1512	11/18614	0.0010702	0.0107251	C1
GO:0010863	positive regulation of phospholipase C activity	10/1512	40/18614	0.00107283	0.0107378	C1
GO:0043405	regulation of MAP kinase activity	28/1512	186/18614	0.00109206	0.0108698	C1
GO:1903169	regulation of calcium ion transmembrane transport	28/1512	186/18614	0.00109206	0.0108698	C1
GO:0002204	somatic recombination of immunoglobulin genes involved in immune response	12/1512	54/18614	0.00109288	0.0108698	C1
GO:0002208	somatic diversification of immunoglobulins involved in immune response	12/1512	54/18614	0.00109288	0.0108698	C1
GO:0045190	isotype switching	12/1512	54/18614	0.00109288	0.0108698	C1
GO:0002920	regulation of humoral immune response	11/1512	47/18614	0.00110826	0.0110084	C1
GO:0001767	establishment of lymphocyte polarity	6/1512	16/18614	0.00111655	0.0110084	C1
GO:0016045	detection of bacterium	6/1512	16/18614	0.00111655	0.0110084	C1
GO:0034134	toll-like receptor 2 signaling pathway	6/1512	16/18614	0.00111655	0.0110084	C1
GO:0046135	pyrimidine nucleoside catabolic process	6/1512	16/18614	0.00111655	0.0110084	C1
GO:0071732	cellular response to nitric oxide	6/1512	16/18614	0.00111655	0.0110084	C1
GO:1901741	positive regulation of myoblast fusion	6/1512	16/18614	0.00111655	0.0110084	C1
GO:0044409	entry into host	25/1512	160/18614	0.00115243	0.011348	C1
GO:0071357	cellular response to type I interferon	15/1512	77/18614	0.00118949	0.0116984	C1
GO:0002323	natural killer cell activation involved in immune response	9/1512	34/18614	0.00122027	0.0119417	C1
GO:0006691	leukotriene metabolic process	9/1512	34/18614	0.00122027	0.0119417	C1
GO:0055094	response to lipoprotein particle	9/1512	34/18614	0.00122027	0.0119417	C1
GO:0090322	regulation of superoxide metabolic process	9/1512	34/18614	0.00122027	0.0119417	C1
GO:0016447	somatic recombination of immunoglobulin gene segments	13/1512	62/18614	0.00122456	0.0119689	C1
GO:0030832	regulation of actin filament length	24/1512	152/18614	0.00123509	0.0119808	C1
GO:0002857	positive regulation of natural killer cell mediated immune response to tumor cell	4/1512	7/18614	0.00124242	0.0119808	C1
GO:0010536	positive regulation of activation of Janus kinase activity	4/1512	7/18614	0.00124242	0.0119808	C1
GO:0036015	response to interleukin-3	4/1512	7/18614	0.00124242	0.0119808	C1
GO:0036016	cellular response to interleukin-3	4/1512	7/18614	0.00124242	0.0119808	C1
GO:0045630	positive regulation of T-helper 2 cell differentiation	4/1512	7/18614	0.00124242	0.0119808	C1
GO:0048003	antigen processing and presentation of lipid antigen via MHC class Ib	4/1512	7/18614	0.00124242	0.0119808	C1
GO:0048007	antigen processing and presentation, exogenous lipid antigen via MHC class Ib	4/1512	7/18614	0.00124242	0.0119808	C1
GO:0060232	delamination	4/1512	7/18614	0.00124242	0.0119808	C1
GO:0072679	thymocyte migration	4/1512	7/18614	0.00124242	0.0119808	C1
GO:0140507	granzyme-mediated programmed cell death signaling pathway	4/1512	7/18614	0.00124242	0.0119808	C1
GO:0001659	temperature homeostasis	27/1512	179/18614	0.00128759	0.0124013	C1
GO:2000379	positive regulation of reactive oxygen species metabolic process	14/1512	70/18614	0.00131309	0.0126023	C1
GO:0014065	phosphatidylinositol 3-kinase signaling	23/1512	144/18614	0.00131929	0.0126023	C1
GO:0043371	negative regulation of CD4-positive, alpha-beta T cell differentiation	7/1512	22/18614	0.00131941	0.0126023	C1
GO:0051444	negative regulation of ubiquitin-protein transferase activity	7/1512	22/18614	0.00131941	0.0126023	C1
GO:0051767	nitric-oxide synthase biosynthetic process	7/1512	22/18614	0.00131941	0.0126023	C1
GO:0051769	regulation of nitric-oxide synthase biosynthetic process	7/1512	22/18614	0.00131941	0.0126023	C1
GO:0002675	positive regulation of acute inflammatory response	8/1512	28/18614	0.00132279	0.0126023	C1
GO:0010758	regulation of macrophage chemotaxis	8/1512	28/18614	0.00132279	0.0126023	C1
GO:0071624	positive regulation of granulocyte chemotaxis	8/1512	28/18614	0.00132279	0.0126023	C1
GO:0031589	cell-substrate adhesion	46/1512	359/18614	0.00137438	0.013078	C1
GO:0019932	second-messenger-mediated signaling	39/1512	292/18614	0.00144047	0.0136905	C1
GO:0048771	tissue remodeling	27/1512	181/18614	0.00152151	0.0144434	C1
GO:0002446	neutrophil mediated immunity	9/1512	35/18614	0.00152583	0.014467	C1
GO:0038066	p38MAPK cascade	12/1512	56/18614	0.00152983	0.0144876	C1
GO:0030838	positive regulation of actin filament polymerization	11/1512	49/18614	0.00159569	0.0150638	C1
GO:0060338	regulation of type I interferon-mediated signaling pathway	10/1512	42/18614	0.00160466	0.0150638	C1
GO:1900274	regulation of phospholipase C activity	10/1512	42/18614	0.00160466	0.0150638	C1
GO:1904037	positive regulation of epithelial cell apoptotic process	10/1512	42/18614	0.00160466	0.0150638	C1
GO:0044403	biological process involved in symbiotic interaction	41/1512	313/18614	0.00160683	0.0150638	C1
GO:0002476	antigen processing and presentation of endogenous peptide antigen via MHC class Ib	6/1512	17/18614	0.00160779	0.0150638	C1
GO:0002484	antigen processing and presentation of endogenous peptide antigen via MHC class I via ER pathway	6/1512	17/18614	0.00160779	0.0150638	C1
GO:0033631	cell-cell adhesion mediated by integrin	6/1512	17/18614	0.00160779	0.0150638	C1
GO:1901569	fatty acid derivative catabolic process	6/1512	17/18614	0.00160779	0.0150638	C1
GO:0014066	regulation of phosphatidylinositol 3-kinase signaling	19/1512	112/18614	0.00163931	0.0153409	C1
GO:0048524	positive regulation of viral process	13/1512	64/18614	0.0016637	0.0155508	C1
GO:0090025	regulation of monocyte chemotaxis	8/1512	29/18614	0.00169819	0.0158545	C1
GO:0006216	cytidine catabolic process	5/1512	12/18614	0.00171238	0.0158561	C1
GO:0009972	cytidine deamination	5/1512	12/18614	0.00171238	0.0158561	C1
GO:0016554	cytidine to uridine editing	5/1512	12/18614	0.00171238	0.0158561	C1
GO:0034154	toll-like receptor 7 signaling pathway	5/1512	12/18614	0.00171238	0.0158561	C1
GO:0046087	cytidine metabolic process	5/1512	12/18614	0.00171238	0.0158561	C1
GO:2000317	negative regulation of T-helper 17 type immune response	5/1512	12/18614	0.00171238	0.0158561	C1
GO:2000562	negative regulation of CD4-positive, alpha-beta T cell proliferation	5/1512	12/18614	0.00171238	0.0158561	C1
GO:0019835	cytolysis	7/1512	23/18614	0.00176499	0.0163051	C1
GO:0061760	antifungal innate immune response	7/1512	23/18614	0.00176499	0.0163051	C1
GO:0030833	regulation of actin filament polymerization	21/1512	130/18614	0.00181301	0.0167291	C1
GO:0010324	membrane invagination	13/1512	65/18614	0.00192787	0.0177683	C1
GO:0046578	regulation of Ras protein signal transduction	27/1512	184/18614	0.0019407	0.0178486	C1
GO:0034142	toll-like receptor 4 signaling pathway	10/1512	43/18614	0.00194109	0.0178486	C1
GO:1901136	carbohydrate derivative catabolic process	26/1512	175/18614	0.00195024	0.0179119	C1
GO:0001796	regulation of type IIa hypersensitivity	3/1512	4/18614	0.00200982	0.0181849	C1
GO:0002316	follicular B cell differentiation	3/1512	4/18614	0.00200982	0.0181849	C1
GO:0002584	negative regulation of antigen processing and presentation of peptide antigen	3/1512	4/18614	0.00200982	0.0181849	C1
GO:0002892	regulation of type II hypersensitivity	3/1512	4/18614	0.00200982	0.0181849	C1
GO:0002943	tRNA dihydrouridine synthesis	3/1512	4/18614	0.00200982	0.0181849	C1
GO:0015848	spermidine transport	3/1512	4/18614	0.00200982	0.0181849	C1
GO:0038157	granulocyte-macrophage colony-stimulating factor signaling pathway	3/1512	4/18614	0.00200982	0.0181849	C1
GO:0045065	cytotoxic T cell differentiation	3/1512	4/18614	0.00200982	0.0181849	C1
GO:0071226	cellular response to molecule of fungal origin	3/1512	4/18614	0.00200982	0.0181849	C1
GO:0097022	lymphocyte migration into lymph node	3/1512	4/18614	0.00200982	0.0181849	C1
GO:1904151	positive regulation of microglial cell mediated cytotoxicity	3/1512	4/18614	0.00200982	0.0181849	C1
GO:2000330	positive regulation of T-helper 17 cell lineage commitment	3/1512	4/18614	0.00200982	0.0181849	C1
GO:2001200	positive regulation of dendritic cell differentiation	3/1512	4/18614	0.00200982	0.0181849	C1
GO:0031532	actin cytoskeleton reorganization	19/1512	114/18614	0.00202571	0.0183077	C1
GO:2001235	positive regulation of apoptotic signaling pathway	22/1512	140/18614	0.00205338	0.0185366	C1
GO:0071496	cellular response to external stimulus	42/1512	327/18614	0.00206978	0.0186634	C1
GO:0044000	movement in host	27/1512	185/18614	0.00210083	0.0189056	C1
GO:0050732	negative regulation of peptidyl-tyrosine phosphorylation	12/1512	58/18614	0.00210141	0.0189056	C1
GO:0048660	regulation of smooth muscle cell proliferation	26/1512	176/18614	0.0021158	0.0190133	C1
GO:0043032	positive regulation of macrophage activation	8/1512	30/18614	0.002153	0.0193039	C1
GO:1901798	positive regulation of signal transduction by p53 class mediator	8/1512	30/18614	0.002153	0.0193039	C1
GO:0120162	positive regulation of cold-induced thermogenesis	17/1512	98/18614	0.00220153	0.0197166	C1
GO:0061082	myeloid leukocyte cytokine production	11/1512	51/18614	0.00224557	0.019969	C1
GO:0003159	morphogenesis of an endothelium	6/1512	18/18614	0.00224737	0.019969	C1
GO:0033194	response to hydroperoxide	6/1512	18/18614	0.00224737	0.019969	C1
GO:0045623	negative regulation of T-helper cell differentiation	6/1512	18/18614	0.00224737	0.019969	C1
GO:0061154	endothelial tube morphogenesis	6/1512	18/18614	0.00224737	0.019969	C1
GO:0150078	positive regulation of neuroinflammatory response	6/1512	18/18614	0.00224737	0.019969	C1
GO:0150079	negative regulation of neuroinflammatory response	6/1512	18/18614	0.00224737	0.019969	C1
GO:0006801	superoxide metabolic process	14/1512	74/18614	0.00228491	0.0202288	C1
GO:0006213	pyrimidine nucleoside metabolic process	7/1512	24/18614	0.00231904	0.0202288	C1
GO:0034695	response to prostaglandin E	7/1512	24/18614	0.00231904	0.0202288	C1
GO:0060143	positive regulation of syncytium formation by plasma membrane fusion	7/1512	24/18614	0.00231904	0.0202288	C1
GO:0060907	positive regulation of macrophage cytokine production	7/1512	24/18614	0.00231904	0.0202288	C1
GO:0071402	cellular response to lipoprotein particle stimulus	9/1512	37/18614	0.00232008	0.0202288	C1
GO:0002576	platelet degranulation	4/1512	8/18614	0.00232515	0.0202288	C1
GO:0032959	inositol trisphosphate biosynthetic process	4/1512	8/18614	0.00232515	0.0202288	C1
GO:0035754	B cell chemotaxis	4/1512	8/18614	0.00232515	0.0202288	C1
GO:0042758	long-chain fatty acid catabolic process	4/1512	8/18614	0.00232515	0.0202288	C1
GO:0043376	regulation of CD8-positive, alpha-beta T cell differentiation	4/1512	8/18614	0.00232515	0.0202288	C1
GO:0050859	negative regulation of B cell receptor signaling pathway	4/1512	8/18614	0.00232515	0.0202288	C1
GO:0051709	regulation of killing of cells of another organism	4/1512	8/18614	0.00232515	0.0202288	C1
GO:0060397	growth hormone receptor signaling pathway via JAK-STAT	4/1512	8/18614	0.00232515	0.0202288	C1
GO:0097340	inhibition of cysteine-type endopeptidase activity	4/1512	8/18614	0.00232515	0.0202288	C1
GO:0097341	zymogen inhibition	4/1512	8/18614	0.00232515	0.0202288	C1
GO:1903979	negative regulation of microglial cell activation	4/1512	8/18614	0.00232515	0.0202288	C1
GO:2000427	positive regulation of apoptotic cell clearance	4/1512	8/18614	0.00232515	0.0202288	C1
GO:2000501	regulation of natural killer cell chemotaxis	4/1512	8/18614	0.00232515	0.0202288	C1
GO:0048661	positive regulation of smooth muscle cell proliferation	17/1512	99/18614	0.00246126	0.0213894	C1
GO:0010951	negative regulation of endopeptidase activity	24/1512	160/18614	0.00250405	0.0217374	C1
GO:2000117	negative regulation of cysteine-type endopeptidase activity	16/1512	91/18614	0.00254178	0.0220408	C1
GO:0014068	positive regulation of phosphatidylinositol 3-kinase signaling	15/1512	83/18614	0.00259297	0.0223051	C1
GO:0034340	response to type I interferon	15/1512	83/18614	0.00259297	0.0223051	C1
GO:0002638	negative regulation of immunoglobulin production	5/1512	13/18614	0.00259762	0.0223051	C1
GO:0002756	MyD88-independent toll-like receptor signaling pathway	5/1512	13/18614	0.00259762	0.0223051	C1
GO:0032823	regulation of natural killer cell differentiation	5/1512	13/18614	0.00259762	0.0223051	C1
GO:0045006	DNA deamination	5/1512	13/18614	0.00259762	0.0223051	C1
GO:0060100	positive regulation of phagocytosis, engulfment	5/1512	13/18614	0.00259762	0.0223051	C1
GO:0070234	positive regulation of T cell apoptotic process	5/1512	13/18614	0.00259762	0.0223051	C1
GO:1905155	positive regulation of membrane invagination	5/1512	13/18614	0.00259762	0.0223051	C1
GO:1990845	adaptive thermogenesis	24/1512	161/18614	0.00272173	0.0233456	C1
GO:0090630	activation of GTPase activity	19/1512	117/18614	0.00274746	0.0235408	C1
GO:1900744	regulation of p38MAPK cascade	10/1512	45/18614	0.00278405	0.0238027	C1
GO:1903307	positive regulation of regulated secretory pathway	10/1512	45/18614	0.00278405	0.0238027	C1
GO:0035510	DNA dealkylation	9/1512	38/18614	0.00282454	0.024071	C1
GO:0045191	regulation of isotype switching	9/1512	38/18614	0.00282454	0.024071	C1
GO:0072529	pyrimidine-containing compound catabolic process	9/1512	38/18614	0.00282454	0.024071	C1
GO:0048659	smooth muscle cell proliferation	26/1512	180/18614	0.00290343	0.0247166	C1
GO:0045670	regulation of osteoclast differentiation	13/1512	68/18614	0.00293483	0.0249571	C1
GO:0009164	nucleoside catabolic process	7/1512	25/18614	0.00299796	0.0254393	C1
GO:0043302	positive regulation of leukocyte degranulation	7/1512	25/18614	0.00299796	0.0254393	C1
GO:0002523	leukocyte migration involved in inflammatory response	6/1512	19/18614	0.00306121	0.0259204	C1
GO:0045346	regulation of MHC class II biosynthetic process	6/1512	19/18614	0.00306121	0.0259204	C1
GO:0051482	positive regulation of cytosolic calcium ion concentration involved in phospholipase C-activating G protein-coupled signaling pathway	8/1512	32/18614	0.00334546	0.028297	C1
GO:0039531	regulation of viral-induced cytoplasmic pattern recognition receptor signaling pathway	11/1512	54/18614	0.00360704	0.030477	C1
GO:0006970	response to osmotic stress	15/1512	86/18614	0.00369362	0.0311752	C1
GO:0051928	positive regulation of calcium ion transport	20/1512	129/18614	0.00374875	0.0314172	C1
GO:0032688	negative regulation of interferon-beta production	5/1512	14/18614	0.00377269	0.0314172	C1
GO:0032736	positive regulation of interleukin-13 production	5/1512	14/18614	0.00377269	0.0314172	C1
GO:0045348	positive regulation of MHC class II biosynthetic process	5/1512	14/18614	0.00377269	0.0314172	C1
GO:0046131	pyrimidine ribonucleoside metabolic process	5/1512	14/18614	0.00377269	0.0314172	C1
GO:0046133	pyrimidine ribonucleoside catabolic process	5/1512	14/18614	0.00377269	0.0314172	C1
GO:0046598	positive regulation of viral entry into host cell	5/1512	14/18614	0.00377269	0.0314172	C1
GO:0060330	regulation of response to type II interferon	5/1512	14/18614	0.00377269	0.0314172	C1
GO:0060334	regulation of type II interferon-mediated signaling pathway	5/1512	14/18614	0.00377269	0.0314172	C1
GO:0075294	positive regulation by symbiont of entry into host	5/1512	14/18614	0.00377269	0.0314172	C1
GO:1905522	negative regulation of macrophage migration	5/1512	14/18614	0.00377269	0.0314172	C1
GO:2001140	positive regulation of phospholipid transport	5/1512	14/18614	0.00377269	0.0314172	C1
GO:0002534	cytokine production involved in inflammatory response	14/1512	78/18614	0.00378577	0.0314172	C1
GO:0042274	ribosomal small subunit biogenesis	14/1512	78/18614	0.00378577	0.0314172	C1
GO:0043154	negative regulation of cysteine-type endopeptidase activity involved in apoptotic process	14/1512	78/18614	0.00378577	0.0314172	C1
GO:1900015	regulation of cytokine production involved in inflammatory response	14/1512	78/18614	0.00378577	0.0314172	C1
GO:0120161	regulation of cold-induced thermogenesis	22/1512	147/18614	0.0038037	0.0315329	C1
GO:1905523	positive regulation of macrophage migration	7/1512	26/18614	0.00381896	0.0316263	C1
GO:0043277	apoptotic cell clearance	10/1512	47/18614	0.00389644	0.0321366	C1
GO:0002315	marginal zone B cell differentiation	4/1512	9/18614	0.00391712	0.0321366	C1
GO:0002692	negative regulation of cellular extravasation	4/1512	9/18614	0.00391712	0.0321366	C1
GO:0045586	regulation of gamma-delta T cell differentiation	4/1512	9/18614	0.00391712	0.0321366	C1
GO:0046645	positive regulation of gamma-delta T cell activation	4/1512	9/18614	0.00391712	0.0321366	C1
GO:0070244	negative regulation of thymocyte apoptotic process	4/1512	9/18614	0.00391712	0.0321366	C1
GO:0097021	lymphocyte migration into lymphoid organs	4/1512	9/18614	0.00391712	0.0321366	C1
GO:1903028	positive regulation of opsonization	4/1512	9/18614	0.00391712	0.0321366	C1
GO:2000669	negative regulation of dendritic cell apoptotic process	4/1512	9/18614	0.00391712	0.0321366	C1
GO:0039532	negative regulation of viral-induced cytoplasmic pattern recognition receptor signaling pathway	6/1512	20/18614	0.00407626	0.0332698	C1
GO:0042454	ribonucleoside catabolic process	6/1512	20/18614	0.00407626	0.0332698	C1
GO:0045342	MHC class II biosynthetic process	6/1512	20/18614	0.00407626	0.0332698	C1
GO:0060339	negative regulation of type I interferon-mediated signaling pathway	6/1512	20/18614	0.00407626	0.0332698	C1
GO:1900227	positive regulation of NLRP3 inflammasome complex assembly	6/1512	20/18614	0.00407626	0.0332698	C1
GO:0050850	positive regulation of calcium-mediated signaling	9/1512	40/18614	0.0040909	0.0333549	C1
GO:0071404	cellular response to low-density lipoprotein particle stimulus	8/1512	33/18614	0.00410687	0.0334163	C1
GO:0080111	DNA demethylation	8/1512	33/18614	0.00410687	0.0334163	C1
GO:0043433	negative regulation of DNA-binding transcription factor activity	27/1512	194/18614	0.00412366	0.0335185	C1
GO:0106106	cold-induced thermogenesis	22/1512	148/18614	0.00413405	0.0335488	C1
GO:0001960	negative regulation of cytokine-mediated signaling pathway	15/1512	87/18614	0.00413586	0.0335488	C1
GO:0010518	positive regulation of phospholipase activity	11/1512	55/18614	0.00418475	0.0339106	C1
GO:0070265	necrotic cell death	13/1512	71/18614	0.00433428	0.0350864	C1
GO:0071902	positive regulation of protein serine/threonine kinase activity	27/1512	195/18614	0.00442607	0.0357928	C1
GO:0046596	regulation of viral entry into host cell	10/1512	48/18614	0.00457081	0.0369256	C1
GO:0002835	negative regulation of response to tumor cell	3/1512	5/18614	0.00472031	0.0375963	C1
GO:0002838	negative regulation of immune response to tumor cell	3/1512	5/18614	0.00472031	0.0375963	C1
GO:0030885	regulation of myeloid dendritic cell activation	3/1512	5/18614	0.00472031	0.0375963	C1
GO:0036100	leukotriene catabolic process	3/1512	5/18614	0.00472031	0.0375963	C1
GO:0043378	positive regulation of CD8-positive, alpha-beta T cell differentiation	3/1512	5/18614	0.00472031	0.0375963	C1
GO:0060369	positive regulation of Fc receptor mediated stimulatory signaling pathway	3/1512	5/18614	0.00472031	0.0375963	C1
GO:0061737	leukotriene signaling pathway	3/1512	5/18614	0.00472031	0.0375963	C1
GO:0071455	cellular response to hyperoxia	3/1512	5/18614	0.00472031	0.0375963	C1
GO:0071593	lymphocyte aggregation	3/1512	5/18614	0.00472031	0.0375963	C1
GO:0090634	microglial cell mediated cytotoxicity	3/1512	5/18614	0.00472031	0.0375963	C1
GO:0097070	ductus arteriosus closure	3/1512	5/18614	0.00472031	0.0375963	C1
GO:1904149	regulation of microglial cell mediated cytotoxicity	3/1512	5/18614	0.00472031	0.0375963	C1
GO:2000503	positive regulation of natural killer cell chemotaxis	3/1512	5/18614	0.00472031	0.0375963	C1
GO:2001199	negative regulation of dendritic cell differentiation	3/1512	5/18614	0.00472031	0.0375963	C1
GO:2000108	positive regulation of leukocyte apoptotic process	7/1512	27/18614	0.00479984	0.0381913	C1
GO:0010803	regulation of tumor necrosis factor-mediated signaling pathway	11/1512	56/18614	0.00483373	0.0383454	C1
GO:0032608	interferon-beta production	11/1512	56/18614	0.00483373	0.0383454	C1
GO:0032648	regulation of interferon-beta production	11/1512	56/18614	0.00483373	0.0383454	C1
GO:0051281	positive regulation of release of sequestered calcium ion into cytosol	9/1512	41/18614	0.00487104	0.038564	C1
GO:0098751	bone cell development	9/1512	41/18614	0.00487104	0.038564	C1
GO:0034109	homotypic cell-cell adhesion	16/1512	97/18614	0.00489137	0.0386863	C1
GO:0034121	regulation of toll-like receptor signaling pathway	8/1512	34/18614	0.00499506	0.0393883	C1
GO:0090022	regulation of neutrophil chemotaxis	8/1512	34/18614	0.00499506	0.0393883	C1
GO:1901658	glycosyl compound catabolic process	8/1512	34/18614	0.00499506	0.0393883	C1
GO:0060099	regulation of phagocytosis, engulfment	5/1512	15/18614	0.00528451	0.0414643	C1
GO:0071639	positive regulation of monocyte chemotactic protein-1 production	5/1512	15/18614	0.00528451	0.0414643	C1
GO:1905153	regulation of membrane invagination	5/1512	15/18614	0.00528451	0.0414643	C1
GO:2000402	negative regulation of lymphocyte migration	5/1512	15/18614	0.00528451	0.0414643	C1
GO:2001138	regulation of phospholipid transport	5/1512	15/18614	0.00528451	0.0414643	C1
GO:0002902	regulation of B cell apoptotic process	6/1512	21/18614	0.00532004	0.0416194	C1
GO:0006837	serotonin transport	6/1512	21/18614	0.00532004	0.0416194	C1
GO:0090026	positive regulation of monocyte chemotaxis	6/1512	21/18614	0.00532004	0.0416194	C1
GO:0070527	platelet aggregation	13/1512	73/18614	0.0055348	0.0432566	C1
GO:1901654	response to ketone	28/1512	208/18614	0.00563205	0.0439733	C1
GO:0010721	negative regulation of cell development	36/1512	286/18614	0.00571732	0.0445951	C1
GO:0051048	negative regulation of secretion	25/1512	180/18614	0.00577708	0.0450169	C1
GO:0010528	regulation of transposition	7/1512	28/18614	0.00595886	0.0462513	C1
GO:0010529	negative regulation of transposition	7/1512	28/18614	0.00595886	0.0462513	C1
GO:0045830	positive regulation of isotype switching	7/1512	28/18614	0.00595886	0.0462513	C1
GO:0150146	cell junction disassembly	7/1512	28/18614	0.00595886	0.0462513	C1
GO:0061081	positive regulation of myeloid leukocyte cytokine production involved in immune response	8/1512	35/18614	0.00602298	0.0467031	C1
GO:0006707	cholesterol catabolic process	4/1512	10/18614	0.00611151	0.0469756	C1
GO:0016127	sterol catabolic process	4/1512	10/18614	0.00611151	0.0469756	C1
GO:0031666	positive regulation of lipopolysaccharide-mediated signaling pathway	4/1512	10/18614	0.00611151	0.0469756	C1
GO:0032815	negative regulation of natural killer cell activation	4/1512	10/18614	0.00611151	0.0469756	C1
GO:0033007	negative regulation of mast cell activation involved in immune response	4/1512	10/18614	0.00611151	0.0469756	C1
GO:0048304	positive regulation of isotype switching to IgG isotypes	4/1512	10/18614	0.00611151	0.0469756	C1
GO:0060368	regulation of Fc receptor mediated stimulatory signaling pathway	4/1512	10/18614	0.00611151	0.0469756	C1
GO:2000271	positive regulation of fibroblast apoptotic process	4/1512	10/18614	0.00611151	0.0469756	C1
GO:2001269	positive regulation of cysteine-type endopeptidase activity involved in apoptotic signaling pathway	4/1512	10/18614	0.00611151	0.0469756	C1
GO:0006414	translational elongation	11/1512	58/18614	0.00636933	0.0481162	C1
GO:0001802	type III hypersensitivity	2/1512	2/18614	0.00659417	0.0481162	C1
GO:0001803	regulation of type III hypersensitivity	2/1512	2/18614	0.00659417	0.0481162	C1
GO:0001805	positive regulation of type III hypersensitivity	2/1512	2/18614	0.00659417	0.0481162	C1
GO:0001970	positive regulation of activation of membrane attack complex	2/1512	2/18614	0.00659417	0.0481162	C1
GO:0002032	desensitization of G protein-coupled receptor signaling pathway by arrestin	2/1512	2/18614	0.00659417	0.0481162	C1
GO:0002273	plasmacytoid dendritic cell differentiation	2/1512	2/18614	0.00659417	0.0481162	C1
GO:0002298	CD4-positive, CD25-positive, alpha-beta regulatory T cell differentiation involved in immune response	2/1512	2/18614	0.00659417	0.0481162	C1
GO:0002362	CD4-positive, CD25-positive, alpha-beta regulatory T cell lineage commitment	2/1512	2/18614	0.00659417	0.0481162	C1
GO:0002481	antigen processing and presentation of exogenous protein antigen via MHC class Ib, TAP-dependent	2/1512	2/18614	0.00659417	0.0481162	C1
GO:0002485	antigen processing and presentation of endogenous peptide antigen via MHC class I via ER pathway, TAP-dependent	2/1512	2/18614	0.00659417	0.0481162	C1
GO:0002491	antigen processing and presentation of endogenous peptide antigen via MHC class II	2/1512	2/18614	0.00659417	0.0481162	C1
GO:0002554	serotonin secretion by platelet	2/1512	2/18614	0.00659417	0.0481162	C1
GO:0002587	negative regulation of antigen processing and presentation of peptide antigen via MHC class II	2/1512	2/18614	0.00659417	0.0481162	C1
GO:0002636	positive regulation of germinal center formation	2/1512	2/18614	0.00659417	0.0481162	C1
GO:0002654	positive regulation of tolerance induction dependent upon immune response	2/1512	2/18614	0.00659417	0.0481162	C1
GO:0002658	regulation of peripheral tolerance induction	2/1512	2/18614	0.00659417	0.0481162	C1
GO:0002660	positive regulation of peripheral tolerance induction	2/1512	2/18614	0.00659417	0.0481162	C1
GO:0002728	negative regulation of natural killer cell cytokine production	2/1512	2/18614	0.00659417	0.0481162	C1
GO:0003366	cell-matrix adhesion involved in ameboidal cell migration	2/1512	2/18614	0.00659417	0.0481162	C1
GO:0006212	uracil catabolic process	2/1512	2/18614	0.00659417	0.0481162	C1
GO:0032632	interleukin-3 production	2/1512	2/18614	0.00659417	0.0481162	C1
GO:0032639	TRAIL production	2/1512	2/18614	0.00659417	0.0481162	C1
GO:0032672	regulation of interleukin-3 production	2/1512	2/18614	0.00659417	0.0481162	C1
GO:0032679	regulation of TRAIL production	2/1512	2/18614	0.00659417	0.0481162	C1
GO:0032759	positive regulation of TRAIL production	2/1512	2/18614	0.00659417	0.0481162	C1
GO:0032832	regulation of CD4-positive, CD25-positive, alpha-beta regulatory T cell differentiation involved in immune response	2/1512	2/18614	0.00659417	0.0481162	C1
GO:0032834	positive regulation of CD4-positive, CD25-positive, alpha-beta regulatory T cell differentiation involved in immune response	2/1512	2/18614	0.00659417	0.0481162	C1
GO:0033082	regulation of extrathymic T cell differentiation	2/1512	2/18614	0.00659417	0.0481162	C1
GO:0035700	astrocyte chemotaxis	2/1512	2/18614	0.00659417	0.0481162	C1
GO:0036058	filtration diaphragm assembly	2/1512	2/18614	0.00659417	0.0481162	C1
GO:0036060	slit diaphragm assembly	2/1512	2/18614	0.00659417	0.0481162	C1
GO:0038043	interleukin-5-mediated signaling pathway	2/1512	2/18614	0.00659417	0.0481162	C1
GO:0038111	interleukin-7-mediated signaling pathway	2/1512	2/18614	0.00659417	0.0481162	C1
GO:0043314	negative regulation of neutrophil degranulation	2/1512	2/18614	0.00659417	0.0481162	C1
GO:0046061	dATP catabolic process	2/1512	2/18614	0.00659417	0.0481162	C1
GO:0050902	leukocyte adhesive activation	2/1512	2/18614	0.00659417	0.0481162	C1
GO:0070902	mitochondrial tRNA pseudouridine synthesis	2/1512	2/18614	0.00659417	0.0481162	C1
GO:0140039	cell-cell adhesion in response to extracellular stimulus	2/1512	2/18614	0.00659417	0.0481162	C1
GO:0140105	interleukin-10-mediated signaling pathway	2/1512	2/18614	0.00659417	0.0481162	C1
GO:1901749	leukotriene D4 catabolic process	2/1512	2/18614	0.00659417	0.0481162	C1
GO:1902216	positive regulation of interleukin-4-mediated signaling pathway	2/1512	2/18614	0.00659417	0.0481162	C1
GO:1904270	pyroptosome complex assembly	2/1512	2/18614	0.00659417	0.0481162	C1
GO:1905663	positive regulation of telomerase RNA reverse transcriptase activity	2/1512	2/18614	0.00659417	0.0481162	C1
GO:1905675	negative regulation of adaptive immune memory response	2/1512	2/18614	0.00659417	0.0481162	C1
GO:1905704	positive regulation of inhibitory synapse assembly	2/1512	2/18614	0.00659417	0.0481162	C1
GO:2000349	negative regulation of CD40 signaling pathway	2/1512	2/18614	0.00659417	0.0481162	C1
GO:2000448	positive regulation of macrophage migration inhibitory factor signaling pathway	2/1512	2/18614	0.00659417	0.0481162	C1
GO:2000458	regulation of astrocyte chemotaxis	2/1512	2/18614	0.00659417	0.0481162	C1
GO:2000471	regulation of hematopoietic stem cell migration	2/1512	2/18614	0.00659417	0.0481162	C1
GO:2000473	positive regulation of hematopoietic stem cell migration	2/1512	2/18614	0.00659417	0.0481162	C1
GO:2000527	regulation of myeloid dendritic cell chemotaxis	2/1512	2/18614	0.00659417	0.0481162	C1
GO:2000529	positive regulation of myeloid dendritic cell chemotaxis	2/1512	2/18614	0.00659417	0.0481162	C1
GO:2000537	regulation of B cell chemotaxis	2/1512	2/18614	0.00659417	0.0481162	C1
GO:2000538	positive regulation of B cell chemotaxis	2/1512	2/18614	0.00659417	0.0481162	C1
GO:0006284	base-excision repair	9/1512	43/18614	0.00677326	0.0493774	C1
GO:1990778	protein localization to cell periphery	63/1585	345/18614	5.23752e-09	4.16907e-05	C2
GO:0044282	small molecule catabolic process	63/1585	388/18614	4.57308e-07	0.00179206	C2
GO:0060271	cilium assembly	60/1585	367/18614	6.75399e-07	0.00179206	C2
GO:0016054	organic acid catabolic process	45/1585	250/18614	1.18955e-06	0.00189376	C2
GO:0046395	carboxylic acid catabolic process	45/1585	250/18614	1.18955e-06	0.00189376	C2
GO:0051648	vesicle localization	40/1585	215/18614	1.9583e-06	0.00259802	C2
GO:0016050	vesicle organization	58/1585	368/18614	3.40188e-06	0.00329192	C2
GO:0006892	post-Golgi vesicle-mediated transport	24/1585	102/18614	3.60959e-06	0.00329192	C2
GO:0051650	establishment of vesicle localization	37/1585	197/18614	3.72202e-06	0.00329192	C2
GO:0016188	synaptic vesicle maturation	11/1585	27/18614	5.95646e-06	0.00474134	C2
GO:0044782	cilium organization	60/1585	396/18614	8.27178e-06	0.00598576	C2
GO:0060560	developmental growth involved in morphogenesis	40/1585	234/18614	1.6372e-05	0.00959529	C2
GO:0072659	protein localization to plasma membrane	46/1585	285/18614	1.83624e-05	0.00959529	C2
GO:0007269	neurotransmitter secretion	28/1585	141/18614	1.88826e-05	0.00959529	C2
GO:0099643	signal release from synapse	28/1585	141/18614	1.88826e-05	0.00959529	C2
GO:0048193	Golgi vesicle transport	47/1585	294/18614	1.9287e-05	0.00959529	C2
GO:0099003	vesicle-mediated transport in synapse	38/1585	220/18614	2.07478e-05	0.00971486	C2
GO:0007409	axonogenesis	62/1585	427/18614	2.26558e-05	0.0100189	C2
GO:0023061	signal release	68/1585	483/18614	2.56723e-05	0.0104446	C2
GO:0099504	synaptic vesicle cycle	35/1585	198/18614	2.62428e-05	0.0104446	C2
GO:0009081	branched-chain amino acid metabolic process	10/1585	27/18614	4.25459e-05	0.0160594	C2
GO:1903008	organelle disassembly	27/1585	140/18614	4.53103e-05	0.0160594	C2
GO:0043001	Golgi to plasma membrane protein transport	12/1585	38/18614	4.64028e-05	0.0160594	C2
GO:0030705	cytoskeleton-dependent intracellular transport	36/1585	212/18614	4.90219e-05	0.0162589	C2
GO:0016049	cell growth	68/1585	495/18614	5.60007e-05	0.0178306	C2
GO:0044242	cellular lipid catabolic process	37/1585	222/18614	5.84634e-05	0.0178988	C2
GO:0048388	endosomal lumen acidification	7/1585	14/18614	6.42865e-05	0.0185874	C2
GO:0061564	axon development	66/1585	479/18614	6.5383e-05	0.0185874	C2
GO:0006893	Golgi to plasma membrane transport	15/1585	58/18614	7.44046e-05	0.0204228	C2
GO:0006549	isoleucine metabolic process	5/1585	7/18614	8.07215e-05	0.0205817	C2
GO:0099011	neuronal dense core vesicle exocytosis	5/1585	7/18614	8.07215e-05	0.0205817	C2
GO:0031146	SCF-dependent proteasomal ubiquitin-dependent protein catabolic process	13/1585	46/18614	8.27406e-05	0.0205817	C2
GO:0016042	lipid catabolic process	49/1585	330/18614	9.03683e-05	0.0214255	C2
GO:0001558	regulation of cell growth	59/1585	420/18614	9.1516e-05	0.0214255	C2
GO:0072329	monocarboxylic acid catabolic process	25/1585	131/18614	0.000101915	0.0231784	C2
GO:0090150	establishment of protein localization to membrane	42/1585	271/18614	0.000107353	0.023737	C2
GO:0099111	microtubule-based transport	35/1585	212/18614	0.000111109	0.0239035	C2
GO:0043583	ear development	36/1585	221/18614	0.000118099	0.0247386	C2
GO:0048588	developmental cell growth	37/1585	231/18614	0.000136463	0.026711	C2
GO:0098876	vesicle-mediated transport to the plasma membrane	27/1585	149/18614	0.000137115	0.026711	C2
GO:0051222	positive regulation of protein transport	46/1585	309/18614	0.000137582	0.026711	C2
GO:0046467	membrane lipid biosynthetic process	27/1585	150/18614	0.000153893	0.0291664	C2
GO:0006635	fatty acid beta-oxidation	17/1585	76/18614	0.000178766	0.0318757	C2
GO:0009062	fatty acid catabolic process	21/1585	105/18614	0.000180202	0.0318757	C2
GO:0061387	regulation of extent of cell growth	21/1585	105/18614	0.000180202	0.0318757	C2
GO:0009083	branched-chain amino acid catabolic process	8/1585	21/18614	0.000201193	0.0340744	C2
GO:0048791	calcium ion-regulated exocytosis of neurotransmitter	8/1585	21/18614	0.000201193	0.0340744	C2
GO:0010975	regulation of neuron projection development	61/1585	452/18614	0.000216633	0.0359249	C2
GO:0008361	regulation of cell size	30/1585	178/18614	0.000230242	0.0363862	C2
GO:0000422	autophagy of mitochondrion	19/1585	92/18614	0.000233128	0.0363862	C2
GO:0061726	mitochondrion disassembly	19/1585	92/18614	0.000233128	0.0363862	C2
GO:0007018	microtubule-based movement	57/1585	417/18614	0.000246974	0.0378061	C2
GO:0048499	synaptic vesicle membrane organization	9/1585	27/18614	0.000261969	0.0388396	C2
GO:0006661	phosphatidylinositol biosynthetic process	24/1585	131/18614	0.000265493	0.0388396	C2
GO:0050770	regulation of axonogenesis	27/1585	155/18614	0.000268364	0.0388396	C2
GO:0021954	central nervous system neuron development	18/1585	86/18614	0.000283225	0.0402585	C2
GO:0001666	response to hypoxia	43/1585	293/18614	0.000306264	0.0427694	C2
GO:1903829	positive regulation of protein localization	62/1585	468/18614	0.00032041	0.04357	C2
GO:0050804	modulation of chemical synaptic transmission	64/1585	487/18614	0.000322944	0.04357	C2
GO:0010506	regulation of autophagy	49/1585	348/18614	0.000328862	0.0436291	C2
GO:0099177	regulation of trans-synaptic signaling	64/1585	488/18614	0.000341603	0.0445763	C2
GO:0042391	regulation of membrane potential	58/1585	433/18614	0.000371363	0.0469337	C2
GO:0060049	regulation of protein glycosylation	6/1585	13/18614	0.000383253	0.0469337	C2
GO:0090153	regulation of sphingolipid biosynthetic process	6/1585	13/18614	0.000383253	0.0469337	C2
GO:1905038	regulation of membrane lipid metabolic process	6/1585	13/18614	0.000383253	0.0469337	C2
GO:0006887	exocytosis	49/1585	351/18614	0.000401771	0.0481628	C2
GO:0070482	response to oxygen levels	47/1585	333/18614	0.000407964	0.0481628	C2
GO:0036293	response to decreased oxygen levels	44/1585	306/18614	0.000411441	0.0481628	C2
GO:0019079	viral genome replication	25/596	129/18614	3.62648e-13	9.12652e-10	C3
GO:0009615	response to virus	45/596	408/18614	4.56214e-13	9.12652e-10	C3
GO:0051607	defense response to virus	38/596	303/18614	6.17393e-13	9.12652e-10	C3
GO:0140546	defense response to symbiont	38/596	304/18614	6.84789e-13	9.12652e-10	C3
GO:0045071	negative regulation of viral genome replication	17/596	56/18614	9.57683e-13	1.02108e-09	C3
GO:0045069	regulation of viral genome replication	20/596	86/18614	2.38308e-12	2.11736e-09	C3
GO:0019058	viral life cycle	38/596	320/18614	3.37842e-12	2.57291e-09	C3
GO:0016032	viral process	43/596	426/18614	2.91956e-11	1.94552e-08	C3
GO:0048525	negative regulation of viral process	19/596	90/18614	5.20407e-11	3.08255e-08	C3
GO:1903900	regulation of viral life cycle	22/596	143/18614	1.0161e-09	5.41684e-07	C3
GO:0006913	nucleocytoplasmic transport	34/596	328/18614	1.81801e-09	8.07649e-07	C3
GO:0051169	nuclear transport	34/596	328/18614	1.81801e-09	8.07649e-07	C3
GO:0050792	regulation of viral process	23/596	165/18614	3.06778e-09	1.25803e-06	C3
GO:0006403	RNA localization	23/596	197/18614	9.11589e-08	3.4712e-05	C3
GO:0015931	nucleobase-containing compound transport	24/596	221/18614	1.89958e-07	6.45562e-05	C3
GO:0050657	nucleic acid transport	20/596	160/18614	2.05863e-07	6.45562e-05	C3
GO:0050658	RNA transport	20/596	160/18614	2.05863e-07	6.45562e-05	C3
GO:0051236	establishment of RNA localization	20/596	163/18614	2.79534e-07	8.27886e-05	C3
GO:0051028	mRNA transport	17/596	130/18614	8.83184e-07	0.000247803	C3
GO:0044772	mitotic cell cycle phase transition	36/596	467/18614	1.15897e-06	0.000308924	C3
GO:0032481	positive regulation of type I interferon production	11/596	62/18614	3.81528e-06	0.000968535	C3
GO:0007059	chromosome segregation	33/596	435/18614	4.56388e-06	0.00110591	C3
GO:0032608	interferon-beta production	10/596	56/18614	9.91056e-06	0.00220138	C3
GO:0032648	regulation of interferon-beta production	10/596	56/18614	9.91056e-06	0.00220138	C3
GO:0034340	response to type I interferon	12/596	83/18614	1.26476e-05	0.00269697	C3
GO:0006397	mRNA processing	35/596	500/18614	1.36478e-05	0.00279833	C3
GO:0034504	protein localization to nucleus	25/596	304/18614	1.70295e-05	0.00336238	C3
GO:0000082	G1/S transition of mitotic cell cycle	22/596	251/18614	2.04179e-05	0.00388741	C3
GO:0007051	spindle organization	19/596	198/18614	2.12522e-05	0.00390675	C3
GO:0032728	positive regulation of interferon-beta production	8/596	38/18614	2.20456e-05	0.00391751	C3
GO:0032479	regulation of type I interferon production	13/596	104/18614	2.76478e-05	0.00460596	C3
GO:0032606	type I interferon production	13/596	104/18614	2.76478e-05	0.00460596	C3
GO:1901987	regulation of cell cycle phase transition	32/596	457/18614	3.1627e-05	0.00509537	C3
GO:0071357	cellular response to type I interferon	11/596	77/18614	3.24972e-05	0.00509537	C3
GO:0070106	interleukin-27-mediated signaling pathway	4/596	7/18614	3.37212e-05	0.00513622	C3
GO:0046822	regulation of nucleocytoplasmic transport	13/596	107/18614	3.75094e-05	0.00530356	C3
GO:0071605	monocyte chemotactic protein-1 production	6/596	21/18614	3.78044e-05	0.00530356	C3
GO:0071637	regulation of monocyte chemotactic protein-1 production	6/596	21/18614	3.78044e-05	0.00530356	C3
GO:0006999	nuclear pore organization	5/596	14/18614	5.21076e-05	0.00712271	C3
GO:0035456	response to interferon-beta	7/596	32/18614	5.5805e-05	0.00733364	C3
GO:0019827	stem cell population maintenance	17/596	177/18614	5.6402e-05	0.00733364	C3
GO:0031396	regulation of protein ubiquitination	19/596	213/18614	5.82158e-05	0.00738925	C3
GO:1902850	microtubule cytoskeleton organization involved in mitosis	16/596	161/18614	6.15293e-05	0.0076282	C3
GO:0034470	ncRNA processing	30/596	432/18614	6.46204e-05	0.00778699	C3
GO:1905832	positive regulation of spindle assembly	4/596	8/18614	6.57315e-05	0.00778699	C3
GO:0007052	mitotic spindle organization	14/596	130/18614	7.35572e-05	0.00846494	C3
GO:0098727	maintenance of cell number	17/596	181/18614	7.46299e-05	0.00846494	C3
GO:0051225	spindle assembly	14/596	131/18614	7.99862e-05	0.00888347	C3
GO:0140888	interferon-mediated signaling pathway	12/596	100/18614	8.37356e-05	0.00911009	C3
GO:0051168	nuclear export	16/596	166/18614	8.87442e-05	0.00946191	C3
GO:1901990	regulation of mitotic cell cycle phase transition	26/596	357/18614	9.1236e-05	0.00953684	C3
GO:0070534	protein K63-linked ubiquitination	9/596	59/18614	0.000100228	0.0102753	C3
GO:0008380	RNA splicing	31/596	466/18614	0.000108047	0.0105994	C3
GO:0034250	positive regulation of amide metabolic process	16/596	169/18614	0.000109708	0.0105994	C3
GO:0044843	cell cycle G1/S phase transition	22/596	281/18614	0.000111232	0.0105994	C3
GO:0016926	protein desumoylation	4/596	9/18614	0.000115318	0.0105994	C3
GO:0051292	nuclear pore complex assembly	4/596	9/18614	0.000115318	0.0105994	C3
GO:0060700	regulation of ribonuclease activity	4/596	9/18614	0.000115318	0.0105994	C3
GO:0060337	type I interferon-mediated signaling pathway	10/596	76/18614	0.000149709	0.0135271	C3
GO:0035455	response to interferon-alpha	5/596	18/18614	0.000200491	0.0178136	C3
GO:2000736	regulation of stem cell differentiation	10/596	79/18614	0.000207387	0.0181243	C3
GO:1903320	regulation of protein modification by small protein conjugation or removal	20/596	255/18614	0.000219763	0.0188961	C3
GO:0001819	positive regulation of cytokine production	31/596	489/18614	0.000253848	0.0214804	C3
GO:0060071	Wnt signaling pathway, planar cell polarity pathway	8/596	53/18614	0.000262044	0.0214926	C3
GO:0034244	negative regulation of transcription elongation by RNA polymerase II	5/596	19/18614	0.000264965	0.0214926	C3
GO:2000765	regulation of cytoplasmic translation	6/596	29/18614	0.000266088	0.0214926	C3
GO:0003183	mitral valve morphogenesis	4/596	11/18614	0.000286935	0.0221688	C3
GO:0039530	MDA-5 signaling pathway	4/596	11/18614	0.000286935	0.0221688	C3
GO:0070934	CRD-mediated mRNA stabilization	4/596	11/18614	0.000286935	0.0221688	C3
GO:0000965	mitochondrial RNA 3'-end processing	3/596	5/18614	0.000311249	0.0237039	C3
GO:0002244	hematopoietic progenitor cell differentiation	13/596	132/18614	0.000322322	0.0242014	C3
GO:0060339	negative regulation of type I interferon-mediated signaling pathway	5/596	20/18614	0.000344036	0.025473	C3
GO:0140694	non-membrane-bounded organelle assembly	26/596	390/18614	0.000368201	0.0268887	C3
GO:0008033	tRNA processing	13/596	135/18614	0.000401283	0.0289086	C3
GO:0003174	mitral valve development	4/596	12/18614	0.000419531	0.0292022	C3
GO:0051657	maintenance of organelle location	4/596	12/18614	0.000419531	0.0292022	C3
GO:1990830	cellular response to leukemia inhibitory factor	11/596	102/18614	0.000421791	0.0292022	C3
GO:0090175	regulation of establishment of planar polarity	8/596	57/18614	0.00043675	0.0298091	C3
GO:0035329	hippo signaling	7/596	44/18614	0.000455638	0.0298091	C3
GO:0031123	RNA 3'-end processing	11/596	103/18614	0.000458861	0.0298091	C3
GO:1990823	response to leukemia inhibitory factor	11/596	103/18614	0.000458861	0.0298091	C3
GO:0001649	osteoblast differentiation	19/596	250/18614	0.000463645	0.0298091	C3
GO:0045070	positive regulation of viral genome replication	6/596	32/18614	0.00046788	0.0298091	C3
GO:2000036	regulation of stem cell population maintenance	9/596	72/18614	0.000469698	0.0298091	C3
GO:0044403	biological process involved in symbiotic interaction	22/596	313/18614	0.000504047	0.0316126	C3
GO:0035567	non-canonical Wnt signaling pathway	9/596	73/18614	0.000520818	0.0322846	C3
GO:0032785	negative regulation of DNA-templated transcription, elongation	5/596	22/18614	0.00055419	0.0333364	C3
GO:0051383	kinetochore organization	5/596	22/18614	0.00055419	0.0333364	C3
GO:0090169	regulation of spindle assembly	6/596	33/18614	0.000556544	0.0333364	C3
GO:1903829	positive regulation of protein localization	29/596	468/18614	0.00057425	0.0340148	C3
GO:0051661	maintenance of centrosome location	3/596	6/18614	0.00060767	0.0349235	C3
GO:1903525	regulation of membrane tubulation	3/596	6/18614	0.00060767	0.0349235	C3
GO:0045727	positive regulation of translation	13/596	141/18614	0.000609244	0.0349235	C3
GO:0038061	NIK/NF-kappaB signaling	13/596	142/18614	0.000651493	0.036948	C3
GO:0001503	ossification	27/596	429/18614	0.000695766	0.0390434	C3
GO:0048285	organelle fission	30/596	497/18614	0.000711512	0.0395112	C3
GO:0090068	positive regulation of cell cycle process	19/596	262/18614	0.000819732	0.0450514	C3
GO:0002753	cytosolic pattern recognition receptor signaling pathway	10/596	95/18614	0.000921856	0.0496405	C3
GO:0006400	tRNA modification	10/596	95/18614	0.000921856	0.0496405	C3
