# Supplementary material for: Discovery of an independent poor-prognosis subtype associated with tertiary lymphoid structures in breast cancer
Source: Front Immunol. 2024 Mar 20;15:1364506. doi: 10.3389/fimmu.2024.1364506 (PMC10987760; doi:10.3389/fimmu.2024.1364506)
Supplement: Supplementary Table S4 — KEGG pathways enriched in TLS-derived subtypes. [file Table_4.xlsx]

## Sheet: KEGG_results
ID	Description	GeneRatio	BgRatio	pvalue	p.adjust	Cluster
hsa04640	Hematopoietic cell lineage	50/847	99/8621	5.03788e-25	1.62724e-22	C1
hsa04060	Cytokine-cytokine receptor interaction	90/847	297/8621	7.16033e-24	1.15639e-21	C1
hsa05171	Coronavirus disease - COVID-19	77/847	232/8621	2.91316e-23	3.13651e-21	C1
hsa04659	Th17 cell differentiation	49/847	108/8621	6.42542e-22	5.18853e-20	C1
hsa05332	Graft-versus-host disease	30/847	42/8621	1.27805e-21	7.48513e-20	C1
hsa04612	Antigen processing and presentation	41/847	78/8621	1.39043e-21	7.48513e-20	C1
hsa04658	Th1 and Th2 cell differentiation	44/847	92/8621	6.14326e-21	2.83468e-19	C1
hsa05330	Allograft rejection	27/847	38/8621	1.76991e-19	7.146e-18	C1
hsa04650	Natural killer cell mediated cytotoxicity	51/847	132/8621	5.37224e-19	1.82775e-17	C1
hsa05169	Epstein-Barr virus infection	65/847	202/8621	5.65866e-19	1.82775e-17	C1
hsa04672	Intestinal immune network for IgA production	30/847	49/8621	1.10842e-18	3.25472e-17	C1
hsa05340	Primary immunodeficiency	26/847	38/8621	3.78705e-18	1.01935e-16	C1
hsa04062	Chemokine signaling pathway	61/847	192/8621	1.44988e-17	3.60239e-16	C1
hsa04064	NF-kappa B signaling pathway	43/847	104/8621	1.66418e-17	3.83951e-16	C1
hsa04061	Viral protein interaction with cytokine and cytokine receptor	41/847	100/8621	1.3634e-16	2.93585e-15	C1
hsa04940	Type I diabetes mellitus	26/847	43/8621	3.63724e-16	7.34267e-15	C1
hsa05140	Leishmaniasis	35/847	77/8621	4.91732e-16	9.3429e-15	C1
hsa04662	B cell receptor signaling pathway	35/847	84/8621	1.31892e-14	2.36674e-13	C1
hsa05416	Viral myocarditis	29/847	60/8621	2.21999e-14	3.77398e-13	C1
hsa05320	Autoimmune thyroid disease	27/847	53/8621	3.36848e-14	5.44009e-13	C1
hsa04514	Cell adhesion molecules	49/847	158/8621	7.02908e-14	1.08114e-12	C1
hsa05145	Toxoplasmosis	39/847	111/8621	3.06485e-13	4.49975e-12	C1
hsa04380	Osteoclast differentiation	43/847	135/8621	8.91976e-13	1.25264e-11	C1
hsa05152	Tuberculosis	49/847	180/8621	1.55735e-11	2.03579e-10	C1
hsa05321	Inflammatory bowel disease	27/847	65/8621	1.57569e-11	2.03579e-10	C1
hsa05164	Influenza A	46/847	171/8621	1.02927e-10	1.27867e-09	C1
hsa05235	PD-L1 expression and PD-1 checkpoint pathway in cancer	31/847	89/8621	1.10649e-10	1.32369e-09	C1
hsa04660	T cell receptor signaling pathway	37/847	121/8621	1.35373e-10	1.56162e-09	C1
hsa03010	Ribosome	45/847	167/8621	1.5529e-10	1.68886e-09	C1
hsa05166	Human T-cell leukemia virus 1 infection	54/847	222/8621	1.5686e-10	1.68886e-09	C1
hsa05323	Rheumatoid arthritis	30/847	93/8621	1.85185e-09	1.92951e-08	C1
hsa05170	Human immunodeficiency virus 1 infection	50/847	212/8621	2.38371e-09	2.40605e-08	C1
hsa05310	Asthma	16/847	31/8621	4.78249e-09	4.68104e-08	C1
hsa05135	Yersinia infection	37/847	137/8621	6.34958e-09	6.0321e-08	C1
hsa04621	NOD-like receptor signaling pathway	45/847	186/8621	6.57691e-09	6.06955e-08	C1
hsa04625	C-type lectin receptor signaling pathway	30/847	104/8621	3.42229e-08	3.07055e-07	C1
hsa04145	Phagosome	37/847	152/8621	1.24518e-07	1.08701e-06	C1
hsa05167	Kaposi sarcoma-associated herpesvirus infection	43/847	194/8621	2.13012e-07	1.8106e-06	C1
hsa05162	Measles	33/847	138/8621	9.22587e-07	7.64092e-06	C1
hsa05150	Staphylococcus aureus infection	26/847	96/8621	1.07955e-06	8.71736e-06	C1
hsa04630	JAK-STAT signaling pathway	37/847	166/8621	1.30165e-06	1.02545e-05	C1
hsa05133	Pertussis	22/847	76/8621	2.15928e-06	1.66059e-05	C1
hsa05144	Malaria	17/847	50/8621	2.72812e-06	2.04927e-05	C1
hsa04668	TNF signaling pathway	28/847	114/8621	3.5122e-06	2.57827e-05	C1
hsa04620	Toll-like receptor signaling pathway	27/847	108/8621	3.64609e-06	2.61708e-05	C1
hsa05142	Chagas disease	26/847	102/8621	3.73895e-06	2.62539e-05	C1
hsa05417	Lipid and atherosclerosis	42/847	215/8621	9.4671e-06	6.50611e-05	C1
hsa04623	Cytosolic DNA-sensing pathway	20/847	75/8621	2.39401e-05	0.000161097	C1
hsa05143	African trypanosomiasis	13/847	37/8621	2.74413e-05	0.000180888	C1
hsa04670	Leukocyte transendothelial migration	26/847	115/8621	3.73905e-05	0.000241543	C1
hsa04210	Apoptosis	29/847	136/8621	4.34199e-05	0.000274993	C1
hsa05131	Shigellosis	43/847	247/8621	0.000130835	0.000812687	C1
hsa04666	Fc gamma R-mediated phagocytosis	22/847	97/8621	0.00013848	0.000843946	C1
hsa04611	Platelet activation	26/847	124/8621	0.000142577	0.00085282	C1
hsa04664	Fc epsilon RI signaling pathway	17/847	68/8621	0.000227787	0.00133773	C1
hsa05163	Human cytomegalovirus infection	39/847	225/8621	0.000291291	0.00168012	C1
hsa05322	Systemic lupus erythematosus	26/847	137/8621	0.000734121	0.00416002	C1
hsa04613	Neutrophil extracellular trap formation	32/847	191/8621	0.00176722	0.00984158	C1
hsa05132	Salmonella infection	39/847	249/8621	0.00215667	0.0118069	C1
hsa05130	Pathogenic Escherichia coli infection	32/847	198/8621	0.00317548	0.0169226	C1
hsa04217	Necroptosis	27/847	159/8621	0.0032157	0.0169226	C1
hsa04622	RIG-I-like receptor signaling pathway	15/847	71/8621	0.0032483	0.0169226	C1
hsa04936	Alcoholic liver disease	24/847	142/8621	0.0056211	0.0288193	C1
hsa04148	Efferocytosis	25/847	150/8621	0.00573621	0.0289499	C1
hsa05134	Legionellosis	12/847	56/8621	0.00717826	0.0356704	C1
hsa04610	Complement and coagulation cascades	16/847	86/8621	0.00882248	0.0431767	C1
hsa04142	Lysosome	27/761	132/8621	2.61706e-05	0.00503691	C2
hsa04723	Retrograde endocannabinoid signaling	29/761	148/8621	3.1092e-05	0.00503691	C2
hsa04724	Glutamatergic synapse	23/761	115/8621	0.000145965	0.0157642	C2
hsa04340	Hedgehog signaling pathway	14/761	56/8621	0.000268085	0.0214253	C2
hsa04721	Synaptic vesicle cycle	17/761	78/8621	0.000366393	0.0214253	C2
hsa04923	Regulation of lipolysis in adipocytes	14/761	58/8621	0.000396764	0.0214253	C2
hsa05414	Dilated cardiomyopathy	19/761	96/8621	0.00061729	0.0285717	C2
hsa00563	Glycosylphosphatidylinositol (GPI)-anchor biosynthesis	8/761	26/8621	0.0013156	0.0481005	C2
hsa04927	Cortisol synthesis and secretion	14/761	65/8621	0.00133613	0.0481005	C2
hsa03013	Nucleocytoplasmic transport	14/280	108/8621	9.46812e-06	0.00250905	C3
hsa05164	Influenza A	16/280	171/8621	0.000133293	0.0176613	C3
hsa04392	Hippo signaling pathway - multiple species	6/280	29/8621	0.000281269	0.0248454	C3
hsa04390	Hippo signaling pathway	14/280	157/8621	0.000569431	0.0377248	C3
