# Supplementary material for: Discovery of an independent poor-prognosis subtype associated with tertiary lymphoid structures in breast cancer
Source: Front Immunol. 2024 Mar 20;15:1364506. doi: 10.3389/fimmu.2024.1364506 (PMC10987760; doi:10.3389/fimmu.2024.1364506)
Supplement: Supplementary Table S5 — Activity scores of cancer signature pathways of TLS-derived subtypes. [file Table_5.xlsx]

## Sheet: immu.res
Sample	Activated.CD8.T.cell	Central.memory.CD8.T.cell	Effector.memeory.CD8.T.cell	Activated.CD4.T.cell	Central.memory.CD4.T.cell	Effector.memeory.CD4.T.cell	T.follicular.helper.cell	Gamma.delta.T.cell	Type.1.T.helper.cell	Type.17.T.helper.cell	Type.2.T.helper.cell	Regulatory.T.cell	Activated.B.cell	Immature..B.cell	Memory.B.cell	Natural.killer.cell	CD56bright.natural.killer.cell	CD56dim.natural.killer.cell	Myeloid.derived.suppressor.cell	Natural.killer.T.cell	Activated.dendritic.cell	Plasmacytoid.dendritic.cell	Immature.dendritic.cell	Macrophage	Eosinophil	Mast.cell	Monocyte	Neutrophil	Cluster
TCGA-GM-A2DN-01A-11R-A180-07	1.08781	-0.172067	3.76638	2.21509	1.20354	2.0953	1.48399	-0.293971	3.1528	0.401307	2.39438	1.71222	2.18892	1.11658	0.272725	1.96211	1.59587	0.728861	2.64556	1.84954	2.00817	0.637247	0.278599	1.62457	1.70867	1.07917	0.50741	1.42248	C1
TCGA-E2-A106-01A-11R-A10J-07	-1.31427	-1.84038	-5.78231	-4.34664	-1.69272	-2.57174	-4.02868	-4.32762	-2.93584	-1.40413	-3.66043	-4.24611	-3.00529	-2.38057	-1.47082	-1.4981	-1.695	-0.816721	-4.63677	-3.30041	-2.34697	-0.0994215	-1.05864	-3.29025	-2.0315	-3.05539	0.492847	1.00682	C1
TCGA-A2-A3XZ-01A-42R-A239-07	2.46652	0.651172	1.27293	0.827976	0.0493878	-0.441111	1.02696	1.04267	1.45805	-0.275527	-0.0218422	1.3343	3.64178	2.84039	0.470678	-1.01965	-0.0286383	2.2257	3.84786	-0.530886	1.00935	1.52774	-1.67688	0.634799	2.20797	-0.190763	1.85767	0.980702	C1
TCGA-E9-A1RE-01A-11R-A157-07	0.658029	-0.606906	-2.57096	-0.344812	-0.0604112	1.17368	-4.0413	-2.40043	-3.97819	-0.525551	-0.0686125	-2.98775	-2.55961	-2.3687	0.65479	-2.24101	-1.10489	-1.85042	-3.77945	-2.61048	-2.09088	-1.71278	-0.825965	-3.49595	-1.39364	-2.0759	-0.421832	-0.142722	C1
TCGA-A2-A4RY-01A-31R-A266-07	-1.10697	-0.139716	1.86908	-2.60028	0.334849	-0.721112	0.419993	0.0104533	1.27007	0.50247	0.192648	0.510074	2.80289	0.95025	0.319444	0.645979	0.786952	0.662906	0.539198	0.0359174	-1.65795	1.50955	-0.415141	-0.0571466	1.46988	0.168556	-0.628422	1.20493	C1
TCGA-A8-A07U-01A-11R-A034-07	1.23434	1.61226	4.03557	4.029	0.853439	1.51266	3.93427	1.11746	4.10761	2.11781	0.787391	3.04257	3.30439	4.36126	2.08434	1.14944	0.299523	-0.0873584	4.92371	1.91333	2.97023	2.01315	-0.562282	2.14817	1.78286	2.25577	-0.0934925	-0.180603	C1
TCGA-HN-A2NL-01A-11R-A18M-07	1.11768	-2.21269	-1.46354	4.05026	-2.87393	-0.579669	-0.595836	2.02301	-0.897505	-2.47943	2.75558	-2.51413	1.40957	-0.859034	1.15176	-0.569138	1.12524	1.30618	-0.743612	-1.51181	-1.75721	-1.66994	-0.799959	0.593233	0.928906	-0.689118	-0.342445	-3.12666	C1
TCGA-A8-A08I-01A-11R-A00Z-07	0.69146	1.47477	4.21086	2.67791	-0.195222	0.0271827	2.81782	-0.334112	0.242155	0.726248	1.31043	3.20377	0.936134	4.95208	1.54028	1.97775	0.0880319	-0.136115	5.18135	2.17804	2.3247	1.06579	-0.618651	3.06419	0.141921	2.12503	0.555909	0.993916	C1
TCGA-A8-A08T-01A-21R-A00Z-07	-1.73439	-1.11046	0.820502	-2.3056	-0.344986	-0.250327	-1.28853	-1.10574	-0.928673	1.38214	-0.429951	-0.516526	-0.761665	-0.565041	1.17994	0.28673	0.820929	-0.956698	-0.952062	-1.32704	-0.772417	-0.809674	0.674689	-0.136505	-1.59294	-0.30543	-1.56278	-0.497794	C1
TCGA-AQ-A7U7-01A-22R-A352-07	0.662834	0.399533	5.54016	1.9326	1.89929	1.41248	3.04853	0.756209	4.06532	1.29955	1.23123	3.82078	4.21219	4.60484	1.5183	2.61432	0.917838	1.11272	5.41894	3.38479	2.11408	2.17959	-0.795033	1.89751	2.51576	2.22218	-0.0528512	1.33965	C1
TCGA-AO-A1KQ-01A-11R-A13Q-07	3.43917	1.44219	-0.820807	2.33085	0.378773	0.570742	0.0588664	1.60831	0.156631	-1.53261	0.32788	-0.319778	-0.46448	-0.452319	0.284655	0.423078	0.394494	0.23314	0.585143	-0.324576	1.27401	-0.801729	-0.189063	1.33144	-0.0226249	0.672377	0.73799	-0.800936	C1
TCGA-E9-A1N4-01A-11R-A14M-07	-1.47897	1.17323	2.46404	1.62164	1.9769	2.2923	3.06426	2.12818	3.1644	-0.169685	1.48015	2.5965	0.425996	1.12293	1.07769	0.663802	1.69082	-0.472511	1.50986	1.73407	2.37652	2.87373	1.83116	2.68209	1.97698	0.894336	2.23384	0.975544	C1
TCGA-BH-A0B0-01A-21R-A115-07	0.65427	0.600897	2.57398	-1.18754	2.80139	0.112204	2.11463	1.42325	2.56199	0.807767	0.217059	1.30393	1.4702	1.0694	-0.260352	1.68874	0.458742	0.412879	1.0018	1.49544	1.09187	2.37379	1.46597	1.002	-0.123762	1.76936	0.94364	1.36046	C1
TCGA-BH-A0E6-01A-11R-A034-07	3.92563	-1.12875	-1.89503	1.48156	0.142763	0.0340467	-0.994118	3.39314	1.67512	1.06236	0.0866865	-1.6925	1.98854	0.516866	-0.579108	-1.64035	0.653543	0.845329	0.196859	1.19197	0.829961	0.296882	1.97246	0.672259	-0.0821366	-0.230902	0.700276	1.13239	C1
TCGA-E2-A1IH-01A-11R-A13Q-07	0.980466	2.5927	3.29086	2.65776	1.06012	2.90454	3.73856	2.44743	4.66135	0.385902	2.51264	3.58335	2.03282	2.34332	1.79298	1.3745	1.33613	0.236819	3.3049	3.08731	2.22844	1.24461	-0.0433272	3.70332	2.02838	2.73216	0.738568	1.28263	C1
TCGA-E2-A1B0-01A-11R-A12P-07	0.357794	-0.700945	0.507285	2.82646	0.440351	1.30953	2.70255	0.605563	1.09752	0.0392297	0.471531	0.465937	0.616261	-0.395001	0.881403	0.167913	-0.989374	-0.884208	0.0466633	-0.300133	-0.226557	-0.443154	0.140812	0.195883	0.960615	-0.286496	-0.234038	0.0524451	C1
TCGA-BH-A202-01A-11R-A14M-07	1.32351	0.588806	1.03529	3.88074	-1.10601	1.53443	1.42126	-0.194258	0.479774	1.50857	2.67887	1.91696	-0.343829	-0.0824742	1.20751	0.666477	0.079549	-0.949334	1.38872	0.256051	1.64132	0.0824151	0.917623	-0.544868	-0.112957	1.12405	0.462653	-2.23926	C1
TCGA-GM-A2DH-01A-11R-A180-07	0.936091	-1.13707	1.91426	5.12168	-1.6398	0.279391	0.722775	0.209524	0.992405	1.20151	1.78677	1.14056	1.36362	2.86921	1.1584	0.585123	-0.0847626	0.713809	1.13687	0.634884	0.36886	-0.551084	0.286597	0.312761	1.75071	-0.311052	-0.40784	-1.24896	C1
TCGA-AO-A1KT-01A-11R-A13Q-07	0.725339	1.28742	0.520407	0.813139	1.94936	-0.028093	1.23755	1.66264	0.67597	0.770196	1.47941	1.05221	-1.68585	-0.945787	0.486507	0.213956	0.897942	0.3319	1.6071	1.08829	2.08824	0.20379	1.12665	1.98462	1.1648	0.814934	-0.387921	-0.0657239	C1
TCGA-WT-AB41-01A-11R-A41B-07	2.63518	0.615685	2.49617	-2.06966	0.911273	-1.41178	0.59067	1.92584	1.15502	0.489015	-2.59797	0.47892	1.9925	2.4946	-0.401475	-0.144681	0.333315	1.46014	5.09136	0.215216	0.2655	-0.239076	0.499874	3.972	2.39797	1.32193	0.552974	-1.07564	C1
TCGA-E9-A1QZ-01A-21R-A169-07	1.93135	1.08891	2.99784	2.45476	1.4412	2.60984	2.39615	2.01874	3.15556	0.337478	2.56169	1.49281	2.5764	2.57584	0.990424	1.01687	0.532037	-0.730041	1.81088	1.99413	1.23266	1.02202	0.972466	0.215241	2.37849	1.49622	0.598491	0.316257	C1
TCGA-XX-A899-01A-11R-A36F-07	-0.298282	0.776373	3.14768	0.864199	0.855995	1.11828	2.76621	1.9777	3.67579	0.88976	1.119	2.59471	3.67878	3.00819	1.75199	1.41571	-0.0383041	0.643202	3.52579	2.14047	1.05186	1.53058	0.889967	1.93208	2.71135	1.98748	-0.186003	1.52344	C1
TCGA-B6-A0IK-01A-12R-A056-07	0.762718	-0.67377	-1.52322	1.05979	0.443167	-0.570287	-0.338816	-1.34864	-0.381385	0.0387203	-0.767024	-1.06654	0.503369	-1.01177	-0.84825	-1.79389	0.354684	0.384848	-1.20405	-2.08993	2.43786	0.368798	-1.96105	-1.74052	-1.54129	-2.19781	1.21352	-0.0164951	C1
TCGA-A2-A0YK-01A-22R-A109-07	-0.07821	0.541077	4.13314	0.885054	0.80194	1.46643	2.54116	0.603896	3.61514	1.72217	2.03291	1.96543	4.34387	3.64175	1.43367	1.63262	0.769012	-0.400727	2.85405	2.02231	0.106039	2.14251	0.216414	0.641695	3.19826	1.96233	-0.132407	1.20253	C1
TCGA-OL-A5DA-01A-11R-A27Q-07	-0.660839	-1.05884	-1.04827	-2.62259	-1.90062	-2.38256	-2.31029	-1.92113	-1.88075	-0.427677	-1.5885	-2.32015	-0.127167	-1.51715	-1.20321	-0.240502	-0.749596	0.386362	-1.3778	-1.22705	-1.48601	-0.916469	-0.0671285	-2.12136	-1.46417	-1.75719	0.120593	-0.529907	C1
TCGA-E9-A1RA-01A-11R-A14D-07	0.107189	-0.817049	-0.172585	-0.891352	0.345175	-0.607066	-0.7094	0.737852	-0.459531	-0.0209483	-0.194033	-0.525012	0.718666	-0.161696	0.996876	-0.429489	-1.1821	0.0969441	-1.80923	-0.0873076	-1.23679	-0.0269012	-0.0833595	-0.772955	-0.240703	-0.444563	-0.630922	0.426749	C1
TCGA-D8-A1X7-01A-11R-A14M-07	-1.52892	-0.420554	-1.96386	-0.205135	-0.467053	1.0153	-1.1753	-1.97292	-0.582537	0.105136	-0.39911	0.252421	-1.28875	-1.19616	-1.74552	-0.644346	-2.001	-2.43474	-2.52226	-0.291163	-0.918796	-0.400153	0.268339	-2.43025	0.011133	-0.533682	-0.678994	-0.263575	C1
TCGA-D8-A27M-01A-11R-A16F-07	0.0653122	0.398769	5.58071	2.68595	2.51255	1.02402	3.57054	0.994945	5.18239	2.20885	2.66463	4.20464	3.9625	4.42977	1.91249	2.07803	-0.198272	-0.210998	5.13695	4.00429	2.44621	2.05455	1.11671	1.77191	1.55906	1.92047	0.148844	0.751095	C1
TCGA-C8-A8HQ-01A-11R-A36F-07	1.10244	0.952572	1.75161	2.45612	1.43416	1.05073	1.70572	1.22492	3.00787	0.707939	0.982752	1.73548	0.796162	1.05185	0.705708	1.92089	1.41847	1.404	1.80215	1.48825	1.44234	1.92684	-0.0672528	2.35851	1.10386	1.57885	1.05932	-0.113489	C1
TCGA-BH-A2L8-01A-11R-A18M-07	2.30592	0.546589	3.5525	0.797424	0.146451	0.482524	2.0918	1.95243	2.75378	0.187659	0.774802	2.79	2.33015	1.82532	1.16444	1.92148	1.06934	1.19152	4.07113	0.849749	1.78503	1.08931	0.766997	2.3536	0.843971	1.0841	0.775078	-1.48327	C1
TCGA-BH-A0E0-01A-11R-A056-07	1.3924	-0.202673	-3.44791	0.292046	-2.63933	0.883276	-0.437878	1.65557	-2.10765	1.23205	-0.457143	-3.17296	-1.08531	-1.91755	-2.13043	-3.88256	0.382931	-0.132744	-3.27399	-4.15541	-0.717449	-1.04246	3.71091	-2.75607	0.0908117	-0.41728	0.660636	-2.19082	C1
TCGA-BH-A1ES-06A-12R-A24H-07	-1.50864	-0.501066	-5.71248	-5.10653	-0.102224	-2.87443	-4.19056	-1.87452	-2.66006	0.976447	-3.13226	-3.68779	-2.77258	-4.263	-0.724051	-1.35631	0.193572	0.862329	-3.18259	-2.07489	-0.286023	-0.536021	-2.26835	-1.46826	-2.67766	-2.30454	-1.3685	3.28575	C1
TCGA-BH-A1FL-01A-11R-A13Q-07	-1.91047	-0.196211	-0.793187	-0.442257	-1.4168	-0.515603	-2.8531	-0.852036	-2.73594	-1.03927	-1.43306	-1.8744	-0.512607	0.295506	0.655301	-1.25124	-1.74913	-0.995653	-2.91715	-0.92865	-2.47187	-1.86991	-1.56158	-2.49945	-0.479441	-0.956367	-2.22122	-0.95858	C1
TCGA-S3-AA14-01A-11R-A41B-07	-1.40876	1.24798	-1.15789	-1.71996	0.0178612	-0.763398	-0.663329	-1.03722	-1.30488	0.598398	0.440278	-0.883561	0.178066	-0.445982	0.676837	0.353552	-0.39964	0.237087	-2.0066	-2.29961	-1.70542	0.77087	-0.129996	-1.06753	-1.16204	-0.357552	0.717672	-0.0783898	C1
TCGA-A2-A04T-01A-21R-A034-07	2.45248	-0.944817	1.37623	4.13604	0.167916	1.10342	1.02084	1.29725	1.08882	0.560503	2.56672	-0.168701	2.17632	-0.0935841	0.126514	-0.355507	0.0688874	-2.12688	1.63481	1.56952	2.50045	-0.500103	-0.250742	-0.317893	1.16779	0.985708	0.161984	-0.973573	C1
TCGA-B6-A0IN-01A-11R-A034-07	0.881678	1.88659	0.899969	0.328675	1.36713	0.899621	2.46116	4.33232	3.11279	0.416248	0.582556	1.49131	1.61467	1.5665	-0.652268	2.04356	2.26001	2.46059	2.1748	1.83046	2.13593	2.53555	0.457991	2.37149	1.40655	1.77834	3.43758	1.05263	C1
TCGA-A2-A04N-01A-11R-A115-07	-0.311027	0.883037	-0.656058	-2.15204	0.179578	0.0362257	-0.229164	-0.570842	0.351924	0.0122764	-0.524071	-0.359008	0.348772	-0.49654	-0.0549116	1.06655	0.800543	-1.21288	-1.09412	0.883097	-0.931844	0.235774	1.49125	0.550285	-0.904988	-0.410676	-0.276193	-0.143631	C1
TCGA-BH-A0W5-01A-11R-A109-07	0.9512	0.975192	2.46213	0.587778	1.32182	1.64532	1.56929	0.343592	2.50918	0.486281	0.463481	2.46716	4.62353	3.5812	0.982823	1.4145	0.859732	0.372688	2.50492	1.89129	0.709031	0.786115	0.519909	0.734036	1.30513	1.02006	0.0639054	0.588215	C1
TCGA-A7-A3J0-01A-11R-A213-07	-0.266794	-1.52216	-1.89769	-0.856633	-1.23848	-1.8635	-1.76943	-0.0882216	-2.02252	-0.507444	-1.34262	-0.411119	-1.38706	-0.451668	0.0397052	-2.05266	0.447492	-0.864507	-0.82077	-2.5952	-0.123777	0.0549156	-0.128704	0.156899	-0.614111	-1.34503	0.304747	-0.537084	C1
TCGA-E2-A15K-01A-11R-A12P-07	0.56459	0.0957712	0.0703788	2.06939	1.00689	-0.414635	-0.942371	-0.240062	0.400661	0.101186	0.455493	0.00150945	1.01197	1.17726	-0.156961	0.101785	0.374812	-0.588563	1.3147	0.883448	0.221442	-0.0360974	0.188133	-0.210657	0.438575	-0.826734	-0.456931	-0.452938	C1
TCGA-A2-A0EP-01A-52R-A22U-07	0.90362	1.61554	6.33555	1.90819	3.77566	2.37787	6.10021	3.527	6.53226	1.70705	1.97347	5.78854	4.24021	4.52298	2.16575	2.97592	1.65628	1.48946	7.88139	4.75084	3.13886	3.44169	0.877456	5.55879	4.53677	5.25882	1.89635	2.22235	C1
TCGA-LL-A5YO-01A-21R-A28M-07	3.41172	0.266625	4.33433	2.86852	1.47273	1.23818	5.10543	2.14877	3.49314	1.64289	-0.245686	3.86087	4.65078	4.05846	1.25966	0.924533	1.292	1.3651	6.30456	1.88722	4.20939	0.866157	-0.492534	3.99415	1.22818	1.75862	1.9001	0.036234	C1
TCGA-C8-A12U-01A-11R-A115-07	2.58618	-0.329066	-0.760825	2.28652	-1.82496	-0.409642	-1.78713	-0.429011	-1.65361	-1.32812	-1.48494	-1.74708	-1.72298	0.0999001	-0.852237	-1.68783	-0.349458	0.068855	-0.919398	-2.62793	0.528849	-1.5087	-2.23938	-0.332479	-1.17898	-1.14235	0.2924	0.355856	C1
TCGA-C8-A138-01A-11R-A115-07	2.75293	-0.356989	2.15396	1.13671	3.28501	1.72566	3.0456	1.64661	2.27726	0.256288	1.61155	0.325382	1.13642	-0.507751	-0.280508	1.66547	2.72325	1.55791	3.09734	1.82677	2.37321	0.581796	0.218079	2.29895	0.115522	1.3319	1.93199	0.562757	C1
TCGA-D8-A13Y-01A-11R-A115-07	-4.27589	-3.19713	-6.4931	0.785472	-1.5617	-1.27476	-2.22307	-1.93882	-4.77272	-1.20629	0.819073	-3.5724	-2.54779	-2.63623	0.360573	-3.85247	-2.02236	-0.480921	-6.27253	-1.76947	-2.81092	-3.02423	-2.55259	-4.53823	-3.05756	-1.84429	-1.1761	-2.66932	C1
TCGA-E2-A15J-01A-11R-A12P-07	-2.42545	-2.37812	-2.60683	-1.4005	-2.2453	-1.62501	-3.59503	-2.26205	-4.15089	-2.15071	-1.24927	-2.83707	-3.17775	-0.180374	0.185599	-1.56529	-1.70157	-1.33969	-3.7743	-1.86096	-1.92914	-1.39208	0.755968	-1.49752	-1.57408	-3.24622	-1.59072	-0.948054	C1
TCGA-OL-A66O-01A-11R-A31O-07	-0.844963	-1.43253	-5.14071	-2.20062	-1.9476	-2.40573	-4.50123	0.380221	-4.56854	-0.71576	-2.63863	-4.36528	-2.44422	-3.48786	-2.09751	-1.34937	-0.438628	0.51308	-3.72523	-4.52248	-3.76306	-1.55089	-1.54027	-2.50631	-1.4908	-1.42618	0.337516	0.100256	C1
TCGA-BH-A0DG-01A-21R-A12P-07	1.21173	0.585027	1.64244	-0.384873	1.27422	0.190274	1.95867	1.54145	2.49785	0.570871	0.605129	2.25668	1.75344	1.79051	0.579591	2.19465	-0.524879	0.563817	1.81713	1.16237	0.318319	1.29617	-0.602437	1.7993	0.991484	1.04401	0.703776	0.566503	C1
TCGA-AC-A3TN-01A-11R-A22K-07	-0.385777	-0.701258	-2.1459	-4.62322	-0.20688	-3.33261	-3.47248	-1.84524	-1.91189	-0.72731	-3.73962	-2.36418	-1.85627	-3.22546	-1.83826	-0.788146	-0.43526	0.926131	-2.22974	-2.88904	-1.1271	0.254131	-0.553663	-0.777801	-1.23651	-0.910985	-0.681603	-0.425047	C1
TCGA-AR-A0U2-01A-11R-A109-07	-0.631563	-1.56692	-1.4956	5.17016	-1.67231	1.17829	-1.79403	-2.89466	-1.7801	-1.05496	0.460146	-2.01525	-1.44449	0.490267	-0.377871	-2.61201	-1.31084	-2.32081	-1.05385	-2.06119	-0.792177	-0.884195	-1.915	-1.11008	-0.829495	-1.71477	-1.40614	0.230469	C1
TCGA-E9-A227-01A-11R-A157-07	0.980859	0.174041	0.813191	0.465294	0.403927	1.05768	0.723019	1.00403	1.75487	-0.682684	0.14724	0.769341	0.239167	1.01915	0.0235432	0.374422	0.90027	0.291715	1.00989	1.35829	0.665386	1.8409	1.28178	1.02075	0.731813	0.075804	1.2791	1.47745	C1
TCGA-AN-A0AK-01A-21R-A00Z-07	-0.305459	-0.643811	-2.86456	2.51329	-2.49686	-1.61683	-1.81019	-2.0876	-3.76145	-0.592295	-3.47151	-1.86251	-2.44038	-0.649376	-2.04469	-3.05859	-1.4081	-1.11307	-1.95417	-5.41718	-0.850926	-0.985332	-1.59359	-1.52732	-2.18314	-2.02622	0.646167	-0.327519	C1
TCGA-LD-A9QF-01A-32R-A41B-07	1.82991	2.21623	4.51986	1.78646	3.03202	1.6763	5.29663	3.78828	5.92394	2.34585	2.5948	4.88152	3.27274	3.11507	0.599502	2.64602	2.27342	2.26062	7.06557	4.15785	3.46426	2.52778	0.312277	4.8774	2.751	4.48283	1.70868	1.74941	C1
TCGA-GM-A3XN-01A-12R-A22U-07	-0.53217	1.51626	1.75458	-0.704177	0.667812	-0.0260336	1.06649	1.79361	1.89197	1.04679	0.573783	1.48981	1.54307	0.75015	0.190363	1.26652	1.01813	1.17984	1.23863	1.41146	0.310214	1.0813	0.91658	1.56464	1.52149	2.27185	0.171868	2.03551	C1
TCGA-BH-A0AU-01A-11R-A12P-07	-0.418124	1.22954	-1.11731	0.988934	0.34204	-0.187266	-0.170111	-0.38234	0.140004	-0.159463	-0.538793	-0.0170707	0.900302	0.512891	0.563825	0.704502	0.0300164	-0.919615	-0.78051	-0.661335	-0.252106	0.213869	0.0174341	-0.66448	0.0568851	-0.850953	-0.729109	1.35386	C1
TCGA-D8-A27P-01A-11R-A16F-07	-2.60644	-0.0846561	-1.70831	-3.12691	-0.973575	-0.930086	-2.50112	-2.00591	-1.59825	0.195016	-0.696206	-1.872	-0.879641	-0.975845	-1.44866	-0.0210241	0.0477993	-0.424194	-2.98203	-1.23107	-2.0948	-0.136578	0.01799	-0.798795	-1.14133	-1.80192	-1.26959	0.579832	C1
TCGA-BH-A1FC-01A-11R-A13Q-07	2.21363	-0.536833	1.18436	5.31964	-2.4179	0.94114	1.58688	2.28635	0.628356	-0.590799	2.08581	0.915851	2.32362	0.218136	1.39263	0.145877	-1.96531	0.164784	2.31831	1.56005	0.985252	-2.93815	-0.386025	1.07193	0.165728	0.844267	-1.62774	-2.60772	C1
TCGA-AC-A3QP-01A-11R-A22U-07	1.20678	0.959871	1.27187	-3.74855	0.599447	0.0980931	0.968751	1.49415	1.41625	-0.537639	-1.54661	1.97627	1.66114	0.114752	0.107326	0.635202	1.66164	1.27971	2.70054	0.887512	1.98535	0.67959	0.223697	3.08452	0.57973	0.746187	0.253649	0.684314	C1
TCGA-E9-A3HO-01A-11R-A213-07	0.117369	-0.447469	-2.04115	1.23191	-0.685148	-1.54272	-0.518464	0.150469	-2.56283	-0.474167	0.357863	-1.82763	-0.0744376	-0.0882108	-1.47343	-0.153751	0.1751	0.480259	-0.913946	-2.42707	-2.44463	-0.712766	-1.89751	-1.95568	-1.09704	-0.86447	0.160337	-1.4497	C1
TCGA-GM-A2DD-01A-11R-A180-07	3.98757	1.28072	3.67224	1.59257	2.29898	1.69865	4.38884	1.91368	3.7869	0.406208	0.237868	2.88583	2.40289	2.51981	0.522795	1.36545	2.27345	1.66383	4.76849	2.6146	2.75374	2.03436	0.98282	2.7109	0.838782	2.08406	3.60923	0.772432	C1
TCGA-A8-A08A-01A-11R-A32Y-07	-0.571113	0.395239	0.0478817	-2.72128	-0.0163403	-1.66267	-0.612153	-0.146796	0.0235524	0.418868	-1.77501	0.956155	-0.803045	0.229231	-0.379134	0.899748	-1.17488	0.040897	0.933581	-0.761556	0.496334	-0.782695	0.676275	1.29895	-0.834931	-0.429735	0.557456	0.948037	C1
TCGA-E2-A14P-01A-31R-A12D-07	2.69278	-0.771114	-1.49182	1.25791	-1.51431	1.10434	1.24336	0.0510074	-1.33669	-1.40075	-0.548163	-2.33228	0.915803	-0.752208	0.24664	-2.54175	-0.958417	-1.00606	-0.513521	-2.73686	0.472215	-0.00452231	-1.80073	-2.00664	-0.955732	-1.59704	1.0481	-0.347211	C1
TCGA-A1-A0SF-01A-11R-A144-07	1.3466	0.306886	-0.121942	-0.112144	0.43869	0.618318	-0.929857	0.19064	-0.178353	0.670652	-0.295277	-1.40945	1.52441	-0.962162	0.383798	-0.255508	0.474039	0.586936	-0.862361	-0.282069	-1.18152	-0.426426	-1.43316	-1.15418	0.163198	-0.598857	1.10325	0.119956	C1
TCGA-A8-A083-01A-21R-A00Z-07	-1.76424	-1.74807	-3.64606	-5.31459	-2.24679	-3.05228	-4.66465	-3.44771	-5.72085	-1.87551	-5.02172	-3.91757	-3.29044	-2.60075	-3.01457	-1.07435	-2.6729	-1.72238	-4.56201	-4.25644	-1.67049	-1.27229	-1.45393	-2.30975	-1.88579	-2.57321	-1.5841	-0.0374418	C1
TCGA-LL-A73Y-01A-11R-A33J-07	-0.186707	0.196814	2.29306	0.367003	2.20112	1.45563	2.11083	1.53057	3.99378	1.1536	2.14946	1.25994	2.57118	2.05843	0.666407	1.60623	1.24887	0.853589	1.15846	2.14034	1.13819	2.50835	1.22316	1.35094	1.92119	1.78423	-0.219364	0.233864	C1
TCGA-BH-A0BC-01A-22R-A084-07	0.194296	1.56441	0.996051	1.32685	1.42409	1.18734	2.22415	1.35724	2.44246	1.37044	1.14248	3.23487	0.827748	1.29103	-0.198049	1.24509	1.03329	0.990977	2.03114	2.12699	1.92366	0.525194	0.999251	2.87077	1.27479	1.02174	2.29508	0.224681	C1
TCGA-AR-A2LH-01A-31R-A18M-07	2.17763	1.26596	3.6475	1.74769	1.69185	1.13048	2.65273	1.01667	3.371	0.670161	2.25087	2.58553	3.42564	3.17626	1.23558	1.2712	0.502972	0.46172	4.2137	1.39329	1.83571	1.50871	0.400116	1.36519	1.78728	1.94493	1.55103	0.655637	C1
TCGA-AN-A0FZ-01A-11R-A034-07	-2.01789	-0.610024	-3.11576	-4.48385	0.353258	-1.49475	-3.45396	-2.39011	-2.93363	-2.03955	-2.886	-3.03826	-3.42677	-1.01359	-0.479316	-0.480682	-0.562056	-0.90979	-3.30641	-2.24518	-0.613397	-0.423304	-0.325788	-1.3977	-3.28163	-2.20993	-0.519511	2.50932	C1
TCGA-BH-A0C0-01A-21R-A056-07	3.00965	1.29515	2.65684	3.05576	0.665718	0.517386	3.03274	0.69625	2.24174	0.942439	0.59723	3.4396	2.72648	3.21928	2.13963	1.97486	0.0711607	0.494249	5.11311	1.26373	1.77665	-0.305434	-0.0232372	2.71189	2.35288	1.5859	0.367422	-0.983763	C1
TCGA-BH-A42V-01A-11R-A24H-07	0.445241	-0.272778	1.08972	-2.45316	0.587362	0.209673	0.309702	0.875711	1.1961	0.268613	-0.307464	0.228392	2.05956	-0.0806147	0.199624	0.289089	0.756454	0.745496	0.581096	0.0560475	-0.695209	1.25649	0.284418	0.673406	1.50688	1.30479	-0.384527	0.936586	C1
TCGA-E2-A15H-01A-11R-A12D-07	-0.700697	0.366729	-2.24844	-0.327069	0.774882	-1.5661	-2.98481	-1.48046	-1.69743	-0.557726	-1.30595	-1.37449	-1.33394	-1.66068	-0.347075	-0.170576	-1.14832	0.0238178	-2.3201	-1.15466	-1.41833	-1.12531	-0.499684	-1.31416	-1.06191	-1.89621	0.499989	0.567883	C1
TCGA-BH-A0EI-01A-11R-A115-07	-2.44749	0.933679	-1.9163	-2.37623	0.236673	-0.353852	-0.649541	-0.347037	-0.758339	-0.73671	0.486412	0.0618446	-1.99273	-0.925004	-0.728052	0.195414	-0.120451	0.535769	-2.88947	-0.658348	-2.39038	1.32167	-0.631355	-1.20738	-1.14617	-0.548008	-0.345568	1.57381	C1
TCGA-AR-A24H-01A-11R-A169-07	0.147907	-0.198632	-0.751418	3.61474	-2.10785	-0.256488	0.466308	-1.25545	-1.48878	-0.292184	0.107292	-0.239429	-1.95645	0.205678	0.519479	-0.761722	-0.437149	-1.29511	-0.606556	-2.07401	-1.60417	-2.75694	1.03804	-1.50421	-0.0361205	-1.36669	-2.28756	-2.20535	C1
TCGA-A2-A0D2-01A-21R-A034-07	1.88099	-0.676398	0.997424	4.84788	-0.251723	1.44074	0.257947	0.785041	1.13737	-1.08762	1.31139	0.540327	2.12008	0.744798	1.17327	-0.636291	-0.449821	-0.659541	0.850397	1.43593	-0.00925111	-0.219788	0.752125	-0.224407	1.38834	1.59458	0.27613	-0.785496	C1
TCGA-GM-A2DI-01A-31R-A18M-07	0.281386	0.922517	4.32109	2.01884	1.88669	1.14886	2.06956	1.13847	3.23527	0.676675	0.755146	3.48524	4.1472	3.60135	1.39687	2.56313	0.0151105	0.149925	4.6095	2.30875	1.92191	0.747379	-0.758293	1.77683	3.17279	1.8965	1.72317	0.690308	C1
TCGA-E2-A1LE-01A-12R-A19W-07	1.78892	-0.160535	2.0836	1.0704	1.03884	0.467481	2.47254	2.79049	2.96605	1.84399	0.904354	1.93319	1.12538	0.126082	-0.394871	0.825529	2.03797	1.21209	2.78674	0.834079	2.25042	0.670046	-0.61824	2.10544	0.258588	0.586353	1.25702	0.870579	C1
TCGA-GM-A5PV-01A-11R-A28M-07	0.802775	-0.322124	-0.848654	-3.55772	-0.787713	-0.531067	-2.29514	-1.17566	-1.8697	-0.121928	-2.02541	-2.46559	-0.951484	-0.863542	-2.80716	-1.69384	0.482249	-0.140488	-1.27179	-2.01395	-0.0304397	-0.36314	0.644377	-0.0627063	0.233726	-1.71391	0.119855	0.168882	C1
TCGA-A1-A0SM-01A-11R-A084-07	-0.931588	1.51087	-0.102746	-0.71582	0.800198	0.136791	0.862914	-0.0127962	1.29369	0.378949	1.0187	1.24799	-0.743529	-0.751021	-0.416041	2.57798	0.641093	-0.140062	-0.210069	1.06397	-0.229301	0.704051	1.84486	0.446276	0.410241	1.69914	1.31993	1.43798	C1
TCGA-5L-AAT0-01A-12R-A41B-07	0.131983	0.357159	1.62552	-2.42381	1.50371	-0.386933	1.16135	0.758322	1.68815	1.0622	-0.312206	1.2914	1.98283	0.604154	-0.281273	2.00108	1.53973	0.524191	1.79619	0.690677	-0.0481276	1.19036	0.359763	1.59334	-0.134345	0.714667	0.919033	0.157623	C1
TCGA-BH-A0E1-01A-11R-A056-07	-1.44633	-1.19236	-2.99103	0.730782	-0.163279	0.478161	-1.70271	0.377735	-1.98541	-0.66792	0.428322	-2.22864	-2.24207	-1.81986	-0.560143	-0.666773	-0.0687713	-0.597856	-4.30445	-0.57083	-1.76852	1.50737	1.4016	-1.50851	-0.812118	-1.61695	0.12958	1.05346	C1
TCGA-AN-A0FV-01A-11R-A00Z-07	-1.22179	-0.304419	-1.08745	-1.56653	0.967848	-0.315124	-0.573082	-1.09148	-2.29771	-0.494107	-1.31039	-1.16237	-0.884272	-1.33674	-0.561045	-0.825921	0.0439278	1.34211	-1.84387	-1.19333	0.314835	0.199682	-0.735857	-0.989236	-2.20205	-2.05609	0.885177	-0.0881229	C1
TCGA-D8-A1JS-01A-11R-A13Q-07	-1.13452	-2.32129	-6.44292	-6.2448	-1.53565	-3.31603	-5.92825	-4.15642	-5.01218	-2.18719	-5.10682	-2.78355	-4.86776	-3.22006	-4.5146	-3.40438	-1.67575	-1.29778	-4.83295	-4.79737	-0.816876	-1.27916	0.640335	-3.06357	-1.65822	-2.34767	-1.18637	0.345985	C1
TCGA-AO-A03T-01A-21R-A034-07	2.62855	-0.883889	-0.367378	-0.375883	1.47546	-0.632649	-0.741277	1.8911	-0.515708	-0.98525	0.369648	-2.6076	0.0331656	-0.603404	-0.646208	-1.16176	0.768885	0.965649	-0.905911	-0.147449	0.774874	0.855927	0.0781588	-2.42899	-0.268038	-0.640123	0.824269	0.202519	C1
TCGA-A2-A0EO-01A-11R-A034-07	0.0282877	1.19366	1.66454	-1.36068	1.90245	0.921051	0.463173	1.36729	2.05356	0.242744	-0.243699	0.891248	0.985808	0.323261	1.03377	2.282	0.655407	0.0527573	0.927456	1.33761	-0.0251912	0.177753	0.62931	0.93047	0.45162	-0.154219	1.80549	0.306518	C1
TCGA-B6-A0IP-01A-11R-A034-07	-0.424975	-0.459356	-0.357527	-0.877873	-0.275508	-0.963495	-2.3228	-0.218044	-0.726272	0.0356478	-0.576061	-1.67371	1.29445	0.737005	0.344724	0.552501	-0.540656	0.110689	-1.24914	-0.488007	-1.0344	0.281567	0.697229	-1.20201	-0.0447077	-1.75563	0.162377	0.355144	C1
TCGA-AO-A0J2-01A-11R-A034-07	2.77505	0.282772	1.602	2.33725	-1.60727	-1.24858	-1.00855	-2.43441	-1.77907	-0.833035	0.198278	-1.64275	-0.831356	-1.76127	0.648371	-0.415099	-0.563816	0.495028	0.192963	-0.576125	3.25186	-0.0857482	-0.193547	-0.122358	-0.632451	-1.25558	2.02045	-0.905305	C1
TCGA-BH-AB28-01A-31R-A41B-07	-0.37465	-0.688387	1.50468	-0.754068	-0.241993	-0.124506	-0.54639	-0.833208	0.388889	-0.324736	-0.355979	1.07429	2.03188	0.961672	1.42548	0.521588	-0.891247	0.0804159	1.13131	-0.779459	-0.46577	0.792371	0.444922	0.289264	0.930496	0.502324	-1.19972	-0.32524	C1
TCGA-D8-A1JG-01B-11R-A13Q-07	0.296276	0.229775	3.76648	2.54286	-0.138556	0.443389	1.08016	-0.610895	1.43076	1.30261	1.78936	1.55629	2.38018	1.80404	0.796528	-0.230034	-0.225274	-0.980545	2.45314	2.2639	2.04665	0.368951	1.49908	0.94814	-0.918684	0.165831	-0.0943299	0.992495	C1
TCGA-AO-A0JC-01A-11R-A056-07	2.83448	-0.567043	6.06287	4.94989	3.15141	3.77436	3.97618	2.43577	4.31933	-0.684499	1.72946	3.79686	8.81973	8.76503	2.28807	1.31162	0.980101	0.847646	6.72169	4.99875	2.2844	3.00227	0.348108	2.76084	3.63658	1.77008	2.39796	0.346066	C1
TCGA-LL-A441-01A-11R-A24H-07	2.09892	-0.951803	2.86061	1.6774	1.16538	0.764613	2.36612	1.88679	3.45945	0.903728	1.22689	2.08375	6.45115	4.58239	2.29537	0.35934	0.220532	1.37942	3.13473	2.80163	0.484101	2.5466	-0.138552	1.20766	3.04166	1.83496	0.902658	-1.63155	C1
TCGA-OL-A66I-01A-21R-A29R-07	3.35056	-0.705335	5.37731	4.69259	2.12281	1.32507	2.85906	2.22639	4.31899	0.507241	1.32447	3.82497	2.79821	2.32319	0.941426	1.75352	2.81517	1.50337	5.83071	4.07325	3.79283	1.51689	0.148103	3.30057	1.47053	2.59811	0.670128	0.205937	C1
TCGA-AC-A5EH-01A-11R-A28M-07	-0.0871887	1.73312	1.20163	0.0864326	1.42869	-0.00937796	1.77271	0.998773	0.206768	0.53394	-0.918818	1.93245	0.234423	-0.579947	-0.123194	0.485645	-0.292004	1.79728	2.23753	0.141634	2.68446	0.24262	0.849578	1.5808	-1.02869	-0.215148	2.21476	-0.354392	C1
TCGA-A8-A07L-01A-11R-A00Z-07	-0.591348	-0.382759	-2.39628	0.494266	-3.05272	-0.336003	-2.4559	-0.93295	-2.31026	0.362062	-0.673547	-1.80289	-1.93696	-1.73485	-0.668841	-1.22992	-1.32197	-0.745714	-3.00065	-1.20026	-1.39175	-0.976324	0.0169094	-1.65902	-1.83075	-1.06391	-1.67871	-1.39768	C1
TCGA-A2-A0ST-01A-12R-A084-07	2.4694	0.904726	6.64432	4.09981	1.84095	2.31525	4.24748	3.72541	5.9682	1.86377	2.58019	3.30791	5.14747	5.85782	1.80808	1.61293	1.98176	1.57896	5.69913	3.64955	3.07417	2.26451	-0.166118	4.18438	2.92426	3.00944	1.75525	1.03408	C1
TCGA-AN-A04C-01A-21R-A034-07	1.26409	-0.816	-0.929064	1.56806	-0.663144	-0.268797	0.378546	0.218857	-1.36085	-1.49854	-0.877154	-2.16863	-1.05739	-0.930865	-0.930815	-2.27855	0.376577	0.554443	-1.05016	-0.924453	-0.482402	-0.237335	-0.79543	1.13612	-1.16406	-0.986686	-1.01243	-0.622199	C1
TCGA-E2-A1B6-01A-31R-A12P-07	4.4668	-1.17328	2.66801	4.84188	2.35712	2.65524	2.7737	2.32069	3.10429	0.187586	1.21899	1.56733	6.03289	5.04372	0.445979	-0.680318	0.988951	1.74599	3.89185	2.58716	2.54578	1.37426	-0.819565	1.14481	2.75819	2.02316	1.61072	-0.831336	C1
TCGA-4H-AAAK-01A-12R-A41B-07	-1.17077	1.39075	0.74974	-0.990375	0.163659	-0.747735	0.317548	-0.193233	0.176793	0.112365	-0.114933	1.49148	0.19411	-0.437198	0.621111	2.07978	-0.622252	0.750253	0.668419	-0.620615	-1.16175	-1.1707	0.120718	1.02494	-0.170125	0.231822	0.25498	-0.494922	C1
TCGA-D8-A1JN-01A-11R-A13Q-07	-1.55728	-3.11214	-3.00809	-3.68631	-3.36276	-0.210989	-2.26702	-3.91018	-3.59577	-0.243782	-1.82099	-2.40217	-1.58992	-1.89895	-2.78032	-3.14265	-1.32946	-0.449554	-3.6885	-4.63221	-0.0858103	0.12334	0.480226	-3.04516	-1.97193	-1.87867	-1.01779	-0.818274	C1
TCGA-B6-A0IJ-01A-11R-A034-07	2.04557	-0.62454	3.52232	4.34155	0.754183	-0.316365	2.39874	0.897644	2.82571	-0.236495	3.06468	1.74967	1.63167	1.55594	0.403527	1.04387	-0.310602	0.980437	4.46079	1.88227	3.10807	1.02954	1.08941	2.0645	0.266808	2.37065	0.609935	-0.762083	C1
TCGA-BH-A0H7-01A-13R-A056-07	0.154257	0.6443	-2.10649	-0.916495	0.967443	-0.273781	0.0540898	0.339307	-0.300104	-0.677817	-0.990878	-0.557175	-1.23569	-1.71746	0.545662	0.0579897	0.841258	1.50664	-2.64724	-0.197691	-0.213911	-0.679011	1.07394	-0.823623	-2.83283	-0.690194	1.23805	0.0914482	C1
TCGA-C8-A26Y-01A-11R-A16F-07	0.765813	0.77393	0.0944589	1.6444	-1.03816	1.20093	1.02756	0.63255	0.475805	2.6611	-0.584346	-0.861298	-0.00365014	0.49307	-0.386663	-2.17972	1.32389	-0.337422	0.310106	-0.564712	2.43611	-0.604837	1.2944	-1.86992	-0.0312271	0.376926	0.735902	0.380721	C1
TCGA-E2-A15D-01A-11R-A115-07	-0.926336	-1.27079	0.579577	-3.04057	0.536847	-0.144146	-1.66171	0.00493197	-0.177049	-0.18574	-0.588439	-0.985356	-0.22502	0.359535	-0.0285138	0.399842	-0.666888	-0.848638	-1.6806	0.383571	-1.74641	0.0510562	0.771423	-0.861028	0.142626	-0.359159	-0.545383	1.78552	C1
TCGA-E2-A1LI-01A-12R-A157-07	1.41661	-2.02958	0.613085	4.12762	0.172856	0.408125	-0.198805	2.26603	-0.728241	0.280499	2.93862	-1.3972	0.331042	1.08071	0.467742	-1.11575	-0.282665	-1.5043	-0.200688	2.16732	1.19888	-1.4192	0.0881201	0.883898	0.996325	-0.29759	1.0874	-0.923837	C1
TCGA-A8-A09W-01A-11R-A00Z-07	0.867557	1.06077	0.538494	2.31922	-0.318324	1.06092	0.211905	-0.03253	-0.718009	-0.722228	0.497463	0.49525	-2.0096	0.323184	-0.466216	0.855187	0.980045	0.598414	-0.292184	-1.08676	-1.44092	-1.88968	0.0416547	-0.0433965	-1.17714	-0.831257	0.4585	0.545364	C1
TCGA-AR-A252-01A-11R-A169-07	0.986064	0.527569	3.59783	3.19706	0.62332	3.52377	3.41504	1.60608	4.1717	0.993719	2.0746	3.91028	3.28239	3.86119	1.11126	1.74999	0.678549	-1.0288	3.51747	2.15976	1.82988	2.53609	0.601591	2.71831	1.98076	1.46769	1.3049	1.62543	C1
TCGA-EW-A1J2-01A-21R-A13Q-07	-1.43476	1.30356	2.56855	-1.78987	0.849052	1.10823	1.75966	0.555989	1.87873	0.926314	0.122433	1.87977	0.833174	1.8145	0.110548	2.82223	0.378591	0.208079	1.1218	1.67214	-0.653286	1.00774	1.11598	1.61538	1.14138	2.10701	-0.392035	0.349516	C1
TCGA-A8-A06P-01A-11R-A00Z-07	-1.27061	2.17273	1.12281	-3.48206	0.978911	0.311492	0.577385	0.189984	0.307255	0.0840885	-1.88256	2.04462	-0.64078	-0.000213946	-0.0735667	1.55515	-0.659301	0.247507	1.12307	0.668645	1.05847	0.766652	1.15367	0.830218	-0.761791	0.85817	0.577224	1.22048	C1
TCGA-A8-A06Q-01A-11R-A034-07	-0.943768	-2.58103	-5.3937	-1.52607	-3.16741	-1.49011	-3.65353	-0.847193	-6.1166	-0.54486	-2.14637	-4.05122	-2.08841	-1.40329	-2.09184	-3.63483	-2.28343	-0.797936	-4.06615	-3.70954	-1.47437	0.416466	0.399817	-3.72536	-3.52514	-2.49889	-1.62891	-1.6787	C1
TCGA-B6-A0X0-01A-21R-A115-07	-1.33614	-3.68346	-4.19415	-3.20477	-3.39437	-3.04166	-4.88269	-2.69905	-4.50521	-1.70762	-2.00498	-5.22282	-1.41175	-3.72985	-0.527626	-3.0892	-1.18016	-0.728014	-4.23313	-4.3155	-3.11885	-2.42817	-0.424579	-2.84759	-3.53581	-3.26057	-1.35571	-0.262372	C1
TCGA-AR-A0TW-01A-11R-A084-07	1.39172	0.217548	1.89726	0.525631	-1.52755	-1.30596	-0.483232	-1.74202	0.324716	-1.03179	-3.15246	-0.465519	-0.77506	0.808868	-0.966067	-0.473758	-1.31236	-0.882068	1.28245	-1.66447	2.06151	-0.474226	-0.383486	-0.269888	0.432653	-0.448013	-0.304425	-2.59439	C1
TCGA-D8-A1Y1-01A-21R-A14M-07	-0.066132	1.60327	1.15874	1.10694	1.42285	0.270611	1.51058	1.29804	0.945245	-0.416051	-0.14468	2.35364	-1.02957	0.923773	1.37579	1.66417	0.485834	-0.530175	1.45596	1.74277	0.305331	-0.386732	0.206607	2.65333	-1.12068	1.11926	0.0364718	0.302332	C1
TCGA-B6-A0I2-01A-11R-A034-07	2.95242	-1.52013	3.48898	1.53056	0.262426	-1.0012	2.19376	3.35782	1.93688	-0.186543	1.03439	-0.510136	0.74146	0.877804	-1.17173	-1.01292	0.615736	0.135828	3.5581	0.529614	3.13586	0.394557	-0.625306	-0.634123	-0.704091	0.757899	0.50733	0.407651	C1
TCGA-S3-AA10-01A-21R-A41B-07	1.41292	0.0680347	4.04775	6.58279	1.06829	0.714635	3.15653	1.74548	3.42926	-0.163107	2.70963	2.87266	3.22892	4.03409	2.2312	1.4042	-1.06074	1.5296	4.85136	3.54687	2.9834	0.0088566	0.762432	3.34787	1.70013	2.86122	0.461801	0.101097	C1
TCGA-A2-A0SY-01A-31R-A084-07	0.193859	1.24313	1.92863	0.185919	0.884628	1.50571	1.42458	1.33384	1.90062	-0.344026	0.93481	2.53535	2.24788	1.19994	0.340332	1.92084	1.69414	-0.0434427	1.75655	1.01395	0.560684	1.10929	1.04809	2.35496	1.52118	1.05297	1.32234	0.110424	C1
TCGA-E9-A248-01A-11R-A169-07	1.55471	0.40223	2.65265	4.67622	-0.99086	2.95725	3.05685	-0.360516	2.24415	-0.347309	2.07034	1.38956	3.18854	4.20952	1.38781	-0.222899	-0.0729457	1.57427	3.34777	0.542002	2.08844	0.655258	1.91838	1.61239	-0.000428103	0.549478	-0.0270401	-0.519079	C1
TCGA-XX-A89A-01A-11R-A36F-07	-0.434669	1.06531	3.51658	0.484411	1.05375	1.25778	3.5101	2.38944	3.57422	0.43156	1.51888	3.20129	1.32815	1.38674	0.732258	1.59159	1.95916	0.0467787	4.66541	2.05007	1.50924	2.86016	0.770829	3.45588	1.71898	2.48635	-0.204939	1.25033	C1
TCGA-AR-A1AI-01A-11R-A12P-07	1.09325	-1.13081	3.39579	3.88526	-0.94438	0.777173	1.55972	-0.13936	0.831298	0.108053	1.30511	0.618837	2.91772	1.69749	2.21574	-2.03687	-0.593551	-0.481273	3.14276	2.1939	2.34487	-0.996976	0.654607	0.720119	1.08785	0.739385	-0.987822	-0.348764	C1
TCGA-E9-A1R2-01A-11R-A14D-07	0.502371	-0.109869	-0.322479	-1.52339	-0.0259532	0.434929	0.327996	-0.590686	-0.423233	0.371058	0.0373154	-0.215733	0.162796	-0.387993	-0.165883	-0.0743165	-0.616585	-0.409368	-1.25426	-1.61533	-1.36131	-1.16786	0.00602389	-1.43897	-0.442253	-0.454099	-1.40294	0.502864	C1
TCGA-E2-A14X-01A-11R-A115-07	1.71148	-1.41912	0.952009	2.15602	1.34602	2.36544	1.98818	1.08318	1.26216	-0.603051	1.41647	-0.300159	3.89688	2.15778	0.678436	-0.0876802	-0.249658	-1.27003	0.679196	0.777181	0.932945	-0.0681864	1.52014	-0.707642	2.37694	0.67393	2.50174	-0.413061	C1
TCGA-B6-A0RN-01A-12R-A084-07	-1.32698	-0.614526	-2.14953	-4.92368	-1.04488	-0.90702	-3.16425	-0.692382	-2.5617	-0.610853	-1.98887	-1.85513	-1.40098	-2.16604	-0.815907	-0.0889518	-1.0902	-1.17881	-4.18263	-1.75604	-1.75127	-1.46063	0.377039	-2.08544	-2.29605	-1.97677	-0.756295	0.393409	C1
TCGA-BH-A209-01A-11R-A157-07	2.36982	1.29271	3.19304	4.91678	-0.490328	2.59528	2.94457	1.38819	2.41627	-0.656597	1.28757	2.54985	2.78138	4.08838	2.73316	2.11137	-0.687222	1.18742	3.36277	2.62994	2.4409	0.384878	1.79933	2.39487	1.11839	1.12506	1.52826	-0.608477	C1
TCGA-OL-A5D6-01A-21R-A27Q-07	0.736329	1.98728	0.31955	-3.29488	0.00712134	-0.0267971	1.8511	-0.200642	1.31268	2.43831	-0.748788	0.69577	0.541404	-1.02966	-1.04296	-0.000528617	0.211185	0.539655	0.501337	-0.576055	2.62479	0.875774	0.0754396	1.30022	-1.16193	0.49432	1.93632	0.596776	C1
TCGA-A2-A1G0-01A-11R-A13Q-07	-1.38494	0.402962	0.830798	-1.49085	-0.144971	1.22454	0.60868	-0.360324	-0.253808	0.906313	0.278052	1.49694	1.29383	1.67462	1.20539	0.772964	-1.1092	-0.180247	-0.0999182	0.269229	-0.340146	-0.194133	0.676434	-0.999985	1.95171	-0.303339	-0.280009	-0.215009	C1
TCGA-EW-A1IY-01A-11R-A13Q-07	0.0326187	-0.380593	2.48011	4.40744	-1.17866	2.7265	1.42392	-0.0271859	3.00917	-1.59343	2.84034	1.4563	0.723991	0.936241	0.398428	-0.366142	0.911159	-2.21736	0.0772887	1.58619	1.34777	0.394517	1.06718	0.523242	1.39266	-0.0862956	-0.292039	-0.211432	C1
TCGA-A2-A0YL-01A-21R-A109-07	-0.0450888	-0.233513	1.96227	1.03889	-0.704232	1.25703	0.337863	0.393383	0.552026	0.420233	2.19436	-0.0876694	1.53873	1.29603	0.966146	0.816385	0.530585	0.169993	-0.612499	0.448918	-1.26647	0.542791	-0.484808	0.0613301	0.956761	0.0825781	-1.24931	0.308163	C1
TCGA-EW-A6SD-01A-12R-A33J-07	1.5862	0.49194	2.1856	0.323896	-0.593824	0.108949	1.93765	0.0701433	1.99176	0.246731	-0.030586	0.995618	1.48315	0.805141	0.198577	0.685367	-0.0996154	-0.246799	2.83853	-0.522507	0.942479	-0.93813	-2.23135	0.777158	-0.051819	0.0595006	-1.16098	-0.0379025	C1
TCGA-AO-A03U-01B-21R-A10J-07	0.414704	0.0209798	5.08464	-2.54763	1.49949	1.45764	4.08413	1.58005	4.09212	2.18598	1.19506	2.78668	2.93542	2.6338	1.01638	2.77841	0.00345414	-0.246035	5.75133	2.47206	4.13249	5.77407	1.74591	3.84869	1.54965	1.77166	0.936851	2.14146	C1
TCGA-A8-A0A1-01A-11R-A00Z-07	-0.487378	0.962501	3.26408	0.796221	1.54813	0.358951	2.00072	0.459935	1.89817	1.67151	0.672341	2.98152	0.238665	3.07482	-0.464072	1.89769	0.207023	-0.231291	3.54894	0.909266	1.09304	0.856728	0.449957	2.62097	1.36165	2.15557	0.563444	1.55169	C1
TCGA-S3-AA15-01A-11R-A41B-07	2.06641	0.469452	4.11035	3.67054	1.72592	1.22835	3.98942	3.07294	4.44672	1.0426	2.19279	3.97082	5.42001	4.1941	1.49701	1.28085	0.890446	1.21694	6.12158	3.29114	3.44651	3.43979	-0.490122	3.65985	3.04534	3.36975	1.14917	1.00002	C1
TCGA-E9-A54Y-01A-11R-A466-07	0.166666	-2.27858	-7.73542	-2.90675	-1.44923	-5.19204	-4.83452	-2.78639	-6.73165	-0.521165	-3.16651	-7.27155	-3.34497	-4.27685	-0.977898	-3.49012	-2.2619	0.727952	-2.1547	-4.97985	-3.83741	-4.96428	-2.96735	-5.05351	-3.84853	-1.28067	-0.898279	-3.34222	C1
TCGA-E9-A54X-01A-11R-A266-07	-3.54334	-3.36305	-8.86671	-3.80474	-3.28562	-3.06431	-8.08074	-3.84742	-8.12131	-2.72872	-3.26964	-5.61073	-6.55941	-7.21851	-3.35799	-6.43064	-3.42927	-2.59486	-7.25721	-6.37849	-2.53451	-3.33588	-1.73813	-6.69305	-3.99794	-5.2247	-1.09074	-0.793034	C1
TCGA-D8-A143-01A-11R-A115-07	0.828052	-0.402156	-1.25409	2.40727	-1.34983	0.346423	-0.181927	-0.582111	-1.29655	-0.0727595	2.36744	-1.26311	2.02514	0.390768	1.14083	-1.92914	0.950014	-1.33403	-0.226688	-0.00631748	-1.8926	-1.94547	0.0688796	-0.765923	-1.71377	-0.434672	-0.956397	-0.942703	C1
TCGA-AR-A0U4-01A-11R-A109-07	1.0952	0.243175	4.42557	4.09826	1.32517	0.903748	4.80698	0.0140965	4.69633	1.50488	3.54377	3.35949	-0.120227	1.36563	0.0265061	0.723498	0.491601	-0.154819	5.37467	5.00996	3.41996	1.7251	1.72751	4.49189	1.26442	2.6393	1.77931	0.26517	C1
TCGA-OL-A5RU-01A-11R-A28M-07	1.0504	-0.0850308	1.55784	-1.2527	0.760134	-0.364512	0.430244	-1.24389	2.52985	0.534149	-1.71445	0.504205	3.07182	1.52248	-0.672395	0.0891264	-0.19486	0.290685	1.9108	-0.158629	0.823195	1.09629	1.04791	0.611531	2.83171	-0.0659211	1.0601	0.19669	C1
TCGA-BH-A0AW-01A-11R-A056-07	3.59048	0.178933	3.36622	2.16027	1.54597	1.49108	3.73566	1.66758	3.38968	0.699428	2.03516	2.5	2.13581	1.75986	0.539261	2.08176	1.77546	1.53785	4.2406	2.07584	3.28622	1.1786	-0.195368	2.80857	-0.277049	1.58397	2.77862	0.439082	C1
TCGA-A7-A5ZX-01A-12R-A29R-07	-1.82873	-1.1427	-0.741278	-5.00638	-0.108632	-0.00685964	-0.859417	-0.832059	-0.668189	0.345719	-1.29252	-1.26962	0.836312	-1.10578	-0.856445	0.0587439	1.8217	0.566561	-1.76232	-0.666932	-1.93298	1.03069	0.231599	-0.726142	-0.893502	-1.15495	-0.453023	0.468505	C1
TCGA-D8-A1XL-01A-11R-A14M-07	3.64487	-0.0323324	2.47602	1.51024	-0.703863	-0.530332	1.35578	1.46845	0.718432	0.109913	-1.09058	1.35543	0.352875	1.65266	1.27089	0.665344	0.0572116	1.29506	2.76229	-0.552575	1.07497	-0.992918	-0.629854	2.1392	1.3489	-0.0763545	-0.888654	-1.75844	C1
TCGA-AC-A3YJ-01A-11R-A22U-07	1.21153	-0.780657	-2.47569	-3.50356	-0.68301	-1.96779	-1.33318	-0.324526	-2.1595	0.557525	-3.41385	1.17911	-1.52427	-0.507975	-1.25785	-1.00865	0.737345	0.158712	0.906417	-1.83969	0.605993	2.29393	2.11645	1.75727	0.163009	0.153776	0.0597069	0.446841	C1
TCGA-AO-A12D-01A-11R-A115-07	0.493456	0.920869	3.19519	2.12719	1.63239	0.0429122	2.17928	-0.645724	2.23091	1.33433	1.74005	2.39816	2.10513	1.41353	0.6079	0.654357	0.662542	-0.0178854	3.60898	1.07196	2.49521	1.38482	0.705045	1.37749	-0.358221	0.862003	1.61875	-0.186904	C1
TCGA-E9-A1R7-01A-11R-A14M-07	-2.02289	-1.54923	-4.40071	-1.61227	-2.67268	-0.453112	-5.67911	-3.83259	-2.52881	-1.55846	-2.25637	-4.56451	-2.98232	-2.65367	-0.254066	-3.47952	-0.542282	-2.9334	-5.37217	-4.04048	-4.56452	-1.99149	-3.26012	-3.8676	-3.14725	-4.19968	-1.89548	0.330438	C1
TCGA-C8-A26X-01A-31R-A16F-07	2.57709	2.07752	3.90233	1.64451	0.966337	2.08354	4.7773	2.53027	3.5516	0.998344	0.162544	3.18215	2.55587	2.27175	0.312988	1.00862	1.94508	1.73609	4.43101	2.61088	3.75404	1.35013	0.668845	4.05935	0.881234	2.04351	3.35332	0.615506	C1
TCGA-A2-A0CX-01A-21R-A00Z-07	2.27789	0.532742	1.21725	1.70943	0.313648	-0.225369	1.73309	-0.351213	-0.165858	-0.544862	-0.0876523	1.78545	-0.418019	1.18077	0.158367	0.7696	1.86243	0.390619	1.98356	0.637468	0.703218	-0.401089	0.0452365	1.29398	0.105958	-0.0816903	0.108659	-0.65071	C1
TCGA-A2-A0YG-01A-21R-A109-07	0.297105	-0.365223	-2.22068	1.82073	-1.08447	-0.406894	-2.18435	-2.33475	-3.13157	-0.677881	-0.723069	-1.59909	-1.61508	-2.20564	-1.68033	-0.918794	-0.767417	-1.57938	-2.91694	-2.52372	-0.803118	-1.59262	-2.12652	-2.40565	-0.952522	-2.08502	-0.753282	-0.720239	C1
TCGA-AR-A2LM-01A-11R-A180-07	-1.60292	0.0307869	1.35235	-1.64243	-0.56467	0.541249	-0.0116055	-0.516501	0.231635	0.726373	0.177702	0.372903	0.922975	0.302449	0.740114	2.3452	0.0602855	-0.677475	0.00148949	0.084607	-1.93998	0.139699	0.85657	-0.528305	0.836993	-0.196933	-0.148893	0.28518	C1
TCGA-A2-A0CR-01A-11R-A22K-07	2.91843	-0.0149418	4.40262	-0.476887	2.35477	-0.394377	2.79698	3.29794	3.72655	1.48695	-0.220466	3.30489	4.6792	2.41842	0.0303796	1.72587	2.14669	2.08119	6.39647	2.17808	2.86373	2.07498	-0.372257	3.10073	2.76176	2.09719	2.59165	1.39473	C1
TCGA-EW-A1OZ-01A-11R-A144-07	0.912496	3.15051	-0.294262	1.57322	0.87251	-0.618893	0.096694	-0.139858	-1.64304	-0.139602	0.338389	0.750163	0.455033	-1.10021	0.458274	-0.381921	0.140664	1.70086	1.42398	-0.41524	-1.25628	-1.45666	-0.478376	1.82142	0.451041	-0.259074	-0.846049	-2.36205	C1
TCGA-BH-A0BF-01A-21R-A12P-07	1.98147	2.14078	4.24727	2.98277	1.19555	1.79494	3.65027	1.56844	4.05756	1.02314	1.07131	4.14253	2.91248	3.45991	1.46233	3.16623	1.45726	1.18478	5.76889	3.00114	2.07137	0.327262	0.888683	3.33578	2.17979	1.94817	0.856915	-0.0993927	C1
TCGA-3C-AALJ-01A-31R-A41B-07	1.7233	0.642915	-0.0290785	1.59239	0.523349	-1.32822	0.992051	0.85993	0.425088	-1.5881	0.132291	-0.232431	0.262001	-1.34893	-0.977813	-0.078085	-1.13219	1.82555	0.54097	-0.538739	-0.618308	0.910267	-2.0846	1.10265	-0.228047	-0.156192	1.31729	0.423593	C1
TCGA-E2-A15A-06A-11R-A12D-07	1.89177	-0.664334	0.949915	2.54326	1.38956	1.54101	1.34483	0.0448463	0.390841	-0.875866	0.663134	1.49354	2.86928	2.90539	1.32243	-0.0165468	-0.777977	-0.564753	1.66245	-0.557216	0.121858	0.276513	-0.368187	0.228273	1.54126	0.182571	0.682254	-0.692267	C1
TCGA-AC-A2FF-01A-11R-A17B-07	-0.409661	1.82995	2.63314	0.137466	0.646145	2.64688	2.65343	1.83581	2.44283	-0.217285	2.4641	2.2403	2.54761	2.43833	1.28964	1.26893	0.785973	0.300517	1.30964	1.99143	0.143677	1.61346	0.512268	1.27965	1.43124	2.07508	0.512508	1.63565	C1
TCGA-A8-A0A6-01A-12R-A056-07	0.255436	-0.240465	3.42855	0.187837	1.08294	1.76796	1.92682	0.518076	2.77445	1.47268	0.978536	1.97328	2.18568	1.8427	-0.513913	1.12711	1.02796	0.267538	3.3771	1.9885	1.43717	2.43898	0.601464	1.05818	0.952863	1.48666	0.700927	0.836439	C1
TCGA-E9-A243-01A-21R-A169-07	2.25815	0.91168	6.17363	5.26031	0.879108	4.01603	4.97806	1.80336	4.85214	1.36206	3.986	3.7718	3.22763	4.3063	2.1571	1.75764	1.04589	-0.126705	5.92774	2.85502	4.44489	2.71632	0.978798	4.40172	1.61465	2.61865	0.132982	0.977044	C1
TCGA-E2-A159-01A-11R-A115-07	1.17321	-0.70262	2.62594	3.23529	0.621859	1.37527	2.38021	1.90284	1.82095	2.0359	2.60319	2.3271	2.13061	1.62582	0.500038	0.101964	1.44814	-0.496166	3.75853	2.68207	2.69535	1.20882	1.73822	2.17127	0.559369	2.086	1.26418	0.231869	C1
TCGA-A8-A094-01A-11R-A00Z-07	2.0418	-0.133848	1.6056	2.1719	1.21413	2.11985	2.28386	-0.831164	1.95398	1.09661	0.690238	2.0334	0.231136	0.164141	-0.259234	0.164616	0.180929	-0.376517	3.56775	0.797026	4.01304	0.969806	-0.0192742	0.972806	-0.423293	1.15459	1.61965	-0.917207	C1
TCGA-BH-A0B9-01A-11R-A056-07	3.30099	-1.44388	2.59149	3.96313	0.0247669	1.51598	0.638118	2.39168	0.74066	2.18684	0.979718	0.628295	1.67308	0.282847	0.558752	-1.03302	2.27343	1.06288	2.26533	1.70454	3.16594	-0.89669	0.671873	1.70107	-0.155878	2.2845	0.723505	-2.61551	C1
TCGA-LL-A7SZ-01A-32R-A352-07	4.66787	-0.544617	1.98816	0.737643	1.53035	-1.36065	1.28816	2.81625	0.640682	-0.738139	-2.00328	1.80484	3.62369	0.732482	0.443315	-0.0434287	-0.206041	1.30938	5.57304	-0.0742671	2.00692	0.831838	-1.42647	3.543	0.273916	2.34744	0.420642	-1.44003	C1
TCGA-3C-AALI-01A-11R-A41B-07	1.55202	-0.994638	1.45405	1.83428	1.32845	-0.278958	0.141575	-0.563844	1.04731	0.699951	-1.49922	-0.447462	1.49977	0.284801	-0.691503	0.0851521	-0.0118422	0.572839	1.13059	-0.644255	0.777	-0.79953	-1.80749	0.120277	-0.505697	0.117636	0.566603	0.186926	C1
TCGA-E2-A15E-06A-11R-A12D-07	-0.816126	0.1592	-2.03159	-2.37214	-1.16127	-0.256899	-3.56242	-2.11067	-1.9623	0.201918	-2.50532	-1.44662	0.75063	1.43004	-0.232613	-2.0355	-1.6341	-1.47886	-1.20066	-2.99922	0.220457	-0.877004	-0.163623	-0.696513	-1.01342	-1.68462	-0.86241	-2.84153	C1
TCGA-BH-A0BZ-01A-31R-A12P-07	2.40439	1.67234	2.84362	2.04252	1.49168	0.308209	3.25313	1.19616	1.94587	0.372236	0.274314	2.96926	1.20864	0.453289	-0.509689	2.99775	1.16412	1.83058	3.83955	1.44976	1.24542	-0.764473	0.280372	1.55995	-0.300149	1.12457	2.08554	-0.785064	C1
TCGA-C8-A278-01A-11R-A169-07	2.70134	0.511958	1.84595	2.91966	0.65794	1.90451	3.72318	1.31814	1.31213	-0.223402	1.82553	3.13149	1.66045	3.00694	0.439292	0.742971	1.4498	0.00150251	3.29676	2.20765	2.30238	0.109399	0.415647	2.54376	0.614525	1.04941	1.14966	-0.622579	C1
TCGA-AR-A0TT-01A-31R-A084-07	0.362463	0.870537	4.20812	2.10034	0.952684	0.961636	3.13769	0.879037	4.06635	0.662642	0.275936	3.95702	2.89864	4.13297	1.51172	2.65271	0.178573	0.621858	6.23176	3.08958	2.29462	1.06692	-1.38806	3.93875	1.74204	1.39278	1.04048	0.199308	C1
TCGA-S3-AA0Z-01A-11R-A41B-07	-1.17273	-1.73438	2.93249	3.27058	0.972368	0.237429	0.756677	1.53134	0.969661	-1.48895	2.16734	0.734226	1.25124	-0.344846	-0.633339	-0.310897	-0.239387	0.720757	2.05017	1.20054	1.09577	-0.108702	-0.967024	1.46221	0.949739	0.849946	-0.429855	1.11741	C1
TCGA-PE-A5DE-01A-11R-A27Q-07	1.9771	-0.665349	3.09382	2.31053	1.46555	0.0581083	1.81334	0.405287	2.84958	1.14491	0.405695	2.86624	3.04941	2.96172	-0.0837596	1.96607	1.30968	1.24799	4.40841	1.85875	3.09918	1.81128	0.501818	0.877526	1.83762	1.29621	1.10044	1.09525	C1
TCGA-AN-A0AL-01A-11R-A00Z-07	1.29674	-0.18207	1.11958	3.20391	1.8202	0.531447	1.94439	1.51074	3.8744	-0.318145	2.56048	1.19981	2.20195	1.66846	1.06517	-0.842777	0.758689	1.13585	1.69947	1.87372	3.21563	0.480675	0.994692	1.2812	1.65312	0.362093	1.79389	0.628907	C1
TCGA-EW-A1P1-01A-31R-A14D-07	0.31729	1.84673	3.65166	-0.223411	2.43367	1.85972	3.78973	2.60121	4.25777	0.701058	1.9994	2.85645	1.88079	0.421336	1.15593	1.64685	0.296855	0.290401	2.07462	3.54908	1.0962	2.6766	0.0817327	2.64335	3.17492	3.0451	1.08075	2.13034	C1
TCGA-AO-A1KR-01A-12R-A144-07	2.55215	-1.78211	-2.85008	1.78477	-2.05316	-3.66374	-3.3228	1.01943	-1.84149	-0.0641883	0.710154	-5.39312	-0.276147	-1.33158	0.175975	-3.76605	1.38722	1.07017	-2.87147	-2.99795	-2.40269	-1.8639	-2.6178	-3.18373	-1.179	-0.683257	-1.24557	-0.967693	C1
TCGA-D8-A142-01A-11R-A115-07	-0.288592	-0.204861	1.86903	0.500694	2.43289	1.00879	2.50081	1.00692	1.93766	1.72603	1.00248	1.85964	2.47436	0.727011	0.242594	2.15076	-0.480238	-0.64394	2.26026	3.30137	1.89102	0.473024	-1.06326	1.5509	0.0209962	1.87783	0.787312	-0.646623	C1
TCGA-HN-A2OB-01A-21R-A27Q-07	-1.65456	-0.0930748	0.0958537	-4.74453	0.101931	-0.524597	0.476598	0.0928191	-0.0768332	1.20267	-0.804112	-0.214793	1.37695	-0.755428	-0.222195	0.570146	0.499658	0.205615	-1.03054	-0.169952	-1.66419	0.421036	-0.0200039	0.0533194	0.0567531	-0.140195	0.100998	0.234398	C1
TCGA-AO-A128-01A-11R-A10J-07	2.24542	0.724164	5.56368	4.34164	1.46538	0.990683	5.38194	1.88349	2.63219	1.17891	1.439	5.01489	2.69643	4.62137	0.0955628	1.46784	0.929509	-0.654842	7.35683	3.0379	5.49284	2.49401	1.35229	3.29216	2.63843	2.47102	1.41831	0.528469	C1
TCGA-AR-A24P-01A-11R-A169-07	-1.21447	0.696108	0.972211	1.29894	-0.108757	0.870411	-0.811111	-0.744512	0.838881	-0.181502	1.35301	0.674989	-0.0152054	-0.289787	1.72155	2.03582	-0.160996	-0.514216	-1.04833	-0.00595423	-0.0108848	0.141099	0.225009	-0.171098	-0.422464	0.129883	-1.12247	0.627197	C1
TCGA-AC-A2QI-01A-12R-A19W-07	-1.11246	-0.833634	1.63809	-4.01366	1.02264	-0.638781	0.798533	-0.703764	1.34564	1.40806	-1.83781	1.72658	1.3955	0.941017	-0.699893	1.67738	0.00727416	1.02111	1.82724	0.449705	0.847393	0.304064	-0.308937	0.278893	0.309272	1.10785	0.991953	0.588855	C1
TCGA-BH-A0DO-01B-11R-A12D-07	-1.64281	-0.617827	-1.15718	-2.76045	-1.00491	-0.261405	-1.10477	-1.60609	-0.539151	0.45971	-1.82342	-2.09544	0.712788	-1.23881	-0.46285	-0.88003	0.524413	-0.79523	-2.45854	-1.47401	-2.35537	0.777696	0.355887	-1.84413	0.847052	-0.672179	-0.537333	-0.802411	C1
TCGA-A8-A09Q-01A-11R-A00Z-07	0.582088	1.64459	2.34726	2.52234	0.229584	0.508771	2.2316	0.427198	0.945259	0.0399461	0.473577	3.94978	0.897737	2.49468	1.17448	1.74028	0.770856	0.362405	3.07476	0.722523	2.04873	0.208583	0.626657	2.72234	-0.145955	1.1204	1.26634	-0.116076	C1
TCGA-A2-A25F-01A-11R-A169-07	2.08239	1.5055	6.6643	5.43691	2.01064	4.4989	6.53207	3.78368	6.0775	0.900555	3.10019	6.87892	4.14825	6.01283	2.92129	3.43879	0.567736	-0.0707693	7.84038	5.76474	4.60146	2.83873	0.684906	5.80236	3.80681	5.22069	1.88572	1.56517	C1
TCGA-E2-A15F-01A-11R-A115-07	-0.878648	0.407551	-1.26517	-0.235487	-1.35853	-0.626421	-0.483384	-1.27296	-0.587733	-0.629379	-0.262696	0.147469	-0.353471	0.0629759	0.259055	-1.22395	-0.0683505	-0.404111	-0.867258	-0.655267	-1.04536	0.266903	0.631822	-0.931879	0.29813	-0.13514	-0.273786	0.451992	C1
TCGA-AN-A03Y-01A-21R-A00Z-07	0.648624	-0.391828	-2.06634	0.518629	-1.83797	-0.139172	-1.68981	0.145336	-3.12267	-1.57855	-0.742809	-1.21295	0.00849007	-0.907056	0.707754	-0.969926	-0.815492	-0.0859051	-0.768509	-2.80323	-1.71624	-1.12231	-0.618576	-1.08265	-1.23962	-0.692707	-0.296596	-1.37905	C1
TCGA-AN-A0AT-01A-11R-A034-07	1.50334	0.262502	-0.551147	3.11864	-0.862196	-0.104197	-0.0683362	1.173	0.594234	-0.47825	1.72519	-1.74642	0.462731	-0.940028	1.01484	-1.72713	0.84454	-0.891291	-0.354807	0.6815	0.822042	-1.702	0.343052	-0.915113	-0.45491	0.675047	0.220429	-1.36125	C1
TCGA-AQ-A54O-01A-11R-A266-07	1.96656	-1.33935	-4.14972	-2.67103	0.968008	-3.06021	-1.63706	0.203918	-2.80213	1.43223	-3.39958	-3.04493	-1.27619	-2.65456	-1.74547	-2.22746	-0.937867	-0.676702	-1.97198	-2.45716	-0.409699	-0.715742	-1.01385	-1.75469	-1.46755	-1.70274	0.394966	0.99941	C1
TCGA-GM-A3NY-01A-11R-A21T-07	-0.135899	-0.559804	-2.0727	-0.295648	0.145472	0.211717	-1.74361	-0.427399	-0.880572	0.0282989	-0.558787	-2.1459	-0.373868	-0.558091	-1.53872	-1.49406	1.1801	-0.0550145	-1.7794	-0.209447	-1.99651	-0.836625	1.18019	-1.45047	-0.661405	0.161535	-0.502364	0.739116	C1
TCGA-A8-A08S-01A-11R-A034-07	-1.29472	0.889589	-0.177585	-0.28845	0.177385	-0.19336	-2.61143	-1.76254	-1.22282	-0.468966	-0.738814	-2.05455	-2.80087	-0.332496	1.13114	0.254547	1.04766	0.164995	-2.26105	-0.219622	0.0404955	-1.0171	-0.330019	-1.03845	-2.1587	-0.513231	-0.51722	-1.77151	C1
TCGA-OL-A5RV-01A-12R-A28M-07	-1.54623	-0.817424	-1.38986	-2.14397	-0.681529	-1.13506	-2.07529	-1.77944	-1.03541	0.509966	-1.04064	-1.30641	0.745546	-1.15564	0.863379	-0.443133	-0.518265	0.0159581	-1.82882	-1.27377	-1.41742	0.822983	-0.313389	-1.81464	0.19941	-0.594537	-0.896871	2.48664	C1
TCGA-A7-A4SD-01A-11R-A266-07	0.0109787	-1.78173	1.43367	2.98637	-0.282305	0.581371	1.8397	-1.65612	2.87975	1.31277	0.488728	1.36339	0.986268	1.01093	1.15485	-0.950704	-0.858038	1.01971	3.02567	1.54273	2.81758	-0.700346	0.0898625	0.58699	0.744113	0.838915	-0.0802925	0.71116	C1
TCGA-AC-A3BB-01A-21R-A19W-07	0.837857	1.12143	2.67992	-1.24046	1.51264	-0.659094	2.58417	2.07916	3.57179	1.1775	-0.41518	1.72704	2.53594	1.23447	0.446083	1.44596	1.00188	0.95968	3.30557	2.0852	1.64678	1.32278	0.356742	2.16403	2.53082	1.80631	1.43578	1.16087	C1
TCGA-C8-A1HM-01A-12R-A137-07	3.29794	0.289628	2.63467	5.84686	-0.168592	1.89039	1.77313	0.196483	0.420483	0.79744	1.22664	1.57955	0.811581	1.81586	2.2434	0.253895	0.399596	1.3321	4.09288	1.85205	1.20627	-1.68365	0.807208	1.36693	0.445339	0.122074	0.303279	-2.59527	C1
TCGA-B6-A0WY-01A-11R-A109-07	0.900151	0.548873	0.404953	-1.8734	0.82202	-0.613638	0.501482	-0.283577	0.7078	0.991994	0.406779	-0.499373	1.16478	0.420126	0.228593	0.559919	1.76981	0.849377	-0.544345	-0.326203	-0.392632	0.158499	-0.268976	0.727338	-0.485467	-0.660088	0.226027	0.0821043	C1
TCGA-E9-A2JT-01A-22R-A18M-07	1.46679	-1.94803	5.50061	2.77059	1.66597	2.21653	2.70193	1.2632	3.89593	0.50261	1.09821	3.56018	8.476	8.26507	2.07789	1.36183	0.332649	0.795764	5.33386	2.50635	1.36361	1.8192	-1.00482	1.41354	2.86671	1.80326	1.32268	0.340106	C1
TCGA-AQ-A1H3-01A-31R-A13Q-07	-0.279037	0.251687	1.25445	1.2792	-0.330536	1.79992	0.319928	-0.133324	1.14201	-0.277708	1.94637	0.0917955	0.932525	0.895612	1.51874	2.02979	-0.0951033	-1.00888	-0.475174	1.16209	-0.961115	-0.16508	0.230492	-0.383804	1.45351	0.752572	-0.612525	1.70741	C1
TCGA-AC-A6IX-06A-11R-A32P-07	0.802649	-1.42508	2.54011	0.777378	0.0743934	2.37936	0.90612	0.0793955	2.77023	1.148	0.75627	1.99411	4.22989	3.56737	0.252554	0.13841	0.837101	0.491158	3.03541	0.282959	0.346169	1.27993	1.22032	-0.540986	2.17827	1.00857	-0.36212	0.696054	C1
TCGA-EW-A1J5-01A-11R-A13Q-07	0.05666	0.741854	3.41587	2.56306	0.92295	1.58324	1.81802	-0.0695879	1.66744	0.65393	1.8491	2.01667	2.17814	2.94768	0.708422	2.03031	0.227169	-0.154144	2.20486	1.99721	0.225133	0.753618	1.53658	1.03736	1.94352	0.544567	-0.401907	-0.280918	C1
TCGA-GM-A3NW-01A-21R-A22K-07	-0.103605	-0.502694	0.268819	-1.49772	-1.65663	-0.279672	-1.83818	-1.68944	-0.774057	-1.03497	-0.72977	-1.83757	-1.27158	-1.30071	-0.51616	-1.7491	-1.62419	0.504243	-1.12065	-2.33218	0.30992	-0.238803	0.0733316	-0.907697	1.11574	-0.57045	-1.19654	-0.353348	C1
TCGA-E2-A573-01A-11R-A29R-07	2.34604	-1.13424	2.29797	3.67053	0.949704	0.533576	2.32613	1.69411	2.8599	0.990113	2.31739	0.603741	1.33075	2.13571	-0.0338144	-0.260636	1.79053	0.201611	3.44575	0.636297	3.76902	-0.176313	1.26904	1.97162	2.06488	1.62653	1.32179	-0.287212	C1
TCGA-GM-A2DF-01A-11R-A180-07	2.85434	-0.267242	1.7471	2.69874	0.962787	0.631933	1.74551	2.78303	3.13722	0.739325	0.902723	0.796235	2.75038	1.9095	0.442841	0.870507	1.23754	0.995892	3.21185	2.42161	2.42485	2.80436	0.475673	2.85452	2.58047	1.95646	2.27183	1.21758	C1
TCGA-B6-A0RT-01A-21R-A084-07	3.80161	-0.289386	4.79655	5.15297	1.79029	2.24983	4.38939	1.4461	4.41744	1.06195	1.84357	3.50512	5.53873	5.43707	2.44846	2.38069	-0.211523	-0.10792	5.61342	3.26333	2.5717	2.43879	-0.542424	1.99048	1.70773	2.26479	1.16369	0.0256836	C1
TCGA-Z7-A8R5-01A-42R-A41B-07	2.22759	0.479265	1.73223	-3.62347	2.03624	-0.178746	1.48237	1.94439	2.47992	0.947116	-1.29734	0.937111	2.33887	-0.207645	-0.0676937	-0.134133	2.65643	1.84001	3.34516	0.467654	1.0852	1.77913	0.767865	3.45896	1.27846	2.06496	1.36701	0.866131	C1
TCGA-E2-A14N-01A-31R-A137-07	3.43601	-1.2964	-0.373018	4.67385	-2.47357	-0.624344	-0.706393	-0.358752	1.56832	-2.66031	2.33488	-2.12176	-0.464966	-0.440227	1.1859	-5.48927	-0.31245	-0.564808	-0.932656	-0.175759	0.146508	-3.1159	0.130436	-1.48024	-0.21383	-1.58883	-1.33842	-2.71032	C1
TCGA-EW-A1IZ-01A-11R-A13Q-07	2.75431	-0.902502	2.88477	2.79969	0.66017	1.13275	2.05464	0.823996	2.31092	0.977463	0.137204	1.52496	3.3989	3.54131	-0.433694	0.516025	1.18361	0.546217	4.70739	0.216268	2.08484	0.376376	-0.608105	2.46013	2.06156	0.904581	1.01715	-0.120555	C1
TCGA-E2-A15I-01A-21R-A137-07	-1.49409	-0.00246335	0.883407	-2.0467	-0.681377	1.33252	-1.8624	-2.66489	-0.235994	-0.0295187	-0.789246	-0.754489	0.725491	0.736493	-0.914598	-0.0720576	0.250723	-1.55621	-0.780225	-0.23947	-0.974472	1.04925	-1.09877	-0.927155	1.18542	-0.0254804	-1.43291	0.630516	C1
TCGA-BH-A0RX-01A-21R-A084-07	4.02585	-0.342234	3.054	2.8219	1.92417	1.33892	4.57618	4.32945	4.00093	0.870442	2.70687	2.77383	3.26902	1.36727	1.34212	1.08386	2.15456	1.01044	4.58295	3.42713	1.95785	1.68218	0.435027	3.1796	1.61099	2.47366	2.49592	-0.331959	C1
TCGA-A2-A0CL-01A-11R-A115-07	1.98073	0.849996	5.15112	4.05992	2.75742	2.28397	4.11548	2.29623	3.98173	0.476856	1.38412	3.59075	4.13385	5.34822	2.06306	1.63143	0.00325235	-0.575216	5.31888	2.36055	1.19293	2.1378	-0.175981	2.49405	3.73411	1.76286	0.289355	0.747914	C1
TCGA-E2-A1II-01A-11R-A144-07	3.22127	-1.00878	2.99071	5.53616	-0.908386	0.452349	2.49522	0.42255	2.44625	-1.25213	1.27926	2.64071	1.38313	2.40071	2.05324	-0.613	1.15109	0.128725	4.47622	2.13104	2.89794	-0.759254	1.50296	2.79886	1.6213	1.21929	-0.272023	-2.44424	C1
TCGA-A8-A09Z-01A-11R-A00Z-07	-0.451147	-0.0523354	2.79094	-1.14734	-1.44312	-2.18312	-1.07035	-0.00542426	0.386045	1.54744	-3.2594	-0.66582	-0.0433924	0.443057	-0.936248	0.297572	-1.21309	0.39009	1.74554	-1.78158	0.332496	0.177855	-0.787853	-1.52882	2.1931	0.632971	0.77886	-2.00352	C1
TCGA-B6-A0X5-01A-21R-A109-07	-4.51507	-2.61469	-5.68181	-0.200554	-1.76163	-1.14343	-3.06996	-4.14602	-5.14784	-1.08184	-1.65764	-3.85008	-3.61885	-3.12678	-2.7378	-4.09603	-3.43107	-2.58873	-5.28139	-4.82884	-3.05407	-2.42083	-3.88743	-2.59405	-3.9639	-1.58147	-1.10306	-4.55407	C1
TCGA-B6-A0IQ-01A-11R-A034-07	1.46092	-3.27628	-1.54947	3.24766	-1.87179	-1.38732	-1.38006	0.567948	-2.93366	-1.05908	2.20177	-2.97129	0.0830563	-1.70787	0.182793	-2.70439	1.26621	2.57891	-1.3002	-1.24869	-1.51297	-1.7704	-2.00641	0.0788311	-1.23328	0.170999	-0.945001	-1.15882	C1
TCGA-C8-A8HP-01A-11R-A36F-07	1.34185	-0.318463	1.11358	1.33728	0.941306	0.228647	3.3326	1.25375	1.94289	-0.0751324	-0.023078	1.70062	2.2222	1.44116	-1.64144	-0.771569	0.809924	1.34276	4.78666	1.16022	2.786	1.23267	0.176935	1.5781	-0.642179	0.904473	0.922433	0.410805	C1
TCGA-BH-A0B7-01A-12R-A115-07	1.03855	0.285633	2.84344	1.78266	2.04418	1.07098	2.67324	1.56461	3.12492	1.27379	2.88218	1.5654	2.17961	1.51046	1.21833	1.13826	2.15546	-0.169211	2.44547	1.9861	2.63122	1.3604	0.820072	0.389386	1.49356	1.85496	1.48137	0.998726	C1
TCGA-AO-A0J4-01A-11R-A034-07	1.27831	-0.894273	2.26943	3.6351	0.942728	1.37871	1.39192	1.5676	2.31244	1.17977	2.23348	1.18047	3.40046	2.74299	0.645819	0.357309	-0.654879	-0.859407	1.89803	2.69012	0.964295	-0.604091	0.246926	0.549515	1.5052	2.31224	0.512038	-1.0449	C1
TCGA-OK-A5Q2-01A-11R-A27Q-07	0.394365	-0.284237	2.23487	1.86158	0.846002	0.227072	0.169432	0.46188	1.34621	0.275621	2.41742	1.14971	2.71916	1.64412	0.995618	0.166339	0.923611	1.07563	2.78416	0.660226	0.193033	0.704952	0.431587	0.205683	1.15514	0.695397	0.424313	0.501279	C1
TCGA-OL-A5RY-01A-21R-A28M-07	2.79016	-0.34993	4.47195	2.13183	2.81098	2.39948	3.42904	2.79195	5.43071	1.05738	1.68569	3.87553	3.9196	2.71379	0.339489	1.89025	0.991051	1.05729	5.10439	2.77919	3.47352	1.54732	0.773389	3.4757	2.1295	1.79475	1.74735	2.25291	C1
TCGA-GM-A2D9-01A-11R-A18M-07	-1.22113	-0.613213	0.616135	-2.83405	1.60997	0.165096	-0.139864	1.0157	0.0891914	0.331338	-1.348	-0.994028	-0.413799	-0.865245	-1.12642	0.147352	0.717966	1.49627	-0.550862	-0.350499	0.339967	0.352717	0.952409	0.45446	0.668835	0.664376	0.529948	0.557336	C1
TCGA-A2-A0SW-01A-11R-A084-07	2.32857	1.21828	2.00784	2.58159	1.06385	0.824271	2.23526	0.100553	2.5099	0.303041	1.26095	1.90789	1.93831	1.53335	0.475328	1.86838	0.772373	1.1795	2.65218	1.02889	2.48363	0.907095	1.32605	1.25417	0.204215	0.860691	2.15595	-0.180911	C1
TCGA-EW-A3E8-01B-11R-A24H-07	0.645423	0.0641699	2.8322	-0.163805	1.66137	0.233791	1.19957	1.05678	2.63869	0.277863	0.385389	1.76631	2.21405	2.00667	-0.0918329	1.03982	1.50628	1.54583	2.43253	0.641368	0.153979	0.611515	0.257708	0.902148	1.99095	0.746251	0.402572	0.732902	C1
TCGA-AR-A2LO-01A-31R-A18M-07	1.05791	-0.326016	3.21955	1.37704	0.0240991	1.10496	0.971432	0.197808	1.99172	0.295659	1.17606	0.640141	2.58674	1.31301	1.37464	1.0233	0.0959846	-0.0982323	1.86319	0.256251	-0.268348	-0.0259482	-1.34035	0.78231	1.76956	0.494806	-1.57698	0.367148	C1
TCGA-AR-A1AQ-01A-11R-A12P-07	2.45299	0.44181	3.02586	3.42145	0.237176	0.448849	2.52039	1.78181	3.67455	0.150531	2.95188	2.60228	1.88874	2.75239	0.473996	0.738092	1.04719	-0.24962	3.71882	2.89335	1.49734	0.385366	1.75441	2.91867	1.42694	0.864046	1.24582	-0.388901	C1
TCGA-D8-A27K-01A-11R-A16F-07	-0.96876	-0.780285	1.29341	-0.8789	-1.43822	0.0281313	-1.01833	-1.2538	1.19546	0.235495	0.350215	0.46203	1.42712	0.986447	1.11747	0.116741	-0.727873	-1.50095	0.0539212	0.14376	-1.15008	0.228408	0.61972	-0.405926	0.61377	-0.59912	-0.827737	1.06018	C1
TCGA-AR-A0TX-01A-11R-A084-07	1.45539	0.318888	2.60154	0.763227	2.426	1.98296	3.17913	0.0990504	1.86608	1.0277	1.73455	2.6132	2.1946	2.17832	0.811991	2.03511	0.544805	0.343827	2.79938	0.304039	2.44578	1.22417	-0.251331	0.983879	1.02315	0.752728	1.27105	0.652867	C1
TCGA-AR-A0TQ-01A-11R-A084-07	1.94552	1.3885	1.46517	4.28777	0.46984	-0.0257256	0.614918	0.819881	0.583806	-0.323466	0.385118	-0.279723	0.555743	1.95878	0.447932	0.496355	-0.738826	0.060956	1.20833	0.132337	1.26546	0.132262	-1.06175	1.20619	1.23018	-0.143336	0.298206	-0.041691	C1
TCGA-BH-A8FY-01A-11R-A36F-07	-1.24143	-2.41677	-2.01326	-1.99776	-1.67672	-1.0359	-1.18462	-1.32158	-2.86328	-0.336927	-1.97069	-0.873759	-2.36931	-2.09597	-2.63077	-2.21116	-0.190401	0.586388	-2.54479	-1.71765	-0.488334	1.33327	0.512143	0.640707	0.0511961	-1.12092	-1.05843	1.35057	C1
TCGA-E9-A22D-01A-11R-A157-07	3.95241	1.52139	4.15635	4.08143	1.37846	0.931092	2.94831	0.562226	3.05763	0.507183	1.23008	2.89739	1.6318	3.90146	0.414104	2.13328	0.957837	1.22483	4.89804	1.32437	3.17293	0.942861	-0.0898066	2.2109	1.50941	1.22317	0.782082	0.0274761	C1
TCGA-BH-A0B4-01A-11R-A00Z-07	2.12384	0.150683	0.832492	0.0716303	1.2474	0.47284	0.466435	0.303182	0.587484	-0.607076	-0.0903906	0.176317	0.210624	-0.24146	0.944019	1.24016	-0.562909	0.879712	0.640577	-0.591039	-1.20356	-0.839585	0.255475	0.742334	-1.20589	0.178864	-0.281108	-0.123342	C1
TCGA-BH-A1FE-01A-11R-A13Q-07	1.89975	0.564159	2.37254	3.34793	0.455533	2.61992	1.70847	0.657133	2.13146	-0.0333005	3.36638	1.19199	2.46373	2.10932	1.94623	1.00352	0.388552	-0.453246	0.891106	1.27125	-0.219339	0.233809	-0.525805	0.273403	2.27658	-0.0916864	-0.258974	1.10551	C1
TCGA-OL-A66P-01A-11R-A31O-07	5.12803	1.88419	4.57366	-0.468423	2.33294	-0.342319	3.6874	3.37988	4.60858	0.795613	-1.08508	3.43221	3.0889	1.9913	0.10664	0.784417	2.36966	1.96097	7.46851	1.5249	4.37003	2.18376	1.01113	4.32027	1.36063	2.83779	2.88229	0.885146	C1
TCGA-OL-A66N-01A-12R-A31O-07	1.72529	-1.83779	1.00226	-3.58771	1.13757	0.224976	0.270759	0.999702	-0.120778	0.217942	-1.83171	-0.466877	1.15689	-1.05611	-0.361857	-0.339375	1.12112	1.69283	1.74688	0.252887	0.790062	1.1542	-1.55237	0.577782	0.328482	0.520213	1.20865	1.03897	C1
TCGA-AR-A0TS-01A-11R-A115-07	1.02204	-0.20738	2.54731	3.85498	1.47084	1.94439	2.29157	3.21466	4.10304	-0.182037	2.3302	2.90717	5.2448	4.96408	1.59509	1.37021	-0.453801	-2.06995	2.99694	3.24483	1.41311	0.95158	-0.468323	0.762359	2.1407	1.96243	0.785872	0.210097	C1
TCGA-BH-A0DP-01A-21R-A056-07	-0.30974	0.946134	2.22394	-0.360516	0.271834	0.838086	0.490217	0.174618	1.55731	0.786041	0.649222	1.31771	0.819778	0.643666	0.6196	0.359035	0.723761	-0.71674	1.5637	1.28313	0.35733	0.273869	0.826485	0.829764	0.629707	1.19352	0.409526	0.58454	C1
TCGA-A2-A3XX-01A-21R-A239-07	2.93245	-1.22819	0.213353	1.80803	0.558996	-0.211469	0.677338	2.03833	-0.378529	0.607242	0.224099	-0.206358	2.34467	-1.1168	0.853794	-1.63557	-0.86671	1.00959	0.85632	1.21757	0.411182	-0.0856361	0.835032	0.298928	1.3682	0.778682	0.530109	-1.58302	C1
TCGA-GM-A3XL-01A-11R-A22U-07	3.14009	-1.51498	2.04054	3.29464	-1.0222	-0.887269	-0.250311	0.180583	0.551635	0.276585	-0.0892739	-0.405367	0.697712	-1.19153	0.418556	-1.56165	-0.211831	2.65745	3.21914	0.263276	2.36632	-1.40487	0.692988	0.127755	-0.192856	0.760255	1.02319	-2.3017	C1
TCGA-AC-A2QJ-01A-12R-A19W-07	1.74084	1.37398	2.6595	-3.10602	3.46166	-2.54161	2.7873	5.90069	1.46392	1.7165	-2.1777	4.60265	1.23122	-1.7677	-0.772359	-0.971149	2.64678	3.39813	6.93085	2.3389	4.60621	2.35035	-1.71181	7.62738	0.00965398	4.00446	3.23285	1.28614	C1
TCGA-A8-A091-01A-11R-A00Z-07	-1.23591	-0.896972	-1.35586	-2.58264	-0.849432	-0.0278104	-0.978381	-1.77473	-3.51377	-0.767266	-0.133823	-0.2268	0.0693107	0.299323	0.186301	-0.0683754	-0.861855	-1.53529	0.0672922	-1.53975	-1.58039	0.683622	-1.35384	-1.8088	-0.95296	-1.52482	-1.60387	2.03487	C1
TCGA-E9-A1NE-01A-21R-A14M-07	2.35424	0.772739	4.38226	4.07375	1.26045	1.29679	2.92721	0.446713	3.28273	0.103242	2.05425	2.3204	3.20118	4.04546	1.28995	2.36075	0.376547	-0.599141	3.53825	1.34006	1.18471	1.2533	-0.189724	0.709145	2.86696	0.969364	0.489202	-0.549837	C1
TCGA-LD-A7W5-01A-22R-A352-07	1.30991	0.157026	2.03812	-0.0569126	1.78789	-0.0966906	1.40886	0.820786	1.29408	-0.0956169	0.161926	1.40766	3.51284	2.60022	0.277929	0.91592	0.0351592	0.99651	2.51557	-0.107065	-0.46697	0.198982	-1.19923	0.552782	1.83864	0.00841987	1.51015	0.0100928	C1
TCGA-A2-A0EN-01A-13R-A084-07	0.555605	2.10506	3.89615	-0.288683	2.17151	1.66657	2.98665	1.63447	5.01995	1.01378	0.644366	2.98733	2.66959	1.84988	0.857188	3.03071	1.78575	0.875022	4.85305	2.91114	2.34235	2.30672	0.860832	2.76405	1.93859	4.04058	1.4163	1.80692	C1
TCGA-OL-A6VR-01A-32R-A33J-07	-1.55218	-0.681755	-3.962	-5.00543	-1.50297	-2.16534	-5.49199	-1.39759	-5.54864	-0.659682	-2.28684	-4.08267	-0.75728	-3.06243	-0.7215	-2.85131	-0.801871	0.180757	-5.16704	-2.65825	-1.6804	-0.832438	0.0757539	-2.99288	-2.70126	-2.98701	-1.2561	0.786923	C1
TCGA-AN-A0XS-01A-22R-A109-07	0.632483	0.620854	1.24689	-1.65865	0.750679	-0.202814	0.515699	0.476848	0.436596	-0.68879	-0.75874	1.22177	2.26831	1.24517	-0.091258	1.76816	0.957049	-0.186412	1.7555	1.46965	-0.0838848	0.0445451	1.16345	0.933758	-0.190824	0.358793	0.57327	0.172597	C1
TCGA-A8-A09G-01A-21R-A00Z-07	0.896592	-1.54459	0.62501	1.82388	-1.42989	-0.478661	0.691854	-3.6379	-0.218149	2.03014	0.52301	-0.0353212	0.891083	1.03812	0.429546	-0.435247	-1.86583	-0.476891	0.249712	-1.83453	1.63114	1.16432	-0.40477	-0.311929	-0.32384	-2.0483	0.767034	-0.834362	C1
TCGA-A2-A0EV-01A-11R-A034-07	0.0273309	0.87717	1.19176	0.360247	1.3492	0.697928	1.03676	0.370623	1.54987	0.526249	0.642276	1.88265	-0.284854	1.84269	-0.112799	1.72776	0.141822	0.337706	1.61789	1.46051	0.947227	0.275578	0.907244	0.442727	-0.0141196	0.508518	0.981888	-0.0525485	C1
TCGA-A2-A3Y0-01A-11R-A239-07	2.63992	-0.142516	1.63526	2.86774	-0.796772	-0.0481112	1.47542	1.07299	0.965784	0.952225	1.15769	0.0708188	-0.133513	-1.52481	-1.88933	-1.69529	1.37248	1.75392	2.45381	0.714719	2.8898	-1.89959	1.85571	0.351229	-1.43517	0.73544	0.0301665	-0.813781	C1
TCGA-A2-A0EW-01A-21R-A115-07	-0.403773	0.694553	2.4677	-0.785458	0.692641	1.82173	1.40754	0.128593	2.33978	0.46738	2.13048	1.14562	1.32296	1.81068	0.402651	1.14487	0.691323	-0.0204811	0.638066	1.22271	-0.331699	1.60838	0.47472	0.914396	2.35027	2.09923	-0.183963	0.94363	C1
TCGA-D8-A73X-01A-11R-A32P-07	-1.2217	1.16518	-0.701708	-2.64165	-0.826857	-0.285807	-0.999369	-0.651852	-0.498034	-0.344786	-1.04524	-0.126082	-0.27728	0.0079969	-0.222243	1.09278	0.617576	0.0651873	-0.757777	-0.00153988	-1.54557	-0.393992	1.05036	-0.174599	-1.25655	-0.583009	-0.723076	0.305207	C1
TCGA-A2-A04X-01A-21R-A034-07	2.85896	-0.312513	1.54962	2.42638	1.02134	0.329742	0.528673	1.1756	1.37939	1.39046	0.625804	1.07032	1.11901	1.38346	-0.800884	1.50848	0.736855	1.58738	2.03321	1.31578	1.85166	0.464357	0.545165	1.32623	0.38357	0.389983	1.32034	0.597471	C1
TCGA-BH-A1FU-01A-11R-A14D-07	0.644806	-0.799657	1.33649	0.93755	0.384195	1.49056	1.17562	0.509799	1.34507	-0.464202	2.05075	1.4405	2.48392	0.651029	1.19835	0.811038	-0.407994	-1.03617	-0.148441	0.934998	-1.0397	0.376834	-0.241621	-0.0132046	0.573705	-0.13345	0.348381	0.70335	C1
TCGA-D8-A27W-01A-11R-A16F-07	1.43217	1.57856	-0.458028	1.51959	1.09368	0.46444	0.930254	-0.238902	-1.65449	-0.758796	-0.743799	0.71364	0.268201	0.242648	1.24314	-0.0801587	-0.629398	0.595036	0.561859	-0.718092	1.01579	-0.638574	-0.94574	1.20962	0.600323	0.184215	0.651562	0.445354	C1
TCGA-AO-A1KP-01A-11R-A13Q-07	-1.43682	-0.856677	-5.07775	-0.327495	-3.2154	0.637318	-4.84011	-1.93097	-4.9296	-4.13799	1.07672	-6.19704	-4.69084	-3.35782	-0.0817781	-3.53323	-0.0403564	-2.59273	-6.2637	-2.87166	-2.84682	-2.97646	-0.191169	-3.40301	-3.2195	-2.84037	-2.85683	-1.04079	C1
TCGA-E2-A3DX-01A-21R-A213-07	-0.315273	0.911229	3.72859	-0.413524	1.17738	1.1267	1.54077	0.375432	3.23794	1.21171	0.390814	2.2675	3.52015	3.1287	1.72987	2.20758	-0.819773	0.736849	3.27608	1.84171	0.821826	1.86486	-0.75799	1.43241	1.62556	2.23815	-0.106586	2.09829	C1
TCGA-AN-A0XW-01A-11R-A109-07	0.919807	0.813211	3.4349	2.8091	1.06673	0.460376	3.11051	1.559	3.79331	0.776005	2.55702	3.86002	0.897167	2.27199	0.631711	2.72423	0.416359	0.825008	3.22157	2.54156	2.03579	0.759887	-0.570999	2.39999	0.664217	1.32318	0.375909	0.518483	C1
TCGA-AN-A0AJ-01A-11R-A00Z-07	2.44883	0.177918	1.11237	3.14686	0.517245	0.423724	1.19732	2.88281	1.19599	0.266057	0.392809	0.694651	-0.0594711	0.827193	0.625561	1.84765	0.711735	0.999315	2.60427	0.858563	0.78181	-1.75171	-1.43892	1.75792	-0.349522	0.785481	0.541309	-1.83955	C1
TCGA-E9-A5FK-01A-11R-A27Q-07	3.01005	1.42403	3.06446	-1.68162	2.29822	-0.104015	1.99384	1.33742	2.99042	0.700223	-1.53397	1.23956	3.87237	2.57171	0.047589	1.30903	1.562	2.39617	3.98172	1.19094	1.97209	1.72908	-0.986309	1.87538	1.42891	2.03646	2.19291	1.07657	C1
TCGA-E2-A1LH-01A-11R-A14D-07	3.63441	-0.226924	3.55857	1.75839	2.67202	-0.899549	3.20206	2.71768	3.84937	1.73241	0.943258	1.28873	3.35038	2.29067	0.774471	0.315556	0.208213	0.718686	4.10001	4.21172	2.08882	1.58214	0.553186	2.934	2.10233	2.31955	2.38787	0.334476	C1
TCGA-A2-A0CV-01A-31R-A115-07	0.508876	-0.599327	1.04733	-3.12842	-0.298767	0.0877277	0.827461	-0.443567	1.34163	-0.198012	-0.462707	0.427895	1.24876	0.492599	-1.17646	0.629058	0.301532	-0.0186642	0.57415	1.14093	-0.496363	1.56224	0.422162	-0.0557508	1.7424	0.499942	0.872197	0.671929	C1
TCGA-E2-A15E-01A-11R-A12D-07	-1.65444	0.931999	-1.79751	-1.99721	-0.483217	-0.0409704	-1.84337	-0.537751	-1.66315	0.631272	-0.09856	-2.32964	-0.167316	-1.8817	0.850278	-0.906177	0.0200789	-0.339626	-3.56637	-1.37583	-1.62519	-0.7433	-0.0915681	-1.88193	-1.07424	-1.84007	-1.18042	-0.506432	C1
TCGA-E2-A1LA-01A-11R-A144-07	2.01571	1.10842	2.33382	2.57285	1.84354	0.618401	2.05152	1.32666	2.73482	0.232365	0.95305	1.66809	1.01429	1.02752	0.850558	0.580527	0.228244	0.0604448	2.92922	1.64308	1.35109	0.51431	1.1123	3.11148	1.53237	1.37063	1.4634	0.219357	C1
TCGA-AO-A03M-01B-11R-A10J-07	1.81734	0.604352	1.4132	1.85843	0.336233	0.690935	2.59681	1.33585	0.073845	-0.451184	0.686291	1.18563	1.28811	1.50661	-0.269682	1.26764	0.214037	-0.272582	2.42224	-1.10248	1.49402	-0.0939669	0.264055	0.0756615	0.617506	0.51797	1.09452	-0.897299	C1
TCGA-B6-A0IA-01A-11R-A034-07	-0.561493	-1.57803	-8.15354	-2.48469	-1.027	-2.67668	-3.74292	-1.05967	-5.30311	0.0523202	-4.62373	-6.18344	-4.7801	-4.30801	-1.2633	-4.17479	-1.26612	-0.833403	-4.57147	-2.27366	-0.456872	-0.949636	0.856922	-3.11968	-2.93591	-4.2025	0.336004	0.0757997	C1
TCGA-A7-A4SF-01A-11R-A266-07	1.184	-1.20886	-2.05837	-0.285417	-1.32916	-2.58347	-1.44804	-1.30489	-4.21332	-0.627397	-3.6414	-2.01744	-0.821763	-1.83391	-2.74353	-3.11637	0.37152	0.415647	-1.31118	-3.30119	-0.942043	-1.95288	-2.39603	-1.97597	-1.97615	-2.69515	-0.531149	-2.81902	C1
TCGA-AC-A2FB-01A-11R-A17B-07	1.07737	0.947099	4.8007	2.25475	1.77053	2.32425	2.49598	0.0776713	2.4529	0.22372	1.89417	2.41772	3.42427	4.48443	2.24301	1.81225	0.733736	0.769499	3.94624	1.55391	0.983367	1.73517	0.89211	0.717391	2.85367	1.62434	1.14027	0.824914	C1
TCGA-AR-A5QQ-01A-11R-A28M-07	2.76476	1.04819	4.4137	3.69742	2.32377	1.47195	4.92331	2.66244	5.64522	1.01823	2.67477	4.32516	2.40264	1.38578	0.760125	0.28246	3.11099	2.37163	5.48479	3.20794	4.05343	2.57248	1.16988	3.74649	0.504458	1.58893	1.76688	2.66852	C1
TCGA-AR-A1AW-01A-21R-A12P-07	1.60788	1.27064	5.49248	5.01684	0.883056	2.69372	3.66259	1.81142	2.2384	0.456413	1.78329	3.84001	5.52992	6.77594	2.93031	2.70857	-0.709283	0.140082	6.48535	2.91467	1.85196	1.5969	-0.380926	4.32728	2.89756	2.06305	0.766662	-0.348445	C1
TCGA-E9-A6HE-01A-11R-A31O-07	0.820423	0.359237	1.16931	-0.791161	0.8623	-0.342802	0.101592	1.87692	-0.202278	0.409351	-0.721485	0.667651	-0.79247	-1.47582	0.567143	1.5434	0.458682	1.49419	1.78362	0.657854	1.19732	-0.905732	0.451187	1.11142	0.173363	1.67703	0.92163	-0.550509	C1
TCGA-BH-A18V-06A-11R-A213-07	1.66589	-0.468055	4.78408	3.66203	1.77283	-0.164734	3.3925	1.44339	3.29815	1.28894	0.943209	3.99432	2.99295	3.51574	0.891142	1.19672	0.974645	1.75189	6.12415	2.07157	3.81582	0.435879	-0.433552	3.10968	0.187258	1.0576	0.260633	0.45786	C1
TCGA-A2-A0T3-01A-21R-A115-07	0.119788	0.126003	-2.91841	1.42979	-2.00141	-0.364714	-2.17905	-0.446582	-1.9346	-1.01928	0.129747	-3.09044	-1.09043	-3.15158	0.744475	-0.944813	-0.98335	-1.01951	-5.14289	-2.39452	-2.80073	-0.663526	-1.60087	-2.57235	-1.87868	-1.74378	-2.43795	-0.841695	C1
TCGA-A8-A07G-01A-11R-A034-07	-0.239783	0.988834	1.56048	-1.81316	0.732081	-0.232681	0.953152	-0.208963	1.80168	1.39156	-0.266255	1.27252	0.0223871	-0.287628	0.56076	1.73217	0.514114	0.377299	0.051208	0.739174	0.41517	1.1004	1.48754	0.137677	-1.05266	0.382832	0.602266	-0.458353	C1
TCGA-AO-A0JL-01A-11R-A056-07	0.802218	-1.44932	-2.77731	-0.723982	0.529014	-0.869864	0.0992783	2.41567	-2.13076	0.498261	1.63347	-2.23162	0.35005	-3.53101	-0.626743	-3.36748	1.22703	0.0642244	-1.98655	0.784654	-1.68196	0.372457	-0.617124	-0.277428	-0.2829	-0.345061	-0.336278	0.743157	C1
TCGA-AO-A0JI-01A-21R-A056-07	1.04846	-0.7197	-2.75751	0.740207	-1.45965	0.137858	-4.26264	-2.66712	-3.29472	-1.79497	-0.483204	-4.46107	-1.72028	-2.37498	-0.213864	-3.25902	-0.221836	-2.4814	-6.00944	-4.18872	-1.5986	-0.721594	-2.48225	-3.548	0.014732	-2.51616	-0.1378	0.998103	C1
TCGA-BH-A0DT-01A-21R-A12D-07	-0.231557	-0.192919	1.54043	-0.486317	0.553427	0.963789	-0.624699	0.143641	1.51566	0.442751	1.03161	0.0490442	0.702867	0.521792	0.798509	0.949196	-0.0115276	-0.264344	-0.128444	0.205969	-0.752298	0.448043	0.225487	-0.569139	0.66097	-0.483919	0.278514	0.929431	C1
TCGA-D8-A1J8-01A-11R-A13Q-07	-0.853402	0.528603	1.52118	5.0665	-1.09023	0.947663	0.692813	-0.576182	1.43826	-0.284864	1.83552	1.63262	-1.51171	1.91722	1.16182	0.474732	1.1229	-0.986796	1.92477	1.48604	2.1637	-0.244582	0.312004	0.171715	-0.323998	0.206975	0.0963699	-1.34585	C1
TCGA-LL-A50Y-01A-11R-A266-07	0.456836	-0.714551	-1.4493	-3.49128	-0.983466	-2.77947	-2.67357	-1.04386	-1.87416	-0.384075	-2.53318	0.105079	-0.783982	-1.55188	-1.6142	-0.103084	-0.552729	-0.115978	2.07561	-2.05133	-0.168473	-0.373721	-0.185137	1.08852	0.610167	-0.265877	-0.210674	0.257467	C1
TCGA-A8-A095-01A-11R-A00Z-07	-0.655561	-0.283054	-1.36642	1.63717	0.320176	1.042	-1.09585	-0.226375	-1.13543	0.627712	0.714908	-0.662825	-0.773969	-1.04449	-0.093541	-0.652973	-0.729879	-0.963519	-1.50996	-0.138531	-0.981522	-0.728278	1.06765	-0.295539	-0.923102	-0.962275	-1.33562	0.834548	C1
TCGA-E2-A155-01A-11R-A12D-07	-1.92502	-2.30832	-2.87699	0.304355	-1.91601	-0.385152	-5.07187	-3.03115	-3.03272	-0.288246	-1.94154	-4.20436	-3.02254	-0.772579	0.647769	-3.24854	-2.38422	-3.60274	-5.79701	-3.54581	-4.29444	-1.76081	-4.03674	-6.36646	-1.20687	-3.11483	-0.0680864	-2.50201	C1
TCGA-D8-A1JB-01A-11R-A13Q-07	1.0147	0.473408	3.58109	0.112697	0.810688	1.76897	0.885819	-0.137309	2.7906	0.632023	0.342057	1.22753	3.13554	3.2122	0.517758	0.578677	-0.330948	0.221391	2.59601	0.853537	1.86243	1.01974	0.0144317	0.751815	1.64003	0.777597	-0.126427	0.600475	C1
TCGA-BH-A0BL-01A-11R-A115-07	1.0499	0.245878	3.33706	3.52268	0.99376	2.87134	2.95261	2.17944	4.26935	2.21667	2.489	3.05665	2.76572	2.94142	1.93483	1.6062	0.628541	-0.652508	2.94644	3.17508	1.08495	0.713304	1.36201	2.74834	1.46904	2.8127	0.103852	0.511848	C1
TCGA-A1-A0SP-01A-11R-A084-07	0.589414	-0.638402	1.03083	3.12513	0.865672	2.20186	2.81294	1.85989	3.09241	-0.00556813	2.92349	0.0265605	0.525413	0.859235	-0.257507	-0.162435	0.322457	0.351846	1.51016	2.25185	1.90083	0.0390233	0.464847	1.82385	0.559582	1.75343	1.43925	-1.17139	C1
TCGA-AO-A129-01A-21R-A10J-07	2.92889	-0.442861	1.66718	2.82311	0.610686	0.229799	2.18017	1.54057	3.40888	1.36329	1.63893	0.270698	3.13025	1.35687	0.571994	1.07279	0.740379	0.334734	2.43676	2.64345	1.47372	0.675606	0.627462	2.08503	1.15369	2.08564	0.7677	-1.02274	C1
TCGA-AC-A23E-01A-11R-A157-07	-2.10133	2.57258	0.959811	-1.18337	1.27915	0.870264	0.662696	0.784192	0.386604	-0.242776	0.325926	2.75283	-1.01822	0.388777	0.680486	3.23574	0.429065	-1.17942	1.62204	1.8526	-0.186958	0.141659	0.608642	2.02159	-0.144051	0.58087	1.10367	0.311755	C1
TCGA-AC-A6NO-01A-12R-A33J-07	-0.719928	-1.81328	-2.29456	-2.0052	-1.69035	-1.41788	-3.31681	-1.13248	-2.87284	-1.78401	-1.4221	-2.90471	-0.866415	-1.51806	0.0629986	-0.849056	-1.15457	0.307849	-2.63165	-2.60854	-1.35141	-0.674544	-0.590495	-2.24705	-2.08815	-2.3716	-1.05887	-0.208325	C1
TCGA-AC-A3EH-01A-22R-A22K-07	-0.982962	0.221532	-1.78099	-3.23645	-0.911507	-1.51711	-1.61967	-2.51308	-2.71563	-0.334138	-2.0588	-1.80712	-0.743194	-2.97353	-0.85757	1.11384	-0.480589	-0.462156	-0.637887	-1.40112	0.459477	-2.5376	0.799732	-0.813236	-1.31452	-1.49512	1.56047	-1.23269	C1
TCGA-E2-A14R-01A-11R-A115-07	1.53298	-0.326457	0.363034	3.24226	-0.570612	0.999547	2.10139	1.7597	0.27349	-0.798564	1.40014	-0.448088	1.79199	-0.541988	0.239049	-0.0211313	-1.1709	-0.0234011	1.20008	-0.777206	0.771985	-1.43057	2.24051	1.03698	1.19566	0.771173	-0.115038	-1.99794	C1
TCGA-E9-A3QA-01A-61R-A22K-07	1.4401	-0.969769	5.2073	3.51634	1.5171	-0.653671	3.43301	1.81119	4.16043	1.76808	2.53539	3.41275	3.49149	3.94645	1.27377	1.42294	0.110159	0.715083	5.16433	3.91766	3.07732	1.78792	-0.281516	2.42178	1.48844	2.09153	0.466333	0.297442	C1
TCGA-AR-A1AT-01A-11R-A12P-07	1.17371	1.7215	2.91503	2.7112	-0.121018	0.953401	1.2293	-0.263159	0.407936	0.809275	1.4121	2.28884	2.18395	1.73872	0.526894	1.51845	-0.0814082	0.830594	2.97927	0.741471	1.19949	-0.322244	0.841542	0.802888	1.2123	1.67237	0.385889	-1.42115	C1
TCGA-AO-A0JG-01A-31R-A084-07	1.31209	-0.243113	1.64198	-1.5135	0.178052	0.499394	0.628508	-0.695365	1.82202	0.41362	-0.321851	0.591475	1.39842	2.09916	-1.68137	1.34958	-1.00651	0.551086	-0.153783	-0.0322153	-0.557148	0.252801	-0.0514802	-0.637139	2.0096	0.300189	-0.194511	1.98641	C1
TCGA-OL-A5D7-01A-11R-A27Q-07	3.21087	-1.9013	2.17858	3.03455	-2.27869	-1.28734	-0.827179	-0.327399	-0.379449	-0.661852	0.270555	-0.884919	2.3972	1.03198	1.0858	-2.84029	-1.83781	1.39642	3.52584	1.24612	1.11566	-0.358717	-2.0589	2.65107	0.908611	0.0470384	-0.100774	-1.3928	C1
TCGA-A8-A08C-01A-11R-A00Z-07	-2.94343	-1.5489	-2.74653	-2.74574	-2.59914	-1.91963	-3.46238	-2.14651	-2.9205	-1.54262	-2.82249	-1.90112	-1.92645	-0.0145436	-1.30192	-1.1835	-2.61946	-1.92003	-3.68897	-0.740302	-2.20994	-1.45788	1.0212	-3.67255	-3.06721	-3.49826	-1.79926	-0.654543	C1
TCGA-C8-A12T-01A-11R-A115-07	-0.705795	0.625501	-0.232084	1.47196	1.47444	0.023147	1.04686	1.85895	-0.854337	1.08357	-0.0290834	0.756344	-0.541556	-1.57647	0.469147	1.04939	0.6575	0.182432	0.0619407	-1.17305	0.0683371	-0.562771	-0.514354	1.99214	-1.22752	-0.314777	2.15498	-0.514384	C1
TCGA-E9-A5UO-01A-11R-A28M-07	-3.69706	-2.78003	-7.66451	-3.42595	-3.03863	-3.07493	-7.20387	-0.895863	-7.53169	-0.695587	-2.62843	-3.79634	-5.75061	-3.20897	-4.03031	-3.66712	-4.65757	-0.558967	-8.14851	-4.52218	-3.7048	-1.15735	-3.57306	-4.78861	-3.4764	-4.4839	-1.99924	1.2121	C1
TCGA-A7-A26G-01A-21R-A169-07	0.727188	0.584765	2.77275	1.36691	1.57485	2.93319	3.79231	0.0992752	4.50912	0.576009	4.06551	2.28805	2.00413	2.87058	1.61179	2.21081	0.267038	-0.657006	3.59944	3.79505	0.919519	2.3942	1.3806	2.14427	1.40472	1.57748	1.12853	0.419325	C1
TCGA-A8-A07C-01A-11R-A034-07	0.834495	-1.18247	0.76489	5.38755	-2.92274	3.41704	1.17947	-0.996111	-0.349935	-0.0381706	2.11106	0.0210619	2.51809	0.180416	1.24027	-0.988014	0.0329289	-1.93191	0.38067	0.781195	-1.01136	-2.23385	0.868337	-0.879856	2.02843	1.00698	-2.21158	-1.96357	C1
TCGA-OL-A5D8-01A-11R-A27Q-07	-1.18266	-0.88584	-2.16454	-1.05069	-2.41593	-2.72142	-2.32002	-1.97401	-2.78168	-1.73941	-0.972641	-1.51443	-0.248836	-1.00147	-0.719615	0.539611	0.620568	-0.910027	-0.866792	-2.91364	-1.28156	-0.844503	-0.858823	-0.87555	0.0427939	-0.725381	-0.476898	-0.305837	C1
TCGA-GM-A3XG-01A-31R-A24H-07	-0.625174	-1.95667	-1.53187	-6.24417	0.312162	-1.05503	-2.55364	-0.296903	-2.23226	0.632748	-1.61879	-3.20485	1.67681	-3.29524	-1.47559	-1.98054	1.15641	0.567931	-3.36613	-1.80083	-1.48388	0.354275	0.751266	-1.53613	-0.570764	-0.534867	-0.262944	0.851104	C1
TCGA-BH-A0HO-01A-11R-A034-07	-0.740491	0.641171	-0.503744	-0.747408	-0.327006	-0.0994777	0.214668	0.640512	0.309214	1.07049	-0.646846	2.57224	-1.13173	1.47593	-0.0310284	0.516513	0.259733	-0.30507	0.209689	-0.0653865	1.06126	1.77354	2.0271	0.729131	0.852991	-0.561358	-0.135723	0.997084	C1
TCGA-C8-A12M-01A-11R-A115-07	-0.0636173	-1.66986	-4.43111	-1.39051	-2.46874	0.296277	-2.94939	-2.31363	-5.18245	-1.77106	-0.243974	-3.63225	-1.48691	-1.40879	-1.46375	-1.74976	-3.69564	-0.609233	-4.02578	-2.52485	-2.48934	-0.525959	-2.12927	-2.35875	-1.46459	-2.60486	-2.31044	-0.355474	C1
TCGA-A8-A09M-01A-11R-A00Z-07	2.04972	-0.0171447	0.118763	1.0348	0.0420186	0.462869	-0.0979364	-1.71129	-0.111173	0.690077	-0.843696	0.636549	0.248772	1.17743	0.0241892	-0.44346	-0.850692	0.196254	1.33929	-0.977373	0.484518	0.0253136	0.673892	0.551705	-0.026154	-1.32749	-0.528847	-0.603913	C1
TCGA-GM-A2DO-01A-11R-A18M-07	2.33712	-2.34611	4.20498	4.13509	1.60401	1.64663	1.4299	1.03605	2.59605	0.248201	2.33855	1.2248	5.65935	5.6036	1.43473	-0.239516	0.408834	0.948163	5.0145	1.62489	1.13835	0.373136	-1.29041	1.6855	2.35495	0.818834	1.09792	-0.587196	C1
TCGA-E2-A10C-01A-21R-A10J-07	2.67997	0.593628	0.237604	1.44587	0.888105	0.694025	0.0746419	0.569001	-0.139508	-0.572279	-1.65006	-1.30508	0.134006	-0.179658	-0.502962	-1.17537	1.12181	1.04327	2.37714	0.201775	0.816297	-0.923086	-1.99374	0.881149	-0.870343	0.738308	0.200875	-0.289868	C1
TCGA-E9-A249-01A-11R-A169-07	0.0106468	0.0282409	-1.76968	0.0655962	-1.08259	-1.2494	-3.41034	-0.292079	-2.42738	-1.86278	-0.679644	-1.20189	-1.61077	-1.35868	0.468869	-0.38856	-1.60359	-1.2247	-2.01522	-2.17291	-1.28364	-1.68597	-0.341137	-1.84256	-1.96505	-0.493714	-1.56752	-0.907723	C1
TCGA-AC-A2FK-01A-12R-A180-07	-1.47411	0.157298	1.91957	-3.80874	-0.0365904	0.525142	0.0415023	0.319815	1.0742	1.06024	0.1698	-0.865473	2.56503	1.14481	0.378421	-0.126913	0.397424	-0.951613	-1.00928	0.386728	-1.55779	1.75856	0.748977	-0.852904	1.14778	-0.00984884	-0.434544	0.924252	C1
TCGA-BH-A8G0-01A-11R-A352-07	0.0936265	1.05592	3.30434	-2.56423	2.08105	0.409327	2.74189	1.22194	3.41281	1.09402	-0.443238	2.96785	3.66161	3.35677	0.316196	2.21614	1.21074	1.23376	4.67648	2.45098	1.0421	2.47106	0.0898926	3.10917	1.37572	3.19145	0.478576	1.36953	C1
TCGA-E2-A15C-01A-31R-A12D-07	-1.34124	0.302906	-0.167913	-1.9237	-0.516404	-0.492703	-1.94733	-1.76678	-0.665998	-0.24283	-0.293854	-0.31114	0.866643	0.61411	-0.299927	1.0834	-0.346816	-0.987349	-1.65136	-0.226025	-1.98374	-1.34661	-0.14269	-2.24951	-0.26539	-1.0047	-1.27827	0.560994	C1
TCGA-EW-A1J1-01A-11R-A13Q-07	-0.94363	0.720987	-1.28605	0.19551	-1.89141	-1.07212	-2.0157	-1.5144	-1.22857	-1.38715	-0.997171	1.17413	-1.64677	1.12958	-0.825097	-0.916812	-1.97221	-0.681405	-0.0164095	-2.44082	0.529792	0.367472	-1.18176	-0.291216	0.534838	-2.42197	-0.376756	-0.264647	C1
TCGA-A1-A0SI-01A-11R-A144-07	0.482443	0.338187	1.92393	1.9408	1.3495	-0.721975	2.00887	-0.336761	2.71998	2.02982	1.86334	1.79956	1.41935	1.39932	0.01389	2.39795	0.537903	-0.141751	1.86276	1.72096	0.798455	0.354178	0.433621	0.525847	0.718238	0.796969	0.502001	0.0772022	C1
TCGA-S3-AA17-01A-11R-A41B-07	1.15527	0.410954	4.4094	3.0187	1.72806	1.22161	3.03714	-0.415655	2.26943	0.286226	0.718662	2.86827	3.20639	4.41857	2.08759	1.8649	-0.599197	1.34937	5.02649	0.566678	2.34043	2.21615	0.101989	2.23379	2.27333	1.25539	-0.239278	-0.24506	C1
TCGA-C8-A275-01A-21R-A16F-07	1.19367	0.532723	2.33561	4.60661	-0.0421929	1.51776	2.55335	0.385868	0.656904	0.372064	1.46876	1.21668	2.04124	1.89855	0.128971	0.544677	0.248717	2.11279	3.23091	0.636389	2.09719	-0.88497	-1.60716	1.42491	0.672339	1.58887	0.591714	0.344149	C1
TCGA-AR-A2LJ-01A-12R-A19W-07	1.49543	2.61004	2.63363	-1.78274	1.94362	-0.411691	3.48037	4.16454	3.20167	0.0321705	-0.194608	3.90144	2.28212	0.0678696	-0.441692	1.58382	2.35666	2.04326	5.22907	1.89494	2.05227	1.1012	0.692483	4.14572	1.86359	3.03193	2.23373	-0.28629	C1
TCGA-BH-A0B6-01A-11R-A19W-07	2.05129	0.587012	4.14704	-0.897312	2.62327	-0.093009	2.55787	1.64484	3.50866	3.15878	-1.22682	3.30323	3.59418	3.75353	0.182117	2.10099	2.25188	1.81842	5.71081	1.50038	3.08261	1.89803	-0.630125	2.0328	1.02114	0.941396	2.44894	0.0406618	C1
TCGA-A2-A0D3-01A-11R-A115-07	0.107067	-1.58399	-0.17007	-2.92042	-1.79605	-0.805693	-4.08773	-2.69428	-2.34105	-0.381937	-3.10914	-2.73244	0.262582	-0.398669	-0.45155	-1.49132	-1.78017	-1.49051	-1.42168	-2.52035	-0.674057	-1.80771	0.0858766	-2.38973	-0.942854	-1.43837	-0.288922	-0.996091	C1
TCGA-AQ-A04L-01B-21R-A10J-07	-0.889446	1.04513	-1.84548	-2.66698	0.689292	-0.190607	-0.2273	0.443762	0.546066	-0.951709	-1.86409	-0.744131	-0.924774	-2.37076	-1.11575	-2.34929	0.0559374	0.105667	-0.829197	-2.17425	0.254058	0.218579	1.62702	0.0948944	-0.728284	-0.738415	0.358929	-1.50087	C1
TCGA-A2-A04W-01A-31R-A115-07	-0.428529	0.529236	-1.80372	-2.63342	0.9334	-2.56174	-0.280312	-0.356756	-0.120438	0.417785	0.0906477	-1.06419	-1.09511	-2.51451	-1.35687	-1.49567	-0.431484	0.245239	-1.1792	-0.871721	2.00731	2.10712	0.962367	-0.605198	-1.10022	0.906897	1.42207	1.28375	C1
TCGA-A2-A4RX-01A-11R-A266-07	-1.03863	-0.0708465	1.35962	1.25601	2.24813	-0.0466866	1.88675	0.313131	2.82213	-0.824789	2.39756	1.66353	3.44004	0.610415	0.861806	0.371847	0.471591	0.0738387	0.540258	1.73849	0.0372609	0.790591	-0.0507272	-0.372093	2.50296	0.990526	0.124456	1.59285	C1
TCGA-E2-A1B5-01A-21R-A12P-07	3.13398	-0.428292	3.4726	2.15776	1.96193	2.58335	2.99385	2.08906	4.09699	-0.404656	1.58881	2.55042	4.1868	3.74597	0.417154	0.496963	1.64236	1.19076	3.87786	2.84049	2.13538	1.63899	0.56329	1.58932	2.62045	2.31284	1.52244	0.479274	C1
TCGA-AR-A24X-01A-11R-A169-07	-1.1103	-1.4407	-0.59431	0.467502	-1.60989	-0.0534638	-3.11863	-1.41981	-1.27344	-1.65954	0.215519	-0.883571	-0.310216	-0.541199	1.47396	-0.311079	-1.48984	-1.36158	-2.79816	-1.8749	-2.12178	-2.63233	0.178204	-1.39135	-0.237346	-1.24519	-1.22787	0.00950192	C1
TCGA-A2-A0T5-01A-21R-A084-07	-0.336765	-0.400843	-0.543992	-1.22436	-0.180863	-0.390741	-1.73211	-0.857338	-1.04289	-1.09647	0.671983	-1.69456	-0.290796	-0.810529	0.929331	0.560773	0.267048	-0.042438	-1.83504	-0.507424	-0.576174	-0.580891	0.101847	-1.49427	-0.876135	-0.664228	-0.20877	0.831741	C1
TCGA-BH-A0BG-01A-11R-A115-07	1.46839	-0.523391	4.0181	2.4956	2.63716	1.29323	1.55362	1.0829	4.30947	0.713225	3.68182	1.04229	1.77636	2.43533	0.496077	-0.421928	0.586262	-0.801751	2.60773	2.67264	1.36394	0.737996	1.802	0.722491	1.04222	1.88139	1.05317	-1.39172	C1
TCGA-A8-A0A7-01A-11R-A00Z-07	2.77531	1.14074	5.01006	2.49926	1.84676	2.38001	4.25806	2.84427	4.26498	0.643217	0.136759	5.48033	4.07951	4.14457	1.72616	3.30033	1.56865	0.579559	6.58456	2.29816	4.92178	2.07088	0.380492	3.17235	0.617094	2.42177	2.37443	-0.332413	C1
TCGA-EW-A6SB-01A-12R-A32P-07	2.93215	-2.578	2.89134	2.26264	-0.158407	-0.369002	0.72593	2.20069	2.25075	-0.712492	1.30803	-0.161315	2.67054	1.61643	-1.30518	-2.15249	1.40537	0.0226133	4.21953	1.1238	3.78028	0.417162	1.46912	2.38573	0.2468	1.53085	0.659896	-2.28883	C1
TCGA-AO-A125-01A-11R-A10J-07	-2.6396	-3.1052	-6.1624	-3.29611	-1.77874	-2.09876	-5.95063	-2.14787	-6.03719	-1.87283	-2.96196	-5.26171	-5.03025	-2.51206	-1.33551	-3.03801	-2.91752	-1.63255	-5.89051	-3.80118	-3.2943	-0.991935	-0.331689	-4.57259	-0.731451	-1.79569	-3.16142	-0.175116	C1
TCGA-B6-A401-01A-11R-A239-07	1.19912	0.803735	0.218245	-1.58756	1.04377	-1.45056	0.929489	1.31689	0.72134	-0.686035	-1.24854	-0.183586	1.43274	-0.337284	0.614321	-0.0218596	-0.228693	1.049	1.14484	0.302862	0.0421389	1.33113	0.431866	0.902487	0.715505	0.255009	0.00701602	-0.803061	C1
TCGA-EW-A1P7-01A-21R-A144-07	0.742779	-0.440634	4.93116	0.865761	2.63445	1.28722	3.39876	2.30813	7.20482	1.8282	1.81458	3.86906	6.76101	5.37668	1.59627	2.524	0.739498	0.463674	4.96703	3.65501	2.51829	2.52296	0.91213	2.37123	4.33617	2.74536	2.18534	1.23227	C1
TCGA-D8-A141-01A-11R-A115-07	1.25046	1.04439	4.46557	1.14215	1.7557	1.16765	3.1276	1.00019	3.47625	0.826135	1.21677	3.97347	3.03174	2.43921	1.68608	3.06428	0.993069	-0.104002	4.60273	2.89782	1.34131	1.28412	0.965797	2.95888	2.23139	1.87452	0.755933	0.959496	C1
TCGA-A2-A0T1-01A-21R-A084-07	1.27952	0.401613	3.60815	1.22621	2.29705	0.466629	3.90932	2.89318	3.25238	1.42012	1.34535	2.8888	2.27622	1.69652	0.449224	1.60491	0.572728	0.484148	4.75426	2.11141	3.09306	2.03562	-0.985938	3.52421	0.701721	2.93355	2.1744	1.06375	C1
TCGA-E2-A14Q-01A-11R-A12D-07	-0.173123	-0.61779	-1.36429	0.119282	-0.0361356	0.00995319	-2.5984	-0.106841	-1.16137	0.791593	-0.289015	-2.55144	0.14248	-0.502724	-0.706583	-0.480776	0.294078	-0.137867	-2.79745	-0.640113	-0.480449	0.657487	-1.43798	-2.94757	0.0805905	-0.224842	0.238215	1.18547	C1
TCGA-AC-A7VC-01A-11R-A352-07	-0.79981	0.792864	-1.9549	-0.572017	3.06401	0.00291067	1.78541	5.34172	0.0975537	-0.329336	0.843414	2.02626	-0.507141	-3.29005	0.772228	-2.30715	1.27635	3.70714	-0.640706	2.53792	0.0888709	0.63867	-1.64693	3.4785	0.613127	1.01452	0.98776	1.10006	C1
TCGA-B6-A0WX-01A-11R-A109-07	2.58822	-0.939635	0.82477	0.871758	1.43428	0.930293	1.59894	1.89062	2.24768	0.175815	1.15397	0.105789	2.6996	0.697547	0.948194	0.805958	1.74013	0.200715	0.776843	1.83696	-0.702586	0.282767	0.439141	1.49018	-0.257525	1.14981	1.7318	0.403697	C1
TCGA-AR-A0TR-01A-11R-A084-07	-1.06082	-1.62313	-4.50119	-2.45564	-1.62177	-2.23638	-5.36036	-4.4178	-6.45977	-1.2848	-4.12209	-2.41936	-0.907617	-0.389079	-2.77524	-3.24793	-2.21686	-2.02594	-2.92571	-4.59011	-1.77008	-1.91749	-0.602321	-4.98884	-1.20781	-1.64831	-0.762853	-0.435801	C1
TCGA-A2-A0CT-01A-31R-A056-07	0.606143	0.881014	-2.00609	-0.219872	-0.0140469	-0.994635	-2.20618	-0.535566	-3.32655	-0.754625	-0.867487	-3.01202	-3.1323	-2.64611	0.591656	-1.21268	0.79751	-0.357078	-2.03878	-2.38338	-1.05618	-3.34714	-0.608141	-2.40919	-0.339161	-2.27269	-0.158751	0.619303	C1
TCGA-BH-A0B1-01A-12R-A056-07	-0.763295	0.253603	-1.18785	0.720598	-0.379273	1.13258	-0.791005	-0.412114	-1.19282	0.519944	0.977639	-1.57942	-1.84559	-1.75876	-0.0786717	-0.662847	0.246376	-0.449771	-2.70874	-0.178466	-0.0132978	1.12596	0.702824	-1.79958	-0.451103	-0.847068	-0.330313	0.282341	C1
TCGA-A1-A0SG-01A-11R-A144-07	-0.0338263	0.355722	-0.493917	-2.08823	0.139993	-0.81948	-0.585877	-1.01717	-0.500083	-0.110473	-1.7264	-0.869181	1.4696	0.358452	-0.940218	0.395563	-0.105459	-1.08203	0.00175049	-0.418857	0.105597	-0.937076	0.265212	-1.31513	-0.764965	-0.611482	0.415918	0.858344	C1
TCGA-E2-A1L7-01A-11R-A144-07	1.1227	-0.273985	2.13642	3.80874	-0.143361	0.0131275	1.25846	0.842714	-0.031475	-0.598697	1.79941	0.972241	1.21395	1.84808	0.762464	1.64818	-0.411556	0.334754	2.22579	0.421589	-0.37712	-1.01139	0.173666	1.22602	0.491525	0.993673	0.415513	-1.13064	C1
TCGA-BH-A6R9-01A-21R-A32P-07	0.114772	0.484988	4.59531	-0.617766	3.2564	0.157835	4.3361	3.46958	5.50602	-0.418934	0.861569	5.91003	1.63724	0.445607	0.420906	2.59606	1.6585	1.70007	4.79906	4.38795	3.19875	1.94604	-0.787417	5.22184	0.865315	2.20715	1.0904	0.843345	C1
TCGA-A1-A0SQ-01A-21R-A144-07	-1.08246	0.0788186	-1.9204	-1.20267	-1.95485	-0.775691	-1.01309	-1.23377	-2.27247	-1.04448	-0.932099	-0.245843	-2.05053	-0.398744	-1.47901	0.125561	-1.59833	-0.40598	-1.45701	-2.44912	-1.49919	0.0431285	-1.35882	-1.06375	1.6853	-1.24288	0.532942	1.17135	C1
TCGA-E9-A1R0-01A-22R-A16F-07	-0.0605324	1.08573	-0.0933502	-0.196413	0.309239	-0.301	-0.448524	0.818981	0.650027	0.620542	0.792304	0.523571	0.979764	0.953515	-0.440588	0.761655	0.548858	-0.220396	-1.23579	-0.043455	0.292117	0.942801	0.723859	-0.685776	-0.128777	0.249784	-0.443317	0.824005	C1
TCGA-BH-A0B2-01A-11R-A10J-07	1.88527	1.15557	3.72822	-0.892734	1.32179	0.972121	3.04796	1.3695	3.08346	0.842229	0.356828	3.47407	2.68576	3.02266	1.53022	2.5788	0.914584	0.181747	3.69182	1.70294	0.652701	0.663026	0.601929	2.70171	1.13622	0.984202	0.493563	-0.393279	C1
TCGA-S3-A6ZF-01A-32R-A32P-07	0.948632	0.310279	0.582011	1.54146	-0.842652	-0.0462208	-0.233755	-0.134961	-0.139485	2.28842	-0.535049	-0.6483	0.00579929	0.377789	0.224896	0.203831	-0.950446	0.143053	0.215855	0.503555	0.533678	-0.952924	-0.639241	0.35672	0.534627	-0.995443	0.0674164	-0.340709	C1
TCGA-AC-A8OS-01A-12R-A41B-07	-1.83176	0.46241	1.53338	-0.952165	0.339027	0.344801	1.086	-0.657207	1.69877	0.983249	-0.141356	0.831697	2.07416	1.05881	0.223463	0.775909	0.317917	0.452033	1.24233	0.297246	0.101359	3.23417	0.141459	-0.0277453	1.34022	1.56371	-0.13765	1.31479	C1
TCGA-AC-A3HN-01A-11R-A213-07	-1.0307	1.98311	2.36626	0.247927	0.788639	1.16571	2.41301	1.52728	3.4005	1.46739	1.58737	2.60027	1.72478	1.50625	0.712874	2.8724	1.21901	0.738795	2.07481	1.78124	0.127072	1.66975	1.14913	2.17636	2.16388	1.87701	-0.0592245	0.983373	C1
TCGA-AO-A03O-01A-11R-A00Z-07	2.11295	0.52687	-1.32201	1.9825	-1.62583	-1.08315	-0.179618	-0.715059	-2.89342	-1.35464	-0.185322	0.502114	-0.781881	0.611244	0.222863	-0.148243	0.76835	-0.848507	-0.118052	-0.944979	-0.702566	-2.10975	-0.606151	-0.957057	-0.799227	-1.10373	-2.02188	-2.25961	C1
TCGA-BH-A0H5-01A-21R-A115-07	2.23613	0.966568	5.69318	2.80848	1.56734	2.02528	3.04834	1.25861	4.41544	1.63739	1.14675	3.63225	5.47877	5.84382	2.07318	1.49229	0.79556	0.894421	5.97003	2.15778	3.09682	1.82876	0.829863	3.23224	2.73431	1.82135	1.40159	0.217128	C1
TCGA-BH-A18K-01A-11R-A12D-07	0.321547	1.33233	-1.26213	-0.440548	1.0689	0.0978632	0.232187	0.884678	-0.0975674	0.713235	-0.694574	-0.784563	-1.36672	-1.28635	0.362929	0.36134	1.22847	0.453953	-0.517686	0.486664	0.00203197	0.570308	0.966937	0.808693	-0.892911	0.229317	0.146348	0.581407	C1
TCGA-GM-A2DB-01A-31R-A18M-07	3.52177	-1.14782	-0.453665	0.972479	0.606233	-0.553514	-0.659295	1.87424	1.0087	-0.147852	-1.94677	-1.81222	1.41554	1.09136	0.23956	-2.10828	1.76162	0.543041	-0.749517	-0.0845623	2.09557	0.129671	-0.447274	0.0618103	-1.33676	-0.399345	2.43201	0.541493	C1
TCGA-A1-A0SJ-01A-11R-A084-07	1.17305	0.288607	-0.324647	-0.128818	0.0329006	1.21775	0.262153	0.675973	0.218472	-1.28185	0.117646	-0.684993	-0.963846	-1.29014	0.850623	-0.0951624	0.028963	0.132334	-2.27543	-0.862248	0.147867	-0.254157	-0.0128171	-2.36527	-1.13303	0.110474	1.18166	0.707729	C1
TCGA-AQ-A04J-01A-02R-A034-07	2.35337	-0.257068	4.02076	3.97259	2.0028	2.62608	2.54853	1.11379	3.8708	1.1152	3.78224	2.38469	3.8496	3.09599	1.85991	0.933211	1.03772	-0.253275	2.37535	2.86029	0.889258	0.893132	1.57569	1.71521	3.49341	1.84373	0.685415	1.04527	C1
TCGA-GM-A2DK-01A-21R-A180-07	1.37991	1.24481	-0.0223966	-0.972651	2.47636	1.14583	1.68401	1.83715	1.36433	0.125149	-0.652938	-0.100264	-0.299162	-1.01193	-1.22055	1.36527	1.17703	1.49445	1.44425	1.32334	1.04281	2.81618	-0.272792	1.96105	0.335069	1.83871	2.66865	1.1748	C1
TCGA-C8-A132-01A-31R-A115-07	1.46958	1.24499	2.05016	1.40719	0.570889	1.27514	1.66855	1.0499	2.19876	0.910322	1.64625	1.5435	2.25679	1.43474	0.33808	1.44115	1.55657	0.759277	1.75575	1.64577	1.10814	1.13461	-0.200433	0.533871	1.16718	0.383355	0.949506	-0.264812	C1
TCGA-E2-A109-01A-11R-A10J-07	1.11932	-0.252134	-0.871746	1.25318	-0.0150647	0.436045	-1.33333	-1.21686	-1.94865	-0.268043	0.912487	-1.44622	-1.41402	-1.18064	0.427651	-0.00752633	-2.09731	-0.0139242	-1.95016	-0.718416	-0.605187	-0.423652	-1.71593	-1.24984	-0.905664	-1.48306	-1.0779	0.519256	C1
TCGA-LL-A5YL-01A-12R-A29R-07	2.36947	0.0791789	0.613094	-0.582924	0.30805	0.27834	-0.120896	1.48563	0.0884092	-0.554319	0.161106	-0.346118	1.15509	-1.50159	-0.0820704	-0.746608	1.89341	1.25968	2.57992	-0.0581746	1.39268	0.58605	-0.015931	2.06928	-0.0789989	0.495722	0.516543	0.442752	C1
TCGA-A1-A0SK-01A-12R-A084-07	-1.83498	-4.6612	-6.92562	1.6541	-4.64418	-0.214663	-3.23701	-2.60544	-7.31381	-3.27174	0.418671	-6.29738	-1.11383	-5.87945	1.04054	-2.66257	0.147006	-0.137434	-7.49922	-3.52914	-4.81356	-3.15836	-1.67081	-2.95406	-0.896429	-4.03909	-1.904	-5.04271	C1
TCGA-C8-A1HG-01A-11R-A137-07	3.68554	0.485818	0.358584	2.77206	0.433525	1.29826	1.96938	0.858896	-0.0892576	-0.520791	1.26898	1.13364	1.641	2.22102	0.116181	-0.288897	0.0809988	-0.177699	1.85579	0.8866	0.903741	-0.598685	0.514047	0.357212	-0.725439	0.704541	-0.694024	-2.2503	C1
TCGA-BH-A0DV-01A-21R-A12P-07	-0.862198	0.706885	2.88433	-2.51984	2.42094	1.09232	1.69871	1.60534	2.73129	0.573129	0.460729	1.58288	0.958604	0.314991	0.488219	2.55458	1.3281	0.714681	0.347116	2.83489	-0.233504	1.82003	0.58253	1.41404	1.98965	2.32729	0.919871	2.12458	C1
TCGA-A8-A09K-01A-11R-A00Z-07	1.20372	-0.584034	-1.74299	-0.602736	-0.846192	-0.443997	-2.8416	-3.39258	-3.38509	0.508431	-2.38492	-2.88468	-0.33404	0.678117	-0.376486	-1.65943	-2.2468	-1.58371	-1.92763	-4.24582	-1.86337	-1.19678	-1.8933	-3.53911	0.246814	-0.68698	-1.83384	-4.01986	C1
TCGA-E2-A1L6-01A-11R-A13Q-07	-1.06999	-0.282429	-0.727788	-0.184574	-1.01325	0.701693	-0.870092	0.0289342	-0.360736	0.312617	0.622975	-0.281604	0.318421	0.266762	0.134142	-0.101133	1.05411	-0.910398	-1.38695	-0.472563	-0.308636	1.54202	1.49605	-0.282485	0.454613	-0.448248	-0.472818	0.818086	C1
TCGA-3C-AAAU-01A-11R-A41B-07	-1.81553	-2.09227	-4.84257	-1.9461	-1.85214	-2.08213	-3.94733	-1.90486	-3.2395	-0.864266	-1.74096	-1.30932	-0.762574	-1.09619	0.235969	-1.97049	-2.30567	-1.11745	-4.41788	-2.08871	-2.05029	0.278072	-0.278887	-3.3182	-2.61635	-1.49548	-0.57216	0.788381	C1
TCGA-BH-A0BA-01A-11R-A056-07	-0.477331	-0.221014	0.570924	1.51919	-0.453413	-0.220493	-0.268083	-1.79656	-0.170379	0.527334	1.19674	-1.64194	0.732778	0.710843	-0.376264	-0.534504	-0.193425	-0.807226	-1.21043	-0.519415	-1.40549	-0.0867852	-1.21197	-1.98434	0.444535	-0.0259857	-0.598836	0.16224	C1
TCGA-BH-A1EU-01A-11R-A137-07	-0.494465	1.18455	2.76912	1.65969	0.617236	2.86947	2.7064	0.690048	2.7883	0.561241	1.43991	3.38549	2.87502	3.20619	0.781161	1.43442	-0.116372	-1.03301	2.7952	2.44583	0.526551	2.36521	1.0835	1.76686	3.29507	2.95335	-0.689532	1.54039	C1
TCGA-BH-A28Q-01A-11R-A16F-07	-0.973188	-1.07596	0.23312	-1.83761	-1.00669	-0.5253	-1.4256	-0.379841	-0.855657	-0.188035	-0.245238	-0.147042	0.00658414	-0.604275	0.290614	0.804448	-1.45134	-0.218629	-2.08176	-0.332199	-1.70338	0.0892471	0.0857454	-1.27151	0.56345	-0.852269	-1.07637	1.1238	C1
TCGA-A2-A1G4-01A-11R-A13Q-07	-1.10114	-0.158748	-3.21641	1.05471	-0.809387	-0.0696475	-2.51306	-0.735844	-3.21275	-0.636949	1.64033	-0.679557	-0.091682	-0.559378	-1.71933	-1.60429	-1.65903	-2.36883	-2.28447	-2.18199	-3.03019	-1.22655	0.112068	-2.55154	0.0594298	-0.773501	-1.4682	-1.47587	C1
TCGA-EW-A1P4-01A-21R-A144-07	0.644481	-0.246297	4.27962	4.01351	1.65714	1.38709	0.329869	1.64205	3.70863	0.700871	2.76872	1.71848	0.256917	0.420736	-0.921188	1.15803	-0.584917	0.886137	2.31301	2.57505	2.90232	-0.263944	1.15741	2.06364	0.106738	0.560151	0.814644	1.6262	C1
TCGA-A2-A1FW-01A-11R-A13Q-07	-0.692629	-0.826755	-1.43217	0.81875	-1.91263	0.0323458	-2.629	-1.61408	-3.94856	-1.4471	-0.0913418	-2.20813	-1.91955	-0.424382	-0.394128	-1.26636	-1.25365	-2.42698	-2.78753	-4.04536	-2.46229	-0.667339	-3.95107	-2.20128	-1.74549	-1.81633	-1.08611	0.30992	C1
TCGA-OL-A5RZ-01A-11R-A28M-07	-0.234868	-2.16238	-5.15762	-1.39829	-3.79405	-1.84424	-3.46383	-0.84815	-6.91624	-1.76159	-3.33668	-4.82826	-2.54261	-3.28794	-4.22432	-5.46846	-1.24482	-0.575501	-2.95679	-5.23235	-2.26934	-3.25785	-1.95119	-3.42757	-2.139	-2.17907	-2.52045	0.669466	C1
TCGA-D8-A1JD-01A-11R-A13Q-07	0.121542	0.577424	0.733155	2.19747	-0.274587	0.964987	1.65162	-0.0539852	0.652263	1.22521	0.624229	2.96444	0.00266732	0.844275	1.13703	0.98391	-0.610681	-1.13521	1.9586	-0.124356	0.229264	-1.85532	0.24628	1.48713	-0.447014	0.388587	-0.600301	-0.552044	C1
TCGA-B6-A0I5-01A-11R-A034-07	1.77539	-0.912547	-1.43214	-2.81411	1.32972	-1.49411	-1.35412	1.67897	-1.33479	-1.60961	-1.96482	-2.30215	0.2273	-1.06164	-0.251384	0.287964	0.818653	1.14743	-0.195731	-0.160743	0.2547	-0.0519645	-0.158893	0.0870984	-0.482406	0.380539	1.58963	1.63447	C1
TCGA-AN-A046-01A-21R-A034-07	1.09457	1.16136	2.94139	1.25347	0.285865	0.166823	1.41893	0.499425	1.55758	-0.018753	-0.54995	1.2712	0.975224	0.641953	-0.494895	2.20352	-0.636403	0.411123	1.83076	1.4415	1.06238	1.26991	-0.0522801	1.63966	2.23836	0.779767	0.736373	-1.44662	C1
TCGA-A2-A0CY-01A-12R-A034-07	-1.12923	0.736791	-6.54657	-3.25345	1.07109	-2.44032	-4.23688	0.563961	-5.35366	-1.89733	-1.5562	-3.92863	-3.10049	-3.99195	0.178686	-1.51502	1.79581	3.611	-3.1503	-2.73103	-1.74814	-2.08085	-1.49409	-1.19034	-3.42724	-1.1204	0.691521	0.429369	C1
TCGA-B6-A0RQ-01A-11R-A115-07	-2.29122	-0.60015	-1.20965	-6.72916	-0.848079	-0.628973	-2.43197	-0.785734	-1.99802	0.376036	-1.6759	-3.2827	0.900387	-0.727485	-0.847048	-1.36518	1.41483	-0.882974	-4.01081	-1.3127	-1.88342	1.62663	0.723211	-2.91998	-2.02035	-2.13163	-0.412592	-0.702581	C1
TCGA-B6-A1KI-01A-11R-A14M-07	-1.89707	-2.45483	-3.1512	-4.28331	0.565432	-0.960255	-2.27339	-1.56511	-1.80392	-0.798796	-1.03618	-2.18719	-1.97423	-1.97805	-0.487448	-0.117505	-0.388843	-0.606355	-3.84288	-1.60043	-2.38703	1.308	-0.415354	-2.45111	-1.27153	-1.05603	0.0478596	0.86211	C1
TCGA-D8-A1JC-01A-11R-A13Q-07	0.280078	0.863407	1.02964	1.28215	-1.29792	0.779791	1.38991	0.346725	0.433032	1.4381	-0.326369	0.234001	-1.83252	0.836691	0.87722	-1.20144	-0.598914	-0.898292	0.931576	-0.385458	0.220028	-0.438738	-1.16808	-1.01329	-1.01632	-0.480803	-1.14436	-0.829317	C1
TCGA-BH-A0C1-01B-11R-A12D-07	-0.110739	0.247717	0.595168	1.5341	-0.0745957	0.700089	-0.30352	-0.642616	-0.0747614	0.093521	1.22071	-0.540072	0.515201	0.161113	0.797079	0.713946	0.76348	-0.437321	-0.0153269	0.960221	-0.0394489	-1.00073	-0.510417	-0.340747	0.114051	-0.150714	-0.165886	0.0224505	C1
TCGA-AR-A1AX-01A-11R-A12P-07	0.464449	0.748332	3.25289	3.14096	0.726865	2.03042	1.64389	-0.0249728	2.50096	0.616293	1.77169	2.70899	4.24268	3.87627	1.32934	1.79872	0.291243	0.251125	3.07519	2.0518	0.608205	1.18663	0.175179	0.463344	2.15713	0.748623	-0.0229939	0.278057	C1
TCGA-A2-A0EX-01A-21R-A034-07	0.166033	-0.0743672	-0.23414	-2.81862	0.0292538	0.0532765	-0.726616	0.596014	0.319322	1.16223	-0.821511	-0.540729	0.849337	-0.0319838	0.387704	0.122938	0.790895	0.271428	-1.45634	-0.842859	-1.32953	0.0260829	0.582996	-0.35406	-0.469065	-1.43662	0.777852	-0.328859	C1
TCGA-E2-A1IU-01A-11R-A14D-07	-0.467815	-1.10738	-0.60731	-1.08008	-0.136081	-0.408979	-2.36496	-1.6611	-0.847481	-0.740989	0.426477	-1.4308	-0.162905	0.423861	-1.39936	-0.499456	0.603937	-1.23052	-1.11673	-0.969228	-0.560663	-0.0858932	0.125428	-1.82676	0.114718	-1.36858	-1.29258	1.59577	C1
TCGA-A2-A0EQ-01A-11R-A034-07	2.50179	0.236202	3.30131	4.54784	1.51057	1.28767	2.33567	1.7687	1.25826	0.393267	1.13471	1.45238	3.25981	3.08253	0.675319	0.766219	0.843383	0.3448	4.1955	1.26977	0.792368	0.427198	-1.51218	2.79334	1.40245	0.831807	1.88197	0.558841	C1
TCGA-AR-A0U3-01A-11R-A109-07	-1.20162	0.0919096	-2.0879	1.61547	-0.843566	-1.04692	-2.49135	-2.49225	-1.7223	-2.16194	1.05576	-2.11677	-2.16602	-0.991857	0.706452	-2.43701	0.35746	-0.307328	-2.78968	-0.6434	-1.38474	-1.11239	-0.72922	-1.30408	-1.07096	-1.51527	0.0412932	-0.661139	C1
TCGA-EW-A1OV-01A-11R-A144-07	2.61378	-0.511628	3.6328	3.01017	0.778099	1.64743	3.57731	2.42002	2.11924	0.343821	0.200473	3.41147	4.27416	4.58117	0.353639	1.24172	2.32508	0.686264	5.83972	2.22721	1.58954	1.86213	-1.40086	3.03287	1.89307	1.24389	0.738419	-0.198255	C1
TCGA-B6-A3ZX-01A-11R-A239-07	2.78668	-1.23285	3.9262	2.57581	1.82058	0.440397	3.0661	2.17679	4.07446	-0.0437844	1.68292	2.27709	6.54632	5.0742	2.4258	-0.0717876	0.00157167	2.18948	4.5546	1.71612	1.58168	2.44383	-0.869024	0.160576	1.70153	1.02176	1.16773	0.918389	C1
TCGA-B6-A0WS-01A-11R-A115-07	0.575912	-0.140282	1.3814	0.483175	1.4783	0.827097	1.21284	-0.202631	2.38391	2.65934	1.04514	1.02038	2.06512	1.46359	-0.209586	1.21164	0.20187	-0.351769	1.64691	0.384991	0.100535	0.647891	0.657988	0.745947	0.823406	-0.0149309	0.803056	-0.0288381	C1
TCGA-BH-A0DK-01A-21R-A056-07	2.39592	1.35186	3.27071	3.4871	1.84885	1.41646	2.77246	2.02575	3.43019	0.247857	1.55374	3.01264	2.49003	3.0362	0.588021	2.69691	1.61742	0.146209	3.51551	2.04993	1.27959	0.937937	0.111082	1.97809	1.99855	2.61582	2.05658	0.867324	C1
TCGA-A2-A04Q-01A-21R-A034-07	3.76141	0.0617531	4.9529	3.25791	2.13014	1.37573	4.14549	2.16537	4.79796	0.0739367	3.06083	3.39303	3.36402	2.86354	1.24126	1.27211	1.64523	-0.0527121	6.51558	3.0441	3.73849	1.90491	0.850906	3.69272	1.38392	2.0694	1.48076	0.0514302	C1
TCGA-EW-A3U0-01A-11R-A22K-07	1.70503	0.88357	5.00205	3.97165	1.46304	1.69791	4.88564	2.63127	5.03544	1.00804	2.51328	4.26507	5.17764	3.81903	3.20288	2.28537	0.260371	0.975608	6.54235	2.84099	1.36664	2.60601	-1.49858	5.07854	4.15295	3.66625	0.627235	0.74624	C1
TCGA-A2-A4S3-01A-21R-A266-07	0.636985	-0.0192841	-0.537923	2.54752	-1.54631	-0.269479	-0.480259	-0.814132	-0.384454	-0.0112666	-0.751417	-0.692508	-0.172593	-0.189068	1.12121	-0.225918	0.918519	1.31704	0.988418	-0.969151	-0.0138406	-0.871777	0.595143	0.828284	-0.95864	-1.27379	0.442738	-0.870693	C1
TCGA-AR-A0TV-01A-21R-A084-07	1.32775	-0.672812	1.23946	1.52534	-1.77387	-0.234477	-0.194667	-1.54284	-1.30353	0.850539	-1.78859	1.24018	-0.360875	1.13671	-0.974775	-0.53608	-1.68744	-1.95352	1.31433	-1.3203	0.929193	-0.206183	-0.736706	1.17312	1.19941	-0.395723	-1.42082	-2.09187	C1
TCGA-A8-A081-01A-11R-A00Z-07	1.83364	-0.0891655	-0.709142	2.31713	-0.0249351	0.529591	-0.476088	-1.10594	-0.879451	0.564131	0.322133	-0.41762	-0.199648	1.18244	-0.0129581	-0.695908	1.29493	-0.171102	1.75	-2.53143	1.94956	-0.478861	-0.137189	-0.271764	-0.459247	-1.27105	-0.440713	-1.82605	C1
TCGA-AO-A0JD-01A-11R-A056-07	1.48469	0.948514	-1.65953	2.91606	-1.81749	0.76339	-2.94065	-0.734389	-3.23526	-1.59213	0.163613	-1.98857	-2.20053	-0.943384	-0.125856	-0.877026	0.117443	0.0590967	-2.44462	-1.17811	1.91009	-2.01799	1.19105	-1.9452	-1.54438	-1.79393	0.505528	-2.62433	C1
TCGA-C8-A12L-01A-11R-A115-07	1.01524	-0.137418	-0.373373	1.71092	0.622319	-0.692301	0.40285	-1.89096	0.959156	0.321647	1.82977	-0.977781	-0.459412	-1.66032	0.536269	0.0455899	-1.64024	2.16141	-0.29443	-0.142958	-0.0725246	-1.73639	-0.791048	-0.4253	-1.3202	-0.79951	-0.00988726	-1.98931	C1
TCGA-OL-A97C-01A-32R-A41B-07	-0.804861	0.784037	1.23752	-0.457818	1.14946	-0.62163	-0.594792	2.4694	0.54314	0.350137	1.38952	0.604484	1.40221	-1.74691	1.29278	1.42706	1.25423	1.81185	-0.257663	1.0148	0.150756	0.707407	-0.538894	1.36398	-1.45045	0.821838	-0.572844	1.73794	C1
TCGA-LL-A5YN-01A-11R-A28M-07	4.16048	0.149468	2.27153	-0.173644	1.3676	-0.644457	1.57191	0.846117	1.4105	0.284254	-2.18873	1.67797	4.06463	2.60623	0.968268	0.87752	1.72007	2.7171	5.23544	1.17175	1.34874	1.06921	-0.928475	2.7739	1.7242	0.614191	1.73729	-0.302638	C1
TCGA-A2-A0EY-01A-11R-A034-07	0.282444	-0.228753	-0.558211	0.0878141	-0.183797	-0.142725	0.170372	-0.439104	0.953131	-0.124001	-0.456391	-0.31343	0.25067	0.486978	0.655902	-0.330954	0.718065	-0.737843	1.90335	0.451946	0.927857	-0.105497	-0.661125	0.497992	-0.358334	-0.301939	1.40744	-0.243455	C1
TCGA-A7-A4SA-01A-11R-A266-07	0.364312	0.437618	2.16902	0.771523	1.05537	-0.770704	1.32983	-0.325528	2.00093	0.18144	1.03143	1.95499	1.91049	1.08082	0.725504	-0.768618	1.11525	0.688371	2.07303	-1.00446	0.553497	1.0683	-1.40648	0.277773	1.89871	0.371182	0.285939	-1.36182	C1
TCGA-D8-A1XZ-01A-11R-A14M-07	0.742935	-0.0519773	0.53039	0.705888	0.548967	0.97428	-0.446979	0.872616	-0.688928	1.62066	-1.46484	1.72856	-0.607769	-0.0105543	1.5057	-0.202237	-0.291897	-1.19009	0.525553	-0.29623	-0.331776	0.0455129	1.00435	0.657642	-0.0927429	-0.945696	-0.407925	-1.49535	C2
TCGA-D8-A27H-01A-11R-A16F-07	-1.96502	-0.928603	1.27753	0.525057	1.93255	-0.648166	0.913494	0.682575	2.83453	1.34	1.28437	0.509193	-0.292764	1.51958	-0.594549	1.79733	-0.0436911	0.452045	-0.194014	2.9058	0.477647	1.33483	1.07155	-1.07833	-0.104843	1.18123	-0.184189	0.37763	C2
TCGA-A7-A13E-01A-11R-A12P-07	-1.21619	-0.956895	-2.06559	-0.643832	-0.504768	-0.538611	-0.423686	-0.203213	-0.402057	-0.286606	-0.677493	-1.65834	-2.05044	-2.71451	0.103119	-2.121	-0.978199	-0.919538	-3.33847	-1.85164	-2.51961	-3.17974	-1.19465	-1.14617	-1.95231	-0.443584	-1.13798	-2.17948	C2
TCGA-B6-A0IO-01A-11R-A034-07	0.520389	-0.313703	-2.33574	-1.88448	-2.01048	-1.37001	-3.62919	-0.735978	-1.52206	-1.01234	-2.86072	-3.41108	-2.19791	-3.06611	0.395001	-1.30753	-0.413535	0.736229	-1.9984	-0.257653	-0.00261157	-0.350125	-0.579157	-1.21468	-0.584679	-1.86157	1.22262	-0.124278	C2
TCGA-PL-A8LV-01A-21R-A41B-07	1.6587	-2.15743	0.333824	2.91751	-0.434121	0.893384	0.200859	1.25044	3.26121	1.55247	1.45051	-0.798823	2.77395	1.12149	0.956453	-0.613034	-0.532785	0.711463	0.473666	1.15774	0.1518	0.251754	-0.189227	-0.604085	0.753094	-0.530827	0.54368	0.398185	C2
TCGA-E9-A1R4-01A-21R-A14D-07	0.0999196	0.406285	3.07896	1.07992	1.61955	-0.46378	1.70966	0.459135	1.80184	2.16917	-0.0905443	2.43724	0.459924	2.95845	0.824784	2.24355	0.576518	0.227545	5.1512	1.48019	1.64084	-0.713053	0.526364	1.06368	0.873026	0.804813	0.823759	0.88681	C2
TCGA-BH-A0BT-01A-11R-A12P-07	0.883738	2.26314	-1.47645	-2.4452	-0.855612	-1.87786	-0.686341	-0.380395	-1.52937	-0.751718	-2.26897	-1.58087	-0.756792	-1.16923	-0.814613	-0.134928	0.816411	0.613798	-1.25027	-0.238475	-0.373232	-1.34953	2.02595	-0.0631785	-1.5469	-1.44912	-1.32944	0.0894887	C2
TCGA-C8-A26Z-01A-11R-A16F-07	-1.57286	-0.0948749	-4.06048	-1.17015	-1.17546	-1.31212	-3.0524	-1.35291	-2.81317	-0.509023	-2.56561	-3.8097	-2.27959	-2.15456	-0.477328	-2.04195	-0.372145	-0.799975	-4.52632	-2.59864	-0.705949	-0.25446	-1.6434	-1.48375	-1.34817	-2.34065	-0.330178	0.576676	C2
TCGA-EW-A1PH-01A-11R-A14M-07	1.17975	0.428126	-0.890809	2.19596	-0.30822	1.47009	-0.663041	-0.112638	-0.250264	-0.0300495	1.99336	-1.78916	-0.742851	-0.25455	-0.316023	-1.72931	1.73835	1.06136	-2.16205	-0.257153	-0.67713	-1.70539	0.555784	-0.253973	-0.753471	1.34444	-1.10832	-0.0311237	C2
TCGA-E2-A154-01A-11R-A115-07	-2.14822	0.630513	-3.71813	-1.54365	-1.27088	-0.661786	-3.41768	-2.07268	-3.81452	-1.3667	-1.93573	-1.98679	-3.33482	-2.06494	0.048525	-0.779133	-1.63688	-1.42764	-2.90845	-2.2212	-2.20278	-0.911864	-0.621596	-1.60828	-2.44403	-1.7055	-1.69567	-0.87028	C2
TCGA-D8-A1Y0-01A-11R-A14M-07	0.164801	0.526975	2.60783	3.33001	0.248095	2.20382	1.44199	-0.86302	0.561219	0.74393	2.79895	2.20204	1.22703	2.26104	1.25553	2.04228	1.72748	-0.497952	1.53559	0.517917	0.179	-0.11226	-0.361608	0.431791	1.57737	1.13737	-0.161599	-0.212496	C2
TCGA-A2-A3XS-01A-11R-A22U-07	2.0497	-1.35678	0.392597	0.370083	0.838489	0.423957	0.215141	1.01163	0.678081	-0.0920816	-0.082443	-0.66778	2.89801	-0.141451	1.21859	-0.751277	1.17128	0.966663	0.31715	-1.17354	-0.361521	0.699138	0.194718	0.629381	0.754876	0.547912	0.797004	-0.114685	C2
TCGA-BH-A18T-01A-11R-A12D-07	1.53475	-2.59359	-1.06506	3.27446	-1.06968	-0.526339	-1.41368	-0.416304	-0.0360146	1.47318	1.26455	-1.82045	-1.78128	-2.10029	0.737757	-3.07099	-0.415448	-0.178753	-1.29079	1.66281	-0.490179	-2.82976	-1.03578	-1.07244	-2.04086	-0.894769	-0.683251	-0.912456	C2
TCGA-B6-A0RM-01A-11R-A084-07	-1.03014	-1.17638	-3.09113	-3.09664	-1.8171	-1.83432	-4.721	-3.02669	-4.18763	-1.78409	-0.970289	-4.33242	-1.6389	-2.15844	0.157804	-1.97035	-1.38149	-2.28671	-3.09783	-2.72359	-2.54841	-1.28283	1.20087	-3.04019	-1.44774	-1.75416	-1.2331	-1.32551	C2
TCGA-B6-A0RG-01A-11R-A056-07	-0.211394	1.05823	-4.58108	-1.30915	-2.55553	-0.922774	-3.78504	-2.24163	-3.12467	-1.97323	-1.50302	-3.73324	-2.9551	-1.67084	-1.36527	-1.07773	-0.469927	-0.64342	-4.79974	-1.36797	-1.71439	-1.40869	-1.49586	-2.119	-2.07994	-2.86376	0.0157318	0.798077	C2
TCGA-BH-A0BW-01A-11R-A115-07	0.78533	-3.13799	5.73822	4.76392	0.80116	1.20723	2.49016	-0.538265	3.97468	1.57734	3.21327	2.80159	1.87798	2.65992	1.30632	1.06554	-0.695333	-1.82084	3.65552	3.33348	2.24627	1.06296	1.58124	0.646919	0.406296	-0.486753	-0.615128	-0.391989	C2
TCGA-A8-A06X-01A-21R-A00Z-07	0.231922	0.388675	0.133592	0.822645	-1.52359	-1.03197	-0.0679719	-0.998783	-0.232611	-0.503979	-1.52883	-1.00274	-1.35537	-0.419353	-0.421845	-0.0649516	-1.64858	0.209733	-1.04641	-1.63592	0.903279	-2.39736	-0.691919	-1.24666	-1.28546	-1.11489	-0.478614	-1.12423	C2
TCGA-E2-A1B4-01A-11R-A12P-07	-0.867749	-1.40005	-4.06697	-5.7482	-0.555574	-2.05587	-4.77054	-2.40725	-3.09598	-2.69244	-2.74655	-3.71999	-1.93774	-3.62929	-2.36177	-0.428811	-0.156182	-0.665508	-3.81673	-2.33489	-2.45626	0.0602283	0.573661	-1.99495	-1.77771	-2.34693	-0.359215	0.665147	C2
TCGA-E9-A1R5-01A-11R-A14M-07	-1.87492	0.312895	-2.71115	-2.95484	-0.984521	0.0582082	-2.41478	-1.30377	-1.55654	-0.922278	-1.2488	-2.34262	-2.47012	-2.11674	-0.26955	0.319685	-1.12116	-1.41388	-1.90736	-1.51221	-1.70978	-1.68594	0.889846	-0.973972	-1.98006	-2.46975	-3.03526	-0.640345	C2
TCGA-A8-A0AD-01A-11R-A056-07	-1.45261	0.707232	-1.07895	-0.589219	-0.718232	0.302052	0.445744	-2.69433	0.460843	1.13547	-0.145524	1.70315	-1.5015	1.87904	0.323463	0.978032	-0.309808	-0.802297	0.508127	-0.0230768	1.55809	0.146184	0.872521	1.1046	0.717707	0.555051	-0.840204	1.11989	C2
TCGA-AR-A1AO-01A-11R-A12P-07	1.98211	3.35457	4.7108	1.73708	3.34288	2.7317	6.33351	3.35636	6.01439	1.56099	2.92658	5.53765	3.32901	3.75484	1.05504	2.56701	2.02517	0.936568	7.20434	5.26571	3.86645	3.33346	1.75344	6.38358	2.93934	5.75433	2.07392	1.49433	C2
TCGA-BH-A18F-01A-11R-A12D-07	-0.359925	0.0142215	1.01818	2.47858	0.133996	0.77406	-0.110519	-0.579134	0.485414	0.397622	1.96642	0.295374	0.743832	-0.0259796	0.908759	0.457434	0.962021	-0.108199	0.290055	0.695286	-0.372672	0.00718366	-0.0224001	-0.786981	0.405178	0.0920764	0.142204	0.54389	C2
TCGA-D8-A1Y2-01A-11R-A157-07	1.16512	3.79062	3.96477	1.15338	2.26808	1.92344	4.67643	3.05638	5.18043	1.19049	0.368245	5.56074	1.33947	2.90104	1.70989	3.06937	1.12381	1.32439	6.38803	3.85305	3.787	1.36819	1.53333	5.66239	1.29064	3.28144	1.76247	0.294543	C2
TCGA-A8-A07R-01A-21R-A034-07	-0.41029	-0.918746	-2.51381	1.53044	-2.26472	-0.636438	-1.54896	-1.45394	-2.78321	-0.660067	0.808352	-3.06011	0.221408	-0.319962	2.03916	-3.15515	-1.12111	0.163178	-2.7963	0.709008	-0.903089	-2.91179	0.934749	-2.12203	-2.49121	0.000464287	-0.784479	-2.31044	C2
TCGA-E2-A1IO-01A-11R-A144-07	-0.382187	0.844575	1.24996	-1.48488	0.576667	-1.05958	0.348922	-0.760341	1.07457	0.903683	-0.178101	0.76936	1.49086	0.840115	0.959458	1.06622	0.361565	-0.821553	1.05272	-0.164917	-1.20791	0.428961	-0.955714	-0.217545	1.15558	-0.050498	0.0656245	0.552428	C2
TCGA-BH-A1FG-01A-11R-A13Q-07	0.320934	0.949942	-2.89401	-2.91424	-0.381018	0.359542	-3.14858	-0.954712	-2.30602	-0.0991323	-2.17359	-1.89505	-2.45109	-1.64999	-1.34035	-1.85119	0.246405	-1.32075	-2.08884	-1.9031	0.148034	0.0752893	1.17951	-1.61327	-0.85878	-2.11762	0.33189	-0.928588	C2
TCGA-E9-A1RG-01A-11R-A14D-07	2.55706	0.948037	-0.913932	-1.37458	1.26765	-1.836	0.417819	0.832118	-1.34048	0.831524	-2.53743	0.0881374	-0.579708	-1.94637	-0.586287	-0.278481	0.327311	1.04663	1.45221	-1.31512	1.46932	-1.87228	-0.920996	0.498378	-1.62068	1.02777	0.790053	-0.953336	C2
TCGA-AR-A2LL-01A-11R-A180-07	-0.186907	2.27992	-0.793935	-1.25448	-0.427773	-0.641793	0.726853	0.247738	-0.243975	-1.1014	-1.38483	0.517327	-0.358343	-0.419509	0.865814	0.169695	-0.542894	-0.412136	1.03005	0.410849	0.304935	-0.998581	1.42558	0.78918	-0.0598044	0.648886	0.134168	-1.9497	C2
TCGA-A2-A0T2-01A-11R-A084-07	2.08701	-0.851057	-1.51187	-2.58657	0.922858	-1.0867	0.885975	2.53268	1.1111	2.00625	-0.468452	-0.351292	-0.469737	-1.29564	-0.486034	-0.914297	0.768785	0.324863	0.335402	-0.00690332	1.06314	1.55246	2.03786	-0.632726	-0.850129	1.04801	2.28664	0.186781	C2
TCGA-EW-A1J3-01A-11R-A13Q-07	-1.41084	1.07496	-0.633887	2.52916	-0.116091	0.786838	-0.422624	-0.600196	0.0720765	-1.80052	1.47384	-1.27878	-2.1676	-0.325186	0.952725	0.881343	-0.242564	-1.05963	-1.88175	0.109472	-0.746427	-0.225752	0.755196	-1.56567	0.685196	0.0668963	0.401937	-0.23312	C2
TCGA-Z7-A8R6-01A-11R-A41B-07	-0.249058	-0.691151	-1.97162	0.949465	-0.520172	-2.27615	-2.07583	-0.629381	-2.115	0.466111	-0.658285	-1.72493	-1.85285	-2.64113	-0.810938	-0.423776	-0.422666	-0.193713	-1.58768	-1.44957	-0.427866	-2.17069	-0.00369795	-1.85967	-1.32077	-1.24514	-0.961041	-2.6691	C2
TCGA-AR-A24T-01A-11R-A169-07	-1.09571	0.852578	1.20494	-1.33491	0.662116	1.96263	1.0885	0.787433	1.8867	0.762523	0.394892	1.53013	0.67155	0.984145	0.180359	1.83622	0.253769	0.216753	0.249705	1.90467	-0.0330017	0.837081	0.300905	1.92669	1.54913	0.740727	0.136449	-0.0152085	C2
TCGA-A2-A25E-01A-11R-A169-07	0.168589	0.641304	-2.3792	2.18091	-0.0114018	0.0280516	-1.21381	0.344984	-1.4444	-0.249844	0.990399	-1.3011	-1.75913	-0.53926	-0.368206	-0.698499	-1.28139	-1.01922	-2.95909	-1.2455	-1.9655	-0.770239	-0.0872735	-0.394939	1.54088	-1.48846	-1.73354	-0.130195	C2
TCGA-C8-A273-01A-11R-A16F-07	0.648148	0.463465	-1.65447	-0.0297752	-0.450272	-0.916978	-0.20241	-0.397144	-1.90594	0.524125	-1.44469	-1.50604	-0.979508	-1.48655	-1.14752	1.16372	-0.452131	0.0201002	-2.33865	-1.42628	-0.478887	0.209809	-1.10724	-1.78901	0.626956	-0.138249	0.617332	0.360422	C2
TCGA-A2-A04V-01A-21R-A034-07	-1.04183	1.17169	-0.294978	-1.15246	0.638652	0.538791	-1.44508	1.96893	-0.8344	-0.819218	0.847025	-0.943636	-2.13072	-1.02355	-0.663607	0.800804	0.121264	-0.669563	-0.764192	0.672413	-1.98121	0.291716	-0.794022	0.462993	-0.554259	-0.410678	0.564883	-1.07126	C2
TCGA-OL-A66K-01A-11R-A29R-07	-1.07334	-1.13999	-0.967589	-2.90363	-0.258989	-0.992351	-1.66824	-1.38063	-1.09582	-0.544173	-1.36363	-1.47047	-1.21679	-0.589545	0.0356831	-0.0867853	-1.32707	-0.148528	-1.5058	-1.58012	-1.10134	-0.367091	0.0996371	-0.953237	0.536795	-0.196024	-1.12848	0.939943	C2
TCGA-AO-A0JJ-01A-11R-A056-07	1.20166	0.462169	2.29119	1.46634	1.26977	2.11946	2.40381	1.43093	3.85154	0.272817	2.16384	3.19458	2.24356	2.27314	0.481493	0.841073	1.42463	0.358245	2.34198	1.40229	0.90012	1.76285	0.83991	1.9317	2.01474	1.35959	0.826756	1.1578	C2
TCGA-JL-A3YX-01A-11R-A22U-07	-0.580695	0.136559	-2.80755	-1.01624	-1.29197	-0.985935	-2.52013	-0.278111	-2.30403	-0.893385	-1.28881	-2.43383	-1.81063	-3.23551	0.372493	-0.957845	0.455391	0.208157	-3.12718	-1.16526	-0.770978	-1.56772	-0.701328	-1.81883	-1.0458	-2.36244	-1.32437	-0.686431	C2
TCGA-A8-A09B-01A-11R-A00Z-07	-1.18834	-0.0987227	-1.90697	-2.03406	-1.2247	-1.42564	-2.05567	-0.995997	-1.53993	-0.669902	-1.47672	-0.554515	-0.988759	-0.871097	0.178567	0.200699	-0.670332	-0.664045	-1.99122	-0.412462	-1.69182	-0.0944425	-0.632546	-1.57614	-0.532056	-0.377625	0.165982	0.336213	C2
TCGA-BH-A1F8-01A-11R-A13Q-07	-1.28873	0.185614	-2.13446	0.836006	-3.16545	1.71605	-2.61101	-2.24115	-2.50731	-1.07988	-0.0828631	-2.31856	-3.38415	-0.0227593	-0.407678	-3.78655	-0.600664	-2.02741	-3.40133	-0.731465	1.32348	-1.17299	0.704692	-2.00689	-2.3739	-3.12558	-2.82728	-0.536139	C2
TCGA-EW-A1P5-01A-11R-A144-07	-0.637036	0.62395	0.766404	-0.0106672	-0.0774352	-0.259914	0.108871	-0.0992996	-0.385047	0.149813	-0.420097	1.64561	-1.06487	0.953118	-2.0639	0.12385	0.379901	-0.720094	1.17664	0.826855	1.57008	-0.17182	0.26144	-0.375958	0.0391212	-1.28205	-0.359103	0.139696	C2
TCGA-A8-A0A4-01A-11R-A00Z-07	-0.992825	0.0488837	-0.261009	-1.72438	-0.516256	-0.183768	-0.890725	-0.753753	-1.97339	0.325593	1.04051	-0.622258	0.230941	-0.0900077	-0.870971	0.0898135	-0.264828	0.411937	-1.8796	-0.625518	-1.42682	1.13223	-1.26446	-2.55899	-0.890942	-0.541555	0.411311	0.400447	C2
TCGA-A8-A08G-01A-11R-A00Z-07	0.635928	1.61357	0.0884917	0.73826	0.741886	0.32952	0.889231	0.345868	1.25812	0.354575	-0.0806146	1.30451	-1.04833	1.11279	0.136503	0.721121	0.264804	0.916284	0.580357	0.113528	0.963371	1.46748	1.43173	0.340935	-0.850618	0.548157	0.0718001	-0.299707	C2
TCGA-B6-A0I9-01A-11R-A034-07	0.795816	-0.0535373	-1.17165	0.0956229	0.0859158	-1.06826	-1.03577	-0.321007	-1.88816	-1.40873	-1.67431	-1.73572	-1.42782	-0.0251671	-0.627523	-0.0252066	-0.73251	0.458233	0.0519763	-0.672831	-0.718786	-0.835846	-1.17451	-1.49069	-1.78315	-2.02721	0.329676	-1.03277	C2
TCGA-AC-A3YI-01A-21R-A239-07	-0.806664	0.368933	2.34346	-1.90624	1.63818	-0.374244	1.46285	0.43394	3.12195	1.52592	-0.119928	1.08558	2.45321	-0.972338	1.32715	0.550407	0.285444	1.35691	0.864757	1.6228	0.747692	1.86036	0.170947	1.58136	1.29443	0.877468	0.158027	1.75548	C2
TCGA-A7-A6VW-01A-21R-A33J-07	0.874402	-0.996912	-1.50405	2.01798	-2.53841	-0.0404848	0.832951	2.35736	1.57999	-0.381482	0.743001	-0.402174	-0.695811	-1.42729	-0.493389	-0.311692	2.03748	1.15348	1.39688	0.637992	1.35667	-1.65035	0.0969491	2.15989	-0.925935	0.441144	0.651251	0.641964	C2
TCGA-AO-A1KS-01A-11R-A13Q-07	-2.39164	0.230604	-1.60998	3.30387	-3.90019	2.47027	-0.890581	-2.2367	-3.36288	-2.14762	1.49763	-1.65212	-1.77923	0.54627	0.568854	-1.38347	-0.409464	-3.29674	-2.4316	-2.2215	-1.71832	-1.55917	-0.890337	-3.02438	-0.195582	-0.958387	-1.19846	-0.0530566	C2
TCGA-A2-A0CK-01A-11R-A22K-07	0.107035	-0.495626	1.11156	-1.35174	0.270145	-0.367276	0.0294705	0.786325	0.0999439	-0.621308	-0.132273	-0.384436	0.618301	0.344909	-0.279399	0.676085	1.19139	0.706097	0.173298	-0.642314	-1.34802	0.206456	-0.286211	0.190825	1.12526	1.31624	0.611558	-0.392796	C2
TCGA-BH-A18I-01A-11R-A12D-07	-0.686642	0.938123	2.20277	0.643417	0.638725	0.911347	1.62428	0.991409	2.59765	0.769224	1.88969	2.42096	1.23299	1.30114	-0.217615	2.17958	1.25856	0.104558	1.73851	2.20972	0.567424	0.315726	1.07641	1.63728	0.882161	0.451589	0.197522	0.443062	C2
TCGA-AR-A1AP-01A-11R-A12P-07	-0.932564	0.562073	1.34169	-0.994793	-0.956904	-0.418205	0.0938323	0.433994	0.354777	0.879239	-1.06675	1.27265	0.0972448	-0.0176339	-0.056801	0.463967	0.387945	0.669626	1.63464	0.134966	0.498018	0.687741	-0.0733901	0.796459	-0.148024	0.860795	0.761033	0.877633	C2
TCGA-AR-A250-01A-31R-A169-07	0.079899	1.45446	2.27244	2.33021	1.76979	0.940921	1.84416	0.237429	0.857079	0.908856	0.536861	2.58749	0.0118666	0.995687	-0.187584	2.36011	0.341137	-0.515065	2.14801	1.32378	0.217133	-0.338533	-1.31379	1.26286	0.369476	0.695906	0.316773	1.05464	C2
TCGA-A2-A0YD-01A-11R-A109-07	-1.37551	1.14976	2.48015	0.24171	0.485945	0.595386	1.64879	0.61735	2.93429	-0.163198	0.697607	2.41038	0.561362	1.51492	-0.0780481	2.91527	0.633483	0.32016	2.04772	1.8333	-0.0779777	0.660125	1.61443	1.47451	2.45145	1.67698	0.354619	1.57161	C2
TCGA-E9-A1NI-01A-11R-A14D-07	0.275577	1.36749	-1.04392	-0.0876582	1.38927	-0.0834266	-0.255901	-0.0897896	-0.668009	0.00853709	-0.705314	-0.439017	-2.18576	-1.14398	-1.11936	1.26558	1.17035	0.51951	-1.25275	-0.0954615	0.102284	-0.0883437	0.301291	0.196837	-0.716416	-0.189932	0.254822	0.0261004	C2
TCGA-PE-A5DD-01A-12R-A27Q-07	-0.102301	-0.0792372	0.305959	-0.348643	0.269003	-1.90681	-0.752664	-1.25646	-0.147076	1.67843	-0.72141	-0.319324	0.429436	-0.605268	0.0453752	0.221007	1.10483	2.0948	0.4188	-0.486294	-0.933397	0.7826	-2.18819	-0.755472	-0.258274	-0.0184265	0.8606	0.630049	C2
TCGA-A8-A09X-01A-11R-A00Z-07	2.2385	1.19766	2.44548	2.74595	0.746181	0.229166	3.11181	-0.115559	0.42069	1.24371	-0.718664	2.49011	1.75137	1.62779	0.0717282	1.1797	0.402239	-0.0857687	3.52373	0.233969	2.88969	-0.0161285	0.364444	1.57466	-0.561087	0.330086	1.71023	-0.634392	C2
TCGA-AR-A24N-01A-11R-A169-07	-0.634831	-1.61259	-0.504927	1.11147	-0.630946	0.610738	-0.965673	-1.90584	-0.714905	-0.107394	0.225634	-0.686586	-1.17207	-1.53816	0.149837	0.39488	-2.02377	-1.29634	-2.63597	-0.72581	-0.582604	-1.10348	1.35547	-2.15847	-0.849317	-1.6444	-1.15846	-0.0738574	C2
TCGA-AO-A0J3-01A-11R-A034-07	0.46225	-1.59868	-5.03313	-1.99348	-2.34716	-1.92195	-5.31541	-2.45564	-4.55329	-3.32583	-2.23876	-3.60169	-3.68066	-0.809947	-2.05712	-4.07295	-1.46432	-0.894876	-4.77675	-5.0842	-2.28376	-1.42006	0.474754	-4.70131	-1.33565	-3.80422	-2.15962	-0.138984	C2
TCGA-A2-A0CS-01A-11R-A115-07	-0.265751	0.695941	-0.782709	-2.61625	0.302228	-0.775089	-0.503544	0.124352	-0.344442	-1.4512	-2.15791	-0.552893	-2.17127	-0.845042	-1.51569	0.187857	-0.403993	-0.300099	-0.164537	0.00612639	1.32312	0.0168284	0.311229	0.225804	-2.05573	-0.916131	0.888167	-0.995354	C2
TCGA-EW-A1P3-01A-11R-A144-07	0.270416	0.114634	-0.169757	0.980916	-0.775605	0.402028	-0.446931	-0.324214	-0.394193	-0.544342	0.750128	-0.909902	-0.339061	-1.02058	0.0172767	0.80919	0.675073	1.10527	-1.43203	0.724378	-0.286887	0.139119	0.961266	-1.28305	1.22431	0.174339	-0.578569	2.24898	C2
TCGA-D8-A1XO-01A-11R-A14M-07	-1.25808	0.263881	0.325493	-0.655819	-0.704949	0.361653	0.0679259	-0.777977	0.9708	0.498788	0.333996	1.51628	0.302318	0.644184	-0.723811	2.04128	-0.403063	-1.21145	1.19365	-0.166558	-0.49737	-0.0642579	1.97958	0.277474	-0.0566084	0.291519	-0.808031	1.28783	C2
TCGA-AC-A62Y-01A-11R-A29R-07	0.609257	0.840093	1.39329	0.00845921	1.5431	0.554463	2.21456	1.03783	1.21862	0.434319	-0.0848123	2.06615	-0.742958	0.776724	-0.113234	0.679474	1.80542	0.671003	1.84835	1.18759	2.10873	2.70906	2.52832	1.12795	2.06224	2.35214	0.860864	1.55601	C2
TCGA-A8-A090-01A-11R-A00Z-07	-1.21558	1.03179	-0.155572	0.75825	0.118901	0.663322	1.1695	-0.63679	0.599692	1.21389	-0.175946	1.7391	-0.292722	0.518335	-0.532973	1.48546	-0.893062	-0.328561	0.615224	1.49765	1.33697	0.232215	1.19096	0.572705	0.322447	0.168211	0.220247	0.06148	C2
TCGA-BH-A42U-01A-12R-A24H-07	1.43141	0.408683	2.58364	-2.8357	1.52326	-0.433576	1.80601	2.03989	3.5619	0.774655	-0.00630386	0.438369	3.66246	0.568643	0.222843	0.691117	1.65585	1.40918	2.40678	1.069	0.708874	1.5556	0.0371785	1.85582	2.90316	1.63158	0.408863	0.489688	C2
TCGA-BH-A0W7-01A-11R-A115-07	1.7746	2.03214	2.87492	2.10487	1.11442	1.56516	2.57692	1.45258	2.67927	0.51028	1.38512	2.66261	2.16167	1.38975	0.461245	1.71238	2.00679	1.14029	3.42007	2.59125	2.07874	0.461388	0.214587	1.85395	0.92324	1.12035	1.51367	1.31231	C2
TCGA-AC-A6IW-01A-12R-A33J-07	3.75562	-0.0917009	4.04697	3.01428	0.153574	0.490315	3.72869	4.09439	2.36009	0.108231	2.64785	4.36718	2.14523	3.59542	0.722323	0.960564	1.09719	2.38688	5.50603	0.86061	4.13093	1.56171	1.75408	3.97335	1.65753	3.22851	1.56705	-0.626574	C2
TCGA-A2-A0SU-01A-11R-A084-07	0.259051	1.34005	-0.15219	-1.0155	-0.487963	1.09416	-1.30296	-0.329774	-0.19279	-0.463916	1.19137	-0.860783	-0.81997	-0.915938	0.0534649	0.753821	-0.0166233	-0.0984834	-1.11102	-0.245315	0.51669	0.100884	0.0749124	-0.298643	0.396208	-0.589004	0.703627	2.70377	C2
TCGA-AC-A8OQ-01A-11R-A41B-07	0.574161	0.734621	2.14774	1.98808	1.89849	-0.743721	3.48397	2.60509	2.43375	0.508411	0.837453	1.95581	3.79264	2.25612	1.69101	1.04924	-0.00776792	3.54089	3.19798	2.55085	1.61833	1.47607	-0.38094	2.9346	2.63119	1.61124	0.992752	0.944545	C2
TCGA-AR-A5QP-01A-11R-A28M-07	-0.558718	0.772516	0.154625	-0.486873	-0.247171	0.248257	-0.452777	0.779588	0.642945	0.446143	0.049494	-0.620024	1.21343	-0.211531	0.716222	-0.129882	0.703824	0.222313	-0.756059	-0.722853	-0.0260489	-0.345749	0.92767	0.355196	0.293734	-0.434289	-0.357757	-0.856959	C2
TCGA-A7-A6VV-01A-22R-A33J-07	0.605112	-0.656331	2.22618	1.21347	2.71141	0.43135	3.41274	2.72662	3.2107	-0.183879	0.589777	2.26299	0.836769	0.982872	0.955776	1.22755	1.09423	0.900219	2.9562	1.68415	1.46234	0.313226	0.188227	2.7953	0.706028	2.14705	0.042129	-0.306387	C2
TCGA-AO-A0J6-01A-11R-A034-07	1.85602	-1.88345	2.68647	3.3492	-0.639699	-1.23772	-1.09155	1.46252	0.956783	0.242201	2.69577	-0.0213706	0.423263	0.465902	-0.148017	-0.254784	0.278205	0.221187	2.41233	1.75446	0.268467	-1.03391	1.81404	-0.268249	-1.50013	0.783128	-0.260646	-1.14933	C2
TCGA-E9-A1ND-01A-11R-A144-07	2.25781	0.246805	4.2158	2.41771	0.245126	0.503614	3.46141	2.99272	4.43909	2.07255	1.95267	3.93233	1.71811	2.38196	0.400677	1.8931	1.23338	0.999825	6.25272	2.45522	4.75558	0.310556	0.468902	2.58211	0.637927	2.20683	0.815599	0.590195	C2
TCGA-BH-A18P-01A-11R-A12D-07	-1.71263	-2.02577	0.767914	0.825699	-1.52614	-0.797626	-2.66981	-2.18618	-1.69091	0.670566	0.732027	-0.694071	-1.2575	-0.719532	-0.461175	0.777166	0.030014	-0.861849	-1.98545	-0.393193	-1.69258	-1.10015	-1.28125	-1.09974	-1.08333	-1.57427	-0.656712	-0.999511	C2
TCGA-A7-A6VX-01A-12R-A33J-07	-2.00332	0.74324	-1.42462	-0.779629	-1.04899	-1.83159	-0.0466787	-0.995496	-1.32826	-0.2121	-0.924839	-0.0188628	-0.509254	-0.814672	0.00839287	1.17234	-0.185293	-0.79747	-0.615117	1.06807	-1.09948	-0.90199	1.26206	-1.2119	-0.628419	-1.50475	-0.652478	-1.12739	C2
TCGA-E2-A1AZ-01A-11R-A12P-07	1.01043	-0.65257	0.95926	4.97634	-0.13497	2.17929	1.02526	0.706847	2.26403	0.664373	2.74213	2.50605	1.28201	1.24017	1.70301	0.00876202	0.218116	-2.3682	1.46748	2.30999	-0.959014	0.0132736	-0.685636	-0.443956	1.16017	1.19614	-1.29655	0.961357	C2
TCGA-EW-A1OW-01A-21R-A144-07	-0.162926	-1.41188	-0.0176326	2.72708	0.339808	0.126976	1.71252	1.07259	0.704074	-0.29061	2.92901	0.759699	0.635798	0.394387	0.512312	-0.447235	0.566287	-0.874546	-1.13167	1.60833	-1.47725	0.0156498	0.61807	-0.690443	0.702164	0.976578	-1.12591	-0.788247	C2
TCGA-AR-A0TZ-01A-12R-A084-07	-2.36109	-0.358253	-1.23845	1.68704	-1.04047	-0.880089	-2.00738	-2.69852	-3.20634	-0.719698	1.89589	-1.62801	-2.15525	-0.358591	-0.751472	0.445168	-2.72921	-1.56402	-2.27218	-1.3429	-3.1907	-1.9693	-1.29072	-2.4178	0.466894	-2.50112	-0.99048	-1.067	C2
TCGA-AR-A24L-01A-11R-A169-07	-1.18424	0.841971	-1.13674	-0.166136	-0.790297	2.51291	-0.0553675	-0.670799	0.260196	-0.278923	1.09417	1.32586	-1.75656	-0.462907	0.624755	1.32435	-0.754976	-1.06648	-2.54573	0.309449	-0.296369	0.229003	0.353876	-0.416028	-0.987981	-0.347254	-1.17143	0.767586	C2
TCGA-A7-A26E-01A-11R-A169-07	-2.622	0.00569838	-0.024783	-0.734455	-1.35945	1.38769	-1.10275	-2.46454	-1.30352	0.723816	0.172168	0.206575	-1.06218	0.430712	0.255897	1.08633	-0.352179	-1.59547	-1.71404	-0.1194	-1.5697	-0.684755	-0.0962132	-1.14183	-0.306764	-0.555524	-0.371104	-0.322078	C2
TCGA-A2-A25B-01A-11R-A169-07	-0.231593	-0.205178	-0.156378	4.58865	-0.492569	0.731928	0.523591	-0.301422	-0.666467	-1.01252	1.3137	1.71043	-1.61696	1.24602	0.425937	0.535888	-2.98355	0.032068	0.00424673	0.531991	-0.101391	-1.15533	-1.72427	-0.116334	-0.632981	-0.319488	-0.688551	0.317744	C2
TCGA-EW-A1OY-01A-11R-A144-07	0.906477	0.517559	-2.15066	0.407947	0.273172	-0.915887	-1.52112	0.0110503	-2.18527	0.370272	-1.22682	-1.22694	-0.664499	-1.61006	1.19425	-0.605648	-0.310374	0.964587	-1.00303	-0.597981	-0.531453	-0.187663	0.923101	-1.57926	-1.06952	-1.21187	0.00823202	-1.04575	C2
TCGA-A8-A08J-01A-11R-A00Z-07	0.857213	1.79303	-0.0356024	-0.227273	1.22651	0.267237	0.4718	-0.14893	-0.16656	0.77212	-1.43004	0.662785	-1.24599	0.196777	-0.484584	0.984279	-0.0630214	-0.136793	0.236598	-0.543483	1.70802	-0.304964	-0.649023	1.00385	-0.934847	-0.543736	0.772909	0.220448	C2
TCGA-BH-A1EX-01A-11R-A13Q-07	-0.34103	0.224279	1.51348	0.466353	0.965067	1.57862	1.4718	0.35242	0.999169	0.636049	0.631015	1.44975	0.306913	0.705388	0.947643	1.39331	-0.221943	-1.65295	2.02148	2.38539	1.05793	0.575747	2.14019	2.11524	-0.254203	1.9834	0.670482	2.35664	C2
TCGA-AO-A03V-01A-11R-A115-07	-1.08116	-0.971774	-2.19242	-2.30808	-0.325428	-0.687904	-3.28793	-1.46668	-2.67654	0.774982	-1.39046	-2.4004	-0.446425	-0.906728	-0.532387	-0.943415	0.538469	-0.662799	-3.35601	-2.39912	-1.66187	0.100253	-0.459895	-2.7968	-1.16158	-2.1061	0.135001	0.471873	C2
TCGA-AO-A12G-01A-11R-A10J-07	0.531465	-0.425187	-0.801326	-2.64789	0.301336	-0.358506	-0.492504	0.761847	-1.06709	0.373281	-0.367123	-0.226124	-0.132505	-1.23676	0.132311	0.347972	0.415975	1.52092	-1.38703	-0.454723	-1.10932	-1.34775	0.447511	-0.59948	-0.219045	-0.1379	0.307091	-0.250094	C2
TCGA-AO-A0JA-01A-11R-A056-07	-0.190519	0.809757	1.35771	1.39637	0.627144	1.1821	1.4266	-0.836088	0.840983	0.942389	0.442951	0.885443	0.0558972	0.952027	0.0803118	1.95555	0.686144	-1.06963	1.15342	1.34866	0.154625	0.238985	-0.842481	0.525945	-0.741178	0.457869	0.686488	1.94811	C2
TCGA-C8-A12Z-01A-11R-A115-07	-1.89128	-1.27392	-3.58669	0.353379	-1.94713	0.0541308	-3.22999	-2.10341	-4.412	-1.20246	-1.36906	-2.57682	-2.44326	-3.3099	-0.177596	-2.67345	-0.820694	-0.141769	-3.69618	-2.28411	0.596692	-1.05099	-0.702452	-2.87653	-2.90519	-2.93357	-0.717539	-1.34692	C2
TCGA-A2-A259-01A-11R-A16F-07	0.0491353	0.765297	1.25703	-0.758389	0.413228	0.648894	0.521533	-0.865159	1.8158	-0.352892	0.218383	0.855349	1.89119	0.206351	0.356064	-0.529052	0.658285	-0.520721	0.408587	0.696187	0.670513	0.925287	0.546367	-0.242937	2.68465	0.820506	-0.766194	0.945965	C2
TCGA-C8-A12Q-01A-11R-A115-07	-0.032305	0.393824	0.959821	-0.171498	0.63414	1.4125	2.24645	0.0187326	1.9809	1.08252	-0.349261	1.69415	0.220409	0.776088	-0.144223	0.404725	-1.70219	-0.206275	0.293354	0.688143	1.1165	1.46304	0.225531	0.463888	-0.309486	0.877605	0.157323	0.209483	C2
TCGA-A2-A0YM-01A-11R-A109-07	-0.103035	-1.57551	1.31748	4.28352	-1.45255	1.78472	1.3312	2.04006	1.20812	0.353546	2.26294	0.643645	1.05474	2.80224	1.10545	1.93797	-1.58879	-1.0251	2.31512	2.36925	0.313495	-2.5746	0.00701917	2.22929	1.35888	1.45915	-0.923578	0.539988	C2
TCGA-OL-A5S0-01A-11R-A28M-07	2.58434	-0.0231701	1.80632	1.7864	1.01011	0.139695	2.53149	3.1816	2.78777	0.0251751	1.18339	1.65036	0.478254	-0.80283	0.13689	-0.386604	1.39574	1.43291	2.37715	1.27388	1.61177	-0.0734122	-1.24407	3.01431	1.67155	1.43202	0.0195142	0.0699983	C2
TCGA-5L-AAT1-01A-12R-A41B-07	0.798229	-0.17693	3.75049	-2.73053	1.18585	0.38574	2.64796	1.0718	2.45209	1.05004	-1.38975	2.24862	2.54322	1.86709	-0.715521	1.98815	0.912528	1.9423	4.28926	1.14811	2.26232	1.66162	1.225	3.185	0.761365	1.41311	0.971988	0.386399	C2
TCGA-E2-A108-01A-13R-A10J-07	1.56518	1.87182	5.36829	1.65942	2.68782	1.98676	5.62217	2.46112	6.04053	0.976405	1.73354	4.93918	3.62591	3.52605	1.53361	2.7059	1.99394	0.822662	6.22741	3.44313	3.16066	2.33223	0.909311	4.06739	2.65414	3.62685	1.4822	1.17651	C2
TCGA-A2-A0D1-01A-11R-A034-07	0.0744919	-2.7723	-4.22431	-0.619795	-2.28258	-1.79128	-4.14856	-1.49561	-6.85023	-0.68227	-1.61718	-4.01476	-0.6903	-4.27992	-3.38654	-3.70451	-1.08817	1.92005	-4.23242	-2.7815	-3.59766	-1.42758	-3.66792	-3.72277	-1.54748	-1.28202	-0.427847	-1.20603	C2
TCGA-A8-A07I-01A-11R-A00Z-07	-1.88216	1.15921	1.38813	1.3246	0.439774	0.113464	-0.0263932	-1.26075	0.704629	-0.290319	-0.420535	1.30006	0.0237882	1.66848	0.413223	2.74818	-1.05673	-1.27541	0.514901	0.600307	-0.541101	-1.13857	-3.37603	-0.57194	0.274747	-0.860348	0.615934	-0.960637	C2
TCGA-AO-A03N-01B-11R-A10J-07	0.223057	-0.257925	-3.44346	-1.47001	0.725215	-1.03382	-3.04363	0.106128	-2.67774	-0.507371	-1.74658	-3.15362	-2.56471	-3.94189	-1.18637	-1.22664	1.02439	-0.149956	-4.01805	-0.00637798	-0.893539	-0.834774	-0.705569	-1.70089	-3.31789	-1.73074	0.185047	0.835207	C2
TCGA-BH-A1FB-01A-11R-A13Q-07	0.280075	1.15645	3.6165	0.282545	0.735588	2.25404	1.98645	0.370054	3.29061	1.10854	1.65132	2.28046	3.11193	2.74102	1.35024	1.78372	1.18103	-0.696877	2.23624	2.06783	0.953316	1.75242	1.25635	1.39496	3.17928	1.10292	-0.160501	0.851357	C2
TCGA-LL-A5YP-01A-21R-A28M-07	1.29362	0.654682	2.31285	1.55467	1.3092	-0.402013	2.54643	1.78227	2.51089	1.90236	1.41629	3.08894	1.68393	-0.0642429	0.923013	0.160129	0.167067	0.282798	2.30204	1.89092	1.77188	1.39163	-0.949545	2.34313	2.12985	2.49557	0.514292	0.484381	C2
TCGA-BH-A0C7-01B-11R-A115-07	-0.29029	0.103591	0.169653	2.89966	-0.701557	2.08979	-1.18563	-1.31653	1.22813	-0.669707	0.997186	-1.71071	-1.06321	0.722156	1.67827	0.826427	-0.128411	-0.914946	-2.0221	-1.98688	-1.59086	-1.8947	-1.44436	-0.593034	1.09917	-1.23225	-1.4486	0.565087	C2
TCGA-BH-A0EB-01A-11R-A034-07	-0.368736	1.46946	1.6991	-1.00135	1.99282	0.771616	1.03508	0.793554	2.3319	0.80021	0.187058	2.46927	0.291974	1.59668	-0.131469	2.68705	1.44026	-0.0555032	2.55988	2.68868	1.67804	0.668171	1.62436	2.13329	0.782877	1.07346	1.89117	0.0931736	C2
TCGA-D8-A1XB-01A-11R-A14D-07	-2.00984	0.00103982	-0.641778	-1.31705	-0.238804	-0.482903	-1.06703	-1.02159	-0.690332	0.816613	0.367601	0.134751	-0.163355	-1.65354	0.283442	0.964505	-0.741701	-1.02297	-1.68803	-0.244357	-1.97891	-0.914868	-0.268576	-0.731538	-0.973321	-0.925451	-0.872881	-0.160338	C2
TCGA-E9-A1RB-01A-11R-A157-07	-0.149913	0.711245	-3.02233	2.70332	-0.754699	0.219165	0.538555	0.451728	-1.19437	-0.532643	1.03569	-0.950666	-1.99073	-1.20198	0.6809	-0.264609	-0.357538	-0.200446	-0.294478	0.0161946	0.822406	-1.48453	1.22501	-1.0888	-0.785021	0.394395	0.107391	-1.85984	C2
TCGA-EW-A1IW-01A-11R-A13Q-07	0.772469	0.392598	1.15427	2.66204	0.352544	2.14511	-0.165829	0.143799	0.733388	0.192245	2.26598	-0.120166	0.429436	-0.639507	1.27467	0.0514239	0.169546	0.170263	-0.179321	0.91806	0.800104	0.138968	-0.915903	0.114125	1.48866	0.359047	0.913377	-0.0672069	C2
TCGA-A8-A09T-01A-11R-A00Z-07	-1.34721	1.05087	-1.19463	-1.24775	-1.43882	-0.311472	-2.24926	-2.43253	-2.63733	-2.75698	-0.802939	-0.145315	-2.34658	-1.36932	-1.07174	-0.716716	0.179627	-2.38474	-1.4604	-0.0171715	-0.281007	-2.30682	0.118303	-0.399356	-3.01213	-1.7731	-1.72178	-0.34108	C2
TCGA-AN-A03X-01A-21R-A00Z-07	-1.2183	1.21303	-0.647518	-3.07018	-0.96784	0.620632	-1.53487	-0.560276	-0.871873	-1.65048	-1.61984	-1.13225	-1.09115	-1.78968	-0.0838778	-1.09902	-0.251236	-0.852515	-1.13413	-0.490838	-0.23498	-0.0238813	-0.739263	0.232238	-0.999861	-0.0228263	0.118901	1.59311	C2
TCGA-EW-A1P0-01A-11R-A144-07	-0.237008	-0.544833	-1.35613	-0.435588	-1.41923	0.106009	-1.23645	-0.916866	-1.86185	-1.22027	-0.831152	-1.94018	-1.60917	0.147842	-0.799511	-2.21805	-1.03243	-1.49871	-1.6276	-1.68642	-1.58621	-1.50975	0.304743	-1.51369	0.0948764	-1.41417	-1.64187	-1.65949	C2
TCGA-AR-A24Z-01A-11R-A169-07	-1.89395	0.54353	-1.58122	0.715086	-2.81176	-0.506091	-1.70441	-1.65952	-2.29986	-0.520213	0.00823948	-0.101218	-1.3597	-0.251471	-0.429126	-1.02121	-1.71332	-1.37074	-1.88529	-2.75609	-2.4841	-1.16193	1.00601	-2.15993	-0.69082	-1.42224	-1.02086	-1.57372	C2
TCGA-BH-A0B5-01A-11R-A12P-07	-1.16042	0.403638	1.80435	2.87281	-0.417696	0.918365	0.207319	-0.834321	0.49396	1.49976	1.54032	0.294603	0.519862	0.501552	0.336831	1.63375	0.408744	0.358205	0.683352	0.449196	0.144824	-0.707119	-0.32573	0.298582	1.0619	0.228119	-0.0637084	0.439126	C2
TCGA-EW-A1PE-01A-11R-A144-07	-0.0432715	1.69157	2.8563	1.06207	1.41613	0.0293441	2.65687	-0.71732	2.41745	1.31738	0.931492	2.94115	0.921974	2.77775	-0.535998	2.80824	0.383657	-0.00943516	2.04838	1.71943	1.17982	1.53194	0.235827	2.30021	1.92954	1.34315	0.648984	0.968423	C2
TCGA-BH-A0HF-01A-11R-A056-07	0.167374	1.90535	0.535119	-0.532349	1.93016	0.664356	1.89827	1.53959	2.04058	0.443444	0.889344	1.83508	0.227894	-0.6283	0.111009	0.537323	2.00299	0.830579	1.18776	2.14958	1.36274	2.16803	1.0697	1.96432	1.20529	0.983149	1.14438	0.520405	C2
TCGA-B6-A0IG-01A-11R-A034-07	-0.744841	0.689545	-2.21679	-0.194036	0.0783951	0.0864585	-3.25955	-1.29947	-2.33594	-0.82917	-0.962843	-4.01652	-1.69878	-1.52765	0.0826899	-1.45418	1.53892	0.45451	-2.467	-2.02029	-1.77292	-1.46669	-2.12863	-1.37837	-0.787811	-2.6475	0.580903	0.881313	C2
TCGA-GM-A5PX-01A-12R-A28M-07	-0.52594	-0.475174	0.340753	-5.19341	0.126831	0.353734	-0.561701	0.049039	0.152611	-0.620582	-1.01808	-0.480362	-0.682868	-1.94778	-1.83192	0.273377	0.343799	0.858876	-1.49565	-0.0114023	-1.18828	0.562366	0.423195	-0.397735	0.575357	0.731654	-0.489754	1.67871	C2
TCGA-AN-A0XV-01A-11R-A109-07	0.441338	-0.344042	1.09285	0.393753	0.565011	1.96249	-0.337977	0.276345	0.64672	0.197307	0.877059	-0.437462	-0.0370631	-0.0354616	0.922226	0.429718	0.461808	-0.137061	-1.53658	0.847119	-1.1096	1.37966	1.21122	-0.52668	1.08621	-0.12749	0.0410036	0.790485	C2
TCGA-B6-A0RP-01A-21R-A084-07	-0.44195	0.0957539	0.920371	-2.07835	0.347915	-0.0442513	-0.109339	-0.396878	1.92515	0.736202	-0.990186	0.838796	-0.486993	0.187868	-0.123409	1.57164	-0.481334	-0.786741	0.3318	1.43869	-0.555608	0.482097	0.182434	0.0605194	1.08498	1.69403	-0.900568	1.22166	C2
TCGA-LL-A73Z-01A-11R-A32P-07	2.54757	-0.16762	1.67683	-0.414212	1.66894	1.10224	3.12956	2.00695	2.36257	0.867531	1.05275	1.49025	2.16268	0.931263	0.222753	0.751051	2.02064	0.824153	1.86791	0.829543	1.00395	1.40627	0.342217	2.17803	0.434328	0.826081	0.624426	0.119117	C2
TCGA-AQ-A54N-01A-11R-A266-07	-0.808222	-5.68675	-5.1561	-1.75982	-2.81421	-4.56382	-5.64392	0.00266961	-6.08174	1.13304	-2.47271	-5.91169	-0.559914	-3.08717	0.3851	-6.31053	-0.755174	2.32415	-3.26276	-4.59246	-1.84474	-2.87227	-0.410085	-3.75427	-0.107323	-0.723046	0.269161	-0.884005	C2
TCGA-BH-A0W4-01A-11R-A109-07	-2.93096	-0.0128193	-1.34105	-1.79009	-0.233361	-0.885217	-2.04568	-0.789303	-1.63339	-0.602711	0.433548	-1.3942	-0.595932	-2.33246	0.131816	0.553471	-0.142546	-0.769852	-3.32768	-0.627517	-2.24136	-0.0274831	0.572158	-2.01311	-0.904039	-1.56563	-0.801434	-0.0270876	C2
TCGA-C8-A1HO-01A-11R-A13Q-07	0.0616133	0.379911	-3.04387	-0.600463	-1.71655	-0.246866	-2.99949	-1.15685	-3.96999	-0.982525	-1.89474	-2.60805	-1.66619	0.629214	-1.99946	-1.52497	-1.87753	-0.432103	-4.47162	-1.62824	-2.36065	-1.24955	-2.01251	-2.88398	-0.22941	-1.68413	-0.968624	-0.746269	C2
TCGA-E2-A1L8-01A-11R-A13Q-07	-0.00797295	0.922206	0.218338	0.326032	0.175239	0.681517	-0.777498	0.487865	0.764175	-1.15984	0.927324	-0.439537	-1.38352	0.996661	0.468831	0.938627	0.0899156	0.531471	-1.87245	1.8376	-0.151313	0.0593514	1.12513	-0.168906	0.0251738	-0.651728	-0.495063	0.187562	C2
TCGA-EW-A6S9-01A-22R-A33J-07	-1.11347	0.288124	-0.529403	-0.711182	0.373475	-1.10013	-0.0552044	-0.208334	-0.889019	0.224353	0.139827	0.308811	-1.14023	-1.04216	-0.892156	1.48219	-0.549713	-0.458952	-1.05758	-0.250227	0.92297	-0.635863	-1.05053	-1.06658	-1.72686	-0.948719	0.510032	-0.0144837	C2
TCGA-A8-A09N-01A-11R-A00Z-07	-0.905317	-1.71378	-1.36967	0.906933	-1.23649	-1.0125	-2.42852	-2.07789	-3.29062	0.732793	-1.71207	-1.54373	-1.40296	-1.59702	-1.66272	-1.17181	-1.07885	-1.29185	-2.67785	-3.25542	0.227162	-1.12481	0.385963	-2.64131	-0.670455	-1.49153	0.0139653	-0.906213	C2
TCGA-AN-A04D-01A-21R-A034-07	-0.514104	-3.90398	-5.15035	0.713505	-4.13643	0.43456	-4.26074	-1.5426	-5.43832	-0.225059	0.216111	-4.75922	-0.817999	-4.02335	0.158948	-4.00137	-1.66864	-0.290699	-5.88775	-2.90307	-2.30235	-1.62838	0.0360485	-4.09915	-1.58226	-3.11066	-2.01417	-2.08089	C2
TCGA-A8-A09I-01A-22R-A034-07	1.9888	1.30516	1.06443	3.69582	1.39468	0.925456	1.17168	-0.973824	-0.032783	0.381918	-0.414693	1.03989	-1.24045	2.66747	-0.614411	-0.214773	-0.187387	1.21819	1.39826	1.14849	1.15644	-1.31995	-0.407794	0.652039	-0.0356666	-0.272352	0.150123	-1.35112	C2
TCGA-C8-A130-01A-31R-A115-07	1.41737	0.929461	-2.30354	1.77192	-0.885781	-0.477718	0.240249	1.43703	-0.905889	0.155328	0.190501	-0.430535	0.122222	-1.21927	1.84456	-0.106077	-0.473435	1.10928	-0.961859	-0.143835	-1.6426	-1.58683	-0.84459	0.631858	-0.342914	-0.356701	-0.107605	-0.417799	C2
TCGA-A8-A06R-01A-11R-A00Z-07	0.777046	-0.0623903	0.560576	-0.550399	-0.246544	0.51928	0.736188	0.522429	1.31944	0.468866	-0.706216	1.0748	0.698416	0.192749	-0.515348	0.44276	1.34547	1.14565	2.15245	0.409215	-0.209009	-0.777084	-1.19251	1.00546	-1.22986	0.279836	0.0297841	-1.0835	C2
TCGA-A2-A0EM-01A-11R-A034-07	-1.41094	0.666955	-2.13629	-2.23543	-0.303637	-0.965569	-2.17659	-1.6056	-1.30318	-0.994707	-0.972926	-0.317736	-2.05662	0.505645	-0.648606	0.657472	-0.57248	-0.809279	-1.85551	-0.284049	-1.62445	-0.402704	1.60877	-1.48257	-0.913667	-1.81401	-0.256413	0.713063	C2
TCGA-LD-A7W6-01A-81R-A352-07	-0.742962	0.329943	0.50678	-0.0876995	-1.01572	-0.427402	-0.711941	-0.2022	-0.445998	-0.429526	0.620416	-0.576629	0.771606	0.642155	0.442467	0.0825489	-0.0819069	0.750902	-0.866158	-1.1347	-1.74237	0.297426	-0.0411647	-0.414695	0.551972	-0.803178	-1.97469	-0.236786	C2
TCGA-E9-A1N9-01A-11R-A14D-07	-0.321062	-1.13632	-1.27858	2.28519	-1.85467	1.14155	-1.06095	1.73182	-1.7734	-0.306474	0.820211	-1.25608	0.517152	-0.246776	0.200555	-1.10948	-0.446523	-1.44023	-2.35085	-1.47246	-1.94234	-1.75953	-1.35073	-0.409382	0.457865	-1.26437	-0.702485	1.20912	C2
TCGA-E2-A1BD-01A-11R-A12P-07	-0.804737	0.159554	-2.31055	-1.86499	-1.31689	-1.03448	-2.77736	-0.517812	-3.37533	-1.12527	-0.708525	-2.18561	-0.697405	-1.70667	-0.408941	0.625482	0.265128	0.0826929	-1.51643	-0.0403685	-1.78909	-0.976142	0.652147	-1.4454	-1.34528	-0.804418	-0.185458	0.11771	C2
TCGA-W8-A86G-01A-21R-A36F-07	-1.99918	-0.112654	-1.79462	-5.348	-0.481987	-1.34537	-2.07621	-1.47109	-2.03643	-0.0541111	-2.14208	-2.64082	0.196683	-2.20748	-0.491801	-0.842674	0.431651	-0.0626988	-3.1698	-1.86059	-2.57093	0.424469	0.288517	-2.04022	-1.23062	-0.807852	-0.954669	0.857706	C2
TCGA-E9-A22A-01A-11R-A157-07	1.96552	1.68668	2.90713	1.59248	1.56785	1.66741	3.01448	1.75948	3.65624	0.491386	0.167534	3.19161	0.0726343	1.93791	0.162569	1.63336	1.74076	1.21662	3.73193	2.51278	2.12381	0.227585	0.906379	2.61141	0.588583	1.80192	1.25292	1.2659	C2
TCGA-D8-A1X6-01A-11R-A14M-07	0.259153	0.258438	-1.50449	0.11824	-1.90824	1.96839	-1.60805	-1.65048	-1.54105	-1.68301	-0.196941	2.01903	-1.89064	0.85953	-0.947908	-0.790656	-0.419418	-2.55487	1.54315	-0.895874	0.908976	-0.471769	0.986664	0.265496	-0.355794	-0.658582	-1.07151	-0.577648	C2
TCGA-A8-A08L-01A-11R-A00Z-07	0.100788	-0.582457	0.363147	2.84257	-0.492565	0.108833	1.40322	-0.461208	-0.014511	2.23091	1.44018	0.512738	2.07737	0.422481	-0.503534	1.26064	-0.779476	0.524586	0.7486	-0.118506	-0.182638	-0.30971	-1.04781	0.211875	-0.047273	-0.587063	0.441445	0.210009	C2
TCGA-A8-A06T-01A-11R-A00Z-07	-0.063721	-0.833853	-1.38552	-0.841327	-1.77531	-1.14849	-1.57287	-1.12264	-1.40689	-0.261235	-2.07706	-0.679182	-1.64244	-0.80728	-1.56897	-0.463101	-0.843724	-0.183888	-2.34786	-1.71485	-0.182409	0.229438	0.322052	-1.84403	-0.3455	-1.17475	-0.932775	-0.234655	C2
TCGA-AN-A0AM-01A-11R-A034-07	2.06235	1.12445	0.972074	0.550153	0.705287	-0.625832	1.50264	0.851709	1.94527	0.18273	0.931422	1.76417	-0.634638	-1.54026	-0.251694	1.89527	0.81853	5.04867	2.55514	0.411109	2.01674	2.22707	1.5217	-0.299415	-0.935764	-0.0176221	1.23481	-0.432033	C2
TCGA-EW-A1IX-01A-12R-A144-07	-1.88447	1.09965	0.5062	-2.7739	0.0821778	-0.260007	-0.172961	-0.791121	0.02482	0.462148	-0.29684	1.37538	0.410216	0.859749	-0.380389	2.26414	-0.358004	0.118498	-0.127861	-0.0581729	-1.2049	0.639078	0.133249	0.565245	1.0801	0.26184	-0.352369	1.83127	C2
TCGA-BH-A0BM-01A-11R-A056-07	0.0869844	-0.520202	-0.525149	-5.14462	2.02653	-0.850443	-0.858494	0.136829	1.38107	1.22943	-1.13444	-2.42442	0.920879	-0.945446	-0.871535	0.0263384	0.727011	-0.580579	-2.27428	-0.267955	-0.760118	1.44606	0.779627	-0.575835	0.315882	-0.0106147	0.739232	0.941911	C2
TCGA-B6-A0X7-01A-11R-A10J-07	-1.87953	0.239209	-1.19527	-3.64351	-0.771252	-0.130479	-1.95164	-0.700773	-1.6834	0.171787	-1.0333	-1.89154	-0.298639	-0.427196	-0.321829	-0.113012	0.15227	-0.158598	-3.01777	-0.516854	-2.95407	0.14602	0.578936	-1.83445	-1.6178	-0.954939	-1.06798	-0.377338	C2
TCGA-BH-A0HY-01A-11R-A056-07	-2.30837	-1.11373	-4.04027	-0.272994	1.00762	-2.12678	-3.32504	0.36642	-1.7907	0.0643804	-0.550249	-2.1313	-1.03281	-3.01736	-0.842512	-0.250992	-1.30008	-0.609637	-3.78814	-1.49704	-1.3468	-1.70094	-1.58633	-2.85988	-1.75626	-2.07672	0.0746602	-0.566889	C2
TCGA-BH-A0HK-01A-11R-A056-07	-0.165615	1.15286	0.850166	-1.06927	0.722251	2.15435	-0.621245	-0.268054	1.04396	-1.36036	1.11302	-1.02213	-0.358769	-0.495913	-1.0559	-0.37963	2.59377	-0.239831	-1.79936	0.733881	-1.81115	0.857487	0.372808	0.369449	1.58894	-0.367292	-0.381996	-0.958311	C2
TCGA-AN-A0XR-01A-11R-A109-07	-2.5286	-0.815613	-2.26242	-0.34989	-1.68674	-2.22161	-3.94578	-3.16759	-4.16657	-0.955594	-1.60427	-3.66956	-2.74033	-1.88001	-2.76212	-1.58915	-1.98822	-0.32593	-4.21419	-2.29891	-1.42324	-2.45542	-2.37201	-4.12111	-3.55925	-3.22101	-1.93115	-2.29275	C2
TCGA-AC-A2BK-01A-11R-A21T-07	-1.57432	-5.67983	-3.23632	1.38217	-3.73978	-3.2439	-3.51438	-1.27745	-3.40218	-1.89166	3.31791	-6.0757	-1.73406	-3.05893	0.459936	-3.10607	-1.15749	2.2129	-5.44113	-2.70235	-3.39346	-1.74172	-3.44249	-4.43098	-3.39752	-2.31038	-3.82523	-2.06609	C2
TCGA-AO-A0JM-01A-21R-A056-07	0.579446	0.99203	-0.520882	2.31018	1.0885	-0.201478	-0.0692128	0.566514	0.120878	0.0387284	0.427851	-0.406035	-1.53854	-1.3914	-0.394216	0.67068	-1.47096	0.607772	-1.4954	0.53856	-1.01525	-1.63557	-2.04249	-0.179508	-0.468022	-1.24454	0.043225	0.457844	C2
TCGA-A2-A0ET-01A-31R-A034-07	0.132871	-0.874321	-1.76715	-0.327735	-1.4861	-1.23198	-2.40062	-2.56536	-4.11815	-2.25699	-1.4166	-1.15814	-3.04477	0.971726	-1.41369	-1.04108	-1.22619	-1.37839	-2.38331	-3.43195	-1.64442	-1.11702	0.521244	-2.28333	0.886317	-2.19217	-0.844338	-1.08595	C2
TCGA-A7-A0DA-01A-31R-A115-07	-1.84277	-0.912424	-0.02105	-0.699255	-1.08173	-2.4586	-0.0657478	-1.00707	-0.0305651	1.85161	-0.0795334	-0.995115	0.8699	-0.727251	2.49691	0.846177	-0.541383	1.20922	-2.27928	-0.352094	-1.1353	-0.00753358	-0.823783	-0.207257	-1.09554	1.512	-0.604436	-0.440293	C2
TCGA-E9-A22B-01A-11R-A157-07	0.994253	1.61775	0.503185	-1.10276	1.5867	1.0309	0.655502	1.00957	1.10302	0.970966	-0.219962	0.625265	-2.04433	-0.554645	-0.514971	0.46263	1.57848	2.01288	-0.632094	-0.44073	1.49542	1.77304	1.61507	2.12861	0.33227	0.804403	1.69038	-0.33029	C2
TCGA-A2-A25A-01A-12R-A16F-07	-0.562449	0.408923	3.12627	1.37085	0.686663	2.16036	1.41882	1.38919	2.60472	0.459835	2.38256	1.65891	2.05945	1.56216	0.630532	1.96259	1.62904	0.124813	1.12871	2.71698	-0.0768288	1.98725	-0.221695	1.27376	2.19288	1.53011	0.205175	1.43107	C2
TCGA-BH-A0AZ-01A-21R-A12P-07	-0.332259	0.31354	1.37371	-1.83866	1.94235	0.858242	1.59141	1.25982	3.42285	0.467382	1.02121	1.03298	0.133113	-0.376012	-0.0245227	2.29561	1.34483	1.15784	-0.123967	1.54647	-0.512659	1.46663	0.44623	0.918239	-0.0493062	1.3229	1.22404	0.972142	C2
TCGA-BH-A0DZ-01A-11R-A00Z-07	1.26136	-0.334453	1.74798	1.6742	1.43453	0.213136	0.371945	1.20419	2.17119	1.75858	-1.11282	1.01425	-0.747321	-0.189243	-0.610758	0.886614	1.74832	-0.31372	1.99434	0.933344	1.22254	-2.40736	-1.19329	2.47389	-1.43861	-1.45981	1.24974	0.199353	C2
TCGA-B6-A0WW-01A-11R-A109-07	-0.910044	-0.469475	-1.71097	-1.72078	-1.92462	-0.461445	-2.69157	-1.30344	-1.84784	0.472664	-1.01552	-2.55574	-2.49289	-2.25137	-0.0840502	-1.33497	-0.807519	-1.34424	-3.12262	-1.43321	-1.70249	-2.95834	-0.253806	-0.967732	-2.85644	-2.78859	-0.553529	-0.750122	C2
TCGA-OL-A6VQ-01A-12R-A41B-07	-1.45447	0.512576	0.676024	-0.65461	-0.352951	-0.220759	-0.540352	-1.36074	1.43871	0.41096	0.14851	-0.320036	0.608031	-0.20948	-0.135235	0.734221	0.0143546	-0.298547	-0.752947	0.220221	-0.905942	0.732957	0.081003	-0.646166	2.26592	0.310607	-0.137554	1.55314	C2
TCGA-A2-A25C-01A-11R-A169-07	-1.08722	0.629408	-0.500845	2.75361	-0.582505	1.55756	-1.62069	-1.73132	-0.348914	-0.696354	1.12893	-0.763057	-0.0797906	1.12651	0.655877	0.758714	0.108196	-1.13261	-1.57811	-0.0208703	-1.36788	0.906524	-1.10308	-0.428234	-0.135702	-1.54324	-0.959741	1.22392	C2
TCGA-A2-A0D0-01A-11R-A00Z-07	0.353569	-3.21739	-1.24028	3.41965	-2.1071	-1.4208	-0.376899	0.44395	-2.19806	0.358046	-0.508753	-3.4833	0.745295	-1.44936	-0.441287	-1.359	1.01534	1.67332	-0.0256967	-1.00942	1.18679	-0.81226	-1.86508	-1.22469	-1.7724	-0.861731	-0.135767	-0.163697	C2
TCGA-A8-A097-01A-11R-A034-07	0.0574187	0.776107	0.578398	1.1313	1.10146	0.272244	1.61275	1.07815	1.86623	2.17621	1.70958	1.40975	-0.327934	0.332637	2.22495	1.75069	0.571795	0.135681	0.817252	1.62415	0.0485624	0.194478	2.27969	1.07889	0.00136373	0.498075	0.58429	-0.416962	C2
TCGA-GI-A2C9-01A-11R-A21T-07	0.0533925	-0.0164563	0.784169	1.5335	1.09474	1.55203	0.968313	1.476	3.37424	-0.397007	2.44779	1.67185	1.81644	-0.00373095	1.09024	1.07526	1.27781	0.732874	0.516268	2.22177	1.79903	0.194293	0.517245	0.546417	0.515584	1.14984	-0.210149	0.648337	C2
TCGA-BH-A0B8-01A-21R-A056-07	-0.747212	0.73555	-2.28329	-1.26896	-0.295788	-0.79538	-2.49613	-1.15925	-2.59568	-1.57852	-0.850567	-1.98499	-1.69511	-0.437059	-0.158404	-0.262357	-0.125432	0.0147956	-2.13746	-1.96004	-2.32139	-0.889	0.646287	0.473507	-0.442444	-1.1826	-0.649758	-1.13037	C2
TCGA-A8-A075-01A-11R-A084-07	-0.225878	0.161672	0.435036	1.76406	0.190989	-0.24726	1.33598	0.265142	0.411223	2.02701	-1.0952	0.92387	0.263177	0.499762	1.0841	0.775274	0.438716	-0.276668	2.63488	-0.140069	1.8081	-0.262313	-0.325761	0.761557	-0.445492	0.279925	-0.272238	-0.298553	C2
TCGA-BH-A1ES-01A-11R-A137-07	-1.96944	0.458307	-4.44522	-1.61333	-0.892558	-0.440643	-2.98622	-1.66465	-4.66823	-0.82866	0.574988	-2.93582	-3.14964	-2.56135	-0.418666	0.179854	-1.02311	-0.521885	-5.58401	-2.55624	-2.63402	-1.5932	-1.45897	-2.9224	-3.76319	-3.14716	-0.599594	-0.142083	C2
TCGA-A8-A07F-01A-11R-A00Z-07	-1.30404	0.736339	-0.660485	0.931618	-1.35907	-0.00159918	-0.688342	-0.648488	-0.480141	-0.263546	0.999946	-0.244907	-0.381514	0.713728	-0.101579	0.238389	-1.28112	-2.83258	-0.394408	0.842049	-2.79638	-1.14275	-2.07078	-0.412384	-0.887051	-1.61918	-0.932124	-1.06794	C2
TCGA-BH-A0GY-01A-11R-A056-07	1.33131	1.48905	-0.37815	0.305165	-0.490018	0.662722	2.0981	0.849822	-0.536037	-1.0389	-0.476256	0.075885	0.0568888	-1.36255	0.736065	-0.164724	1.79043	-0.255977	0.76861	0.487765	-0.00345239	0.214464	0.178424	0.186187	0.514361	-0.474837	0.99355	0.865725	C2
TCGA-A8-A08B-01A-11R-A00Z-07	0.135878	-2.22877	-1.95896	1.03326	-2.8127	-0.195923	-4.45843	-3.0772	-4.39191	-1.82562	-0.944265	-2.10429	-0.976767	-1.62731	-1.02059	-3.47237	-2.35187	-0.59594	-1.59817	-1.81363	-0.940551	-2.91876	-0.771855	-2.69395	-2.40967	-2.77585	-1.12069	-1.36823	C2
TCGA-AR-A24R-01A-11R-A169-07	1.65934	0.973673	-0.610181	0.745512	0.53382	-0.61108	-0.377377	0.320493	-1.44979	-1.64267	0.351396	-0.133362	-1.35278	0.654947	-0.240571	0.389384	-0.344328	-1.16498	-0.771263	-1.69148	-0.741095	0.505588	0.92927	-1.58784	-0.469152	-0.665808	-0.825229	-1.40714	C2
TCGA-AR-A0TU-01A-31R-A109-07	1.85156	-1.55322	0.858186	5.43118	-2.89589	0.669282	-0.0875716	2.08922	-0.278776	0.0541774	1.98504	-0.72625	-0.253982	-0.645575	-0.187533	-1.86213	-0.676833	-1.66875	0.609272	0.528506	-0.304904	-2.92075	-0.320367	0.0858696	-1.51541	0.0242197	-0.732068	-3.70363	C2
TCGA-BH-A28O-01A-11R-A22K-07	-1.19873	-0.344538	2.19957	-3.61737	0.705554	-0.141852	0.715468	0.364014	1.98991	0.723215	-0.00237831	-0.578941	2.92245	0.419481	0.170997	-0.0038112	1.26064	0.80642	0.0304214	0.0847001	-1.88825	1.76406	-0.367895	-0.217629	1.46164	0.936503	-0.678802	0.147518	C2
TCGA-E9-A1NH-01A-11R-A14D-07	-1.548	-0.152743	0.313037	-2.56958	-0.0379873	-0.561441	0.0899809	-0.169532	0.5255	-0.391075	0.0210341	0.981767	-0.348544	-0.293689	-1.24532	1.75598	0.192868	0.340729	0.866038	0.898877	-0.167808	0.559551	0.276543	0.045607	0.240732	0.100567	-0.417037	0.434018	C2
TCGA-AR-A254-01A-21R-A169-07	1.23749	1.17628	2.35607	2.9589	0.680945	2.27324	3.93591	1.4109	2.57379	0.523069	1.87118	3.09649	0.606495	1.35349	1.6249	1.90156	0.0571232	0.925612	4.66418	2.19957	1.33872	0.0190805	1.08577	3.11116	0.698742	2.37069	-0.339723	1.21843	C2
TCGA-AC-A62X-01A-11R-A29R-07	-0.586917	-4.05406	-2.57986	-1.48292	-2.77025	-2.3323	-2.72598	-1.70704	-3.82166	0.0375483	1.31329	-4.12059	-1.58171	-3.36728	-0.0274589	-5.49823	0.709733	-0.592218	-4.18179	-3.31468	-0.928598	-2.48666	-0.235868	-4.18067	-2.47272	-3.33287	0.437295	-2.58938	C2
TCGA-D8-A1XK-01A-21R-A14M-07	0.823239	0.0562072	1.22382	4.52108	-2.02156	0.41226	0.92808	-0.101915	-0.14963	-0.678039	2.62288	-0.278102	-0.127117	-0.629183	-0.726416	-1.29799	0.202152	-0.534611	2.1804	1.71266	0.262995	-1.36039	0.430671	-0.453555	-0.0686302	1.25533	-2.19565	-1.21445	C2
TCGA-AR-A0U0-01A-11R-A109-07	0.874649	-0.606082	3.46988	3.24771	0.250262	1.14371	2.31586	-0.82169	2.07026	0.385851	2.36091	1.04127	1.02225	1.97336	0.86152	-1.48972	0.593404	-1.03371	2.6657	1.07295	1.953	-2.14057	1.49476	0.095789	1.01567	-0.185838	0.0391826	-1.24735	C2
TCGA-A8-A099-01A-11R-A00Z-07	-2.58283	-1.37864	-0.272519	-2.0298	-0.959433	-0.705421	-3.20132	-3.39806	-1.91722	-0.349355	-1.97879	-1.16156	-2.34719	-1.75303	-1.91496	-0.302525	-1.03303	-1.12543	-2.78112	-2.71993	-2.02762	-1.33342	0.352146	0.136315	-0.293765	-1.43547	-1.7637	-1.29386	C2
TCGA-D8-A1JM-01A-11R-A13Q-07	-0.417908	-0.863236	-2.54357	2.84153	-3.09574	0.0469988	-2.54619	-2.52723	-1.70093	-1.43146	1.67207	-4.78129	-1.39126	-3.05023	-1.0051	-4.51691	0.061345	-0.422759	-2.34737	-1.34432	-0.2555	-0.25293	1.33789	-3.50156	0.605415	-1.52589	-0.350057	-0.46235	C2
TCGA-OL-A66H-01A-11R-A29R-07	0.37768	0.493696	1.41614	-0.524528	0.660327	0.225704	0.533804	1.18065	0.678181	0.762608	-1.50834	2.40943	0.0413189	1.03349	-1.31857	-0.513765	0.256951	1.1335	2.85378	-0.344084	2.10824	1.87828	1.3815	2.65493	2.00232	0.72713	1.15147	1.61841	C2
TCGA-BH-A18U-01A-21R-A12D-07	0.344022	0.327201	-0.674359	3.57891	-0.186755	0.784597	0.822821	-0.215993	-0.832669	-0.707618	1.51932	0.281558	-1.33997	-0.0180901	0.444043	0.300363	0.467751	-0.686241	0.89632	0.291369	0.745591	-1.42133	-0.299971	-0.211097	0.0114855	0.856761	-0.412328	-2.27859	C2
TCGA-A2-A0T6-01A-11R-A084-07	-0.762976	2.16189	3.21456	-1.08178	-0.365046	1.00623	2.11076	0.693338	3.10473	0.0915674	0.202163	3.19512	1.7641	1.8654	0.847625	3.17853	0.0151401	-0.463119	2.46803	1.844	0.335216	0.516807	0.72156	1.96667	2.96076	1.66437	0.418976	0.283495	C2
TCGA-C8-A3M7-01A-12R-A21T-07	-0.835199	-1.55222	1.6753	0.0643687	-0.184798	1.96457	-0.563096	-0.119936	0.38173	0.719293	1.86839	-0.785096	1.21794	0.197835	0.0580916	-0.237938	0.94691	0.97948	-1.09629	0.364923	-0.688127	1.94932	-1.07038	-0.937108	0.342588	0.216693	-0.64065	0.920832	C2
TCGA-E2-A14U-01A-11R-A22K-07	-0.940976	-1.40258	-1.00648	-6.11605	-0.785465	-2.07892	-2.39041	-1.6829	-2.5309	-0.0116852	-3.31049	-3.77344	0.387504	-1.87558	-1.3293	-2.05554	0.3852	-0.185402	-2.21813	-2.11559	-1.84907	0.311629	-0.105736	-1.21338	0.346958	-0.788195	-0.926296	0.915193	C2
TCGA-PL-A8LZ-01A-31R-A36F-07	2.52027	-0.6466	3.75419	2.90184	0.821609	1.42982	3.83726	1.65989	3.42056	1.11973	3.54462	3.0356	1.76766	3.55949	1.35575	1.61144	0.8221	0.572396	2.94971	3.63797	1.93014	2.08273	0.435723	2.57758	1.17409	1.52476	-0.137393	-0.0119496	C2
TCGA-D8-A1JF-01A-11R-A13Q-07	0.135724	1.13237	-0.902895	0.15348	-0.553128	0.665317	1.4409	-1.19606	-0.355949	0.503085	-1.58024	-1.1507	-0.251148	0.383075	0.741987	-3.07779	-0.703691	-2.23826	-0.919543	-0.937596	0.414469	-0.428969	0.339757	-0.81883	-2.2259	0.99008	0.37322	-0.759773	C2
TCGA-E2-A158-01A-11R-A12D-07	-0.262281	-2.30986	-2.49996	-0.402887	-3.21195	-1.10582	-3.69085	0.149282	-2.41644	1.1538	-0.125037	-4.46265	-1.08211	-2.7799	-1.10043	-3.75226	-3.23626	-0.506743	-4.77982	-1.87849	-3.31454	-2.0727	-1.85613	-5.37664	-0.515595	-0.739926	-2.26754	-2.30556	C2
TCGA-A8-A08R-01A-11R-A034-07	1.96219	0.78799	2.17791	2.74815	0.768554	0.458272	3.82768	1.68785	1.62259	1.15869	2.04321	1.3543	2.86475	2.25417	1.69249	2.00343	-1.52478	-0.263257	2.42897	1.62719	2.21504	-0.249567	-1.85972	2.04944	0.431674	2.33213	0.428375	-1.62736	C2
TCGA-A7-A0CE-01A-11R-A00Z-07	1.0112	-1.09884	0.0358226	1.73956	0.0146689	0.976204	0.0148328	1.03351	-0.455228	-1.12887	2.16988	-2.13344	-0.0179696	-2.6978	0.551298	-1.19507	-0.806087	-1.91469	-3.01283	0.729395	-0.661369	0.219468	0.260015	-2.1837	0.123856	-0.22444	0.906794	-0.657346	C2
TCGA-E9-A1N5-01A-11R-A14D-07	-0.512518	0.303982	2.4944	1.41184	1.11065	0.278536	0.567072	0.958243	0.913477	0.747289	1.1024	2.01641	1.02347	0.55995	0.368415	2.72477	0.0363155	-0.312263	1.52528	1.51532	0.356364	-0.195873	-1.0334	0.159549	0.99484	1.09607	0.435033	0.936006	C2
TCGA-A1-A0SH-01A-11R-A084-07	-1.04726	0.626451	0.56549	-3.08435	1.29948	-0.00403627	0.556279	-0.0905013	1.70898	0.582108	-0.310876	1.47053	0.00213458	0.139375	1.38551	1.65969	-0.220771	-1.49547	-0.735996	0.47746	-0.869701	0.597905	0.101577	0.820694	-1.39566	0.0718303	0.623462	0.418957	C2
TCGA-A7-A0CG-01A-12R-A056-07	-0.197742	1.82959	2.124	1.52747	0.269789	1.9015	2.1342	0.0722443	2.32329	0.295648	1.02604	1.28326	1.85364	1.22441	0.929895	1.27007	1.44438	-0.614311	1.47873	0.771686	0.172055	1.39389	1.40458	0.205963	1.2318	1.0951	1.15662	0.733699	C2
TCGA-LL-A740-01A-21R-A32P-07	0.596615	1.8341	0.256589	-1.5469	1.24996	-0.313084	3.09139	0.0119436	0.750735	0.803856	-1.07654	1.39612	0.174887	-1.45774	-1.09967	0.233964	-0.339291	0.419051	0.532261	0.212087	0.846599	1.83067	0.059822	1.37935	-1.85636	-0.326894	1.76937	1.74731	C2
TCGA-AN-A0FD-01A-11R-A034-07	0.6342	1.15549	0.302039	-1.39084	1.36022	-0.827536	-1.0509	0.83398	0.489777	0.0683397	-1.38545	-0.3228	-1.82519	-0.817886	-0.0574536	1.6917	-0.045938	0.612841	-0.12128	0.0625041	-0.0927193	-0.892043	-1.21467	-0.227739	-1.97656	-0.297252	0.852712	-0.616687	C2
TCGA-3C-AALK-01A-11R-A41B-07	0.235545	0.65588	-0.0768365	-0.0847311	0.981233	-0.73901	0.578668	-0.493785	0.862344	0.113667	0.535903	0.187294	0.597009	-1.04076	-0.50964	2.50627	0.482765	0.875547	0.20569	0.21055	-0.350329	0.979272	-0.574829	-0.486511	-0.299537	0.0393356	0.841564	0.0850713	C2
TCGA-BH-A0EE-01A-11R-A034-07	1.67523	-2.26644	0.928503	1.10531	-2.15127	-0.452959	-2.04896	-0.53223	-2.07994	-0.125253	1.56783	-2.99155	-2.44777	-0.778858	-1.70974	-4.16644	1.74992	0.620351	-2.55285	-2.00721	1.75636	-2.95328	0.184082	-1.73312	-2.01717	-3.05728	1.69309	-0.637277	C2
TCGA-A8-A08X-01A-21R-A00Z-07	1.56318	0.510546	2.07427	1.07337	1.34312	0.137206	2.79304	0.703935	2.7221	-0.333955	-0.169937	1.90651	3.37896	1.68324	1.56991	1.65848	0.334647	0.796474	2.74752	1.26683	0.477466	0.825441	-0.55906	1.80385	-0.347688	0.554984	1.13299	-0.40134	C2
TCGA-A7-A5ZV-01A-11R-A28M-07	-2.56533	0.122185	-1.3984	-1.11137	1.20512	-1.45383	3.65276	0.932491	-0.929292	-1.58568	-0.849583	-0.223237	-0.798817	-3.21075	-0.910662	-0.896741	-0.419295	0.0360204	-0.126491	0.602277	0.602864	0.756524	-1.10338	-1.63569	-1.38089	1.65248	-1.72589	-0.719717	C2
TCGA-D8-A3Z5-01A-41R-A24H-07	-2.15253	-1.72938	-1.04298	-4.63833	-1.4779	-2.19195	-2.15383	-1.31263	-1.57997	-0.740868	-2.80374	-2.78566	1.1059	-1.19925	-0.84128	-0.98775	-0.0999463	0.963412	-2.09132	-1.52592	-3.04577	-0.0405186	-0.742035	-2.19086	-0.291393	-0.0714314	-1.20613	0.016989	C2
TCGA-B6-A40B-01A-11R-A239-07	-1.06193	0.729588	-0.369778	-1.16629	1.12112	-1.68215	-1.44464	-0.661036	0.942784	-0.011914	-0.614156	-1.39377	-1.38335	-1.83832	0.258184	-0.509817	-0.483418	0.588434	-1.11686	-0.296929	0.211961	-0.50642	-1.22804	1.13336	0.600501	-0.222332	-0.358152	-0.128719	C2
TCGA-AO-A12H-01A-11R-A115-07	-1.81379	-0.51844	-1.77741	-3.51299	-0.509867	-1.46533	-1.59558	-0.425325	-2.79812	-1.47389	-1.89282	-0.839485	-2.3064	-0.920838	-1.1467	0.298032	-0.725331	-0.60863	-2.02207	-1.6584	-0.555861	0.591352	1.32469	0.504362	-0.36739	-1.32805	0.320728	0.172459	C2
TCGA-AR-A2LN-01A-21R-A18M-07	-1.50914	-0.0451877	3.17841	-3.05869	0.577139	0.825863	1.17138	-0.149219	2.62733	0.215893	-0.194536	0.895255	1.6504	1.75395	0.61279	2.53116	0.204201	-0.181836	0.660702	1.17946	-1.02268	1.44442	0.555042	0.574944	3.38278	1.91944	-0.476272	1.4469	C2
TCGA-C8-A27B-01A-11R-A169-07	0.530819	-0.508204	4.33978	5.49572	-1.32355	0.492974	2.01299	0.614587	0.20924	-0.167429	4.27502	0.348976	1.28805	2.05726	1.20311	1.04217	-0.759538	-1.31951	3.53963	3.12341	1.55486	-1.21167	1.39834	2.34427	0.585313	1.72845	-1.34504	-0.4009	C2
TCGA-MS-A51U-01A-31R-A266-07	-1.21674	1.29632	0.198916	-2.4539	0.416339	-0.86606	-1.04984	0.0123691	0.834035	-0.482499	-0.543126	-0.204441	1.15577	-0.0525137	-0.393839	0.862596	-0.199464	0.745292	-0.507029	-0.77219	-0.605669	0.783884	0.278876	-0.291881	0.815375	-0.441733	-0.652918	0.928311	C2
TCGA-D8-A1Y3-01A-11R-A157-07	2.28347	0.0375861	-0.284636	1.66496	-1.7537	0.420422	1.74857	0.496648	-0.874025	-1.04308	-1.37387	1.23964	-0.866811	0.171146	1.35083	-0.980483	0.747898	0.889481	1.8013	-1.05865	1.1511	-2.021	-0.626264	1.34549	-0.497333	0.673592	-0.804735	-1.26431	C2
TCGA-A2-A0SX-01A-12R-A084-07	0.496001	0.792786	3.22078	4.26408	0.275598	1.89406	3.27255	2.51739	4.69948	1.50927	2.01082	2.63403	3.16365	2.74165	1.80674	2.12681	0.594829	1.75311	3.18997	2.52793	0.661266	0.490631	1.23778	2.7989	1.44201	1.36769	0.928108	0.585373	C2
TCGA-BH-A1FD-01A-11R-A13Q-07	-1.28283	1.02092	-0.494485	1.20203	-0.981356	-0.617008	0.142719	-1.21833	-1.31351	-0.846164	-0.380304	0.915892	-1.40973	-0.152462	-0.339706	0.478634	0.5682	0.354912	-0.806101	1.11183	0.867897	-0.26457	1.26508	-0.926624	0.657064	0.586502	-1.51227	-1.0855	C2
TCGA-BH-A0DI-01A-21R-A12P-07	0.220579	1.56651	3.27402	-0.996165	1.7045	1.15887	2.68363	1.86803	3.61908	0.397427	0.999827	2.69487	1.57887	0.551486	0.240678	2.84317	0.813237	1.38679	2.19232	2.32169	0.0131328	1.10887	0.576596	2.42923	1.51174	1.49108	0.565553	0.683842	C2
TCGA-D8-A145-01A-11R-A115-07	-0.922862	0.189911	0.403633	-1.52696	-0.464989	0.552509	-0.0919722	-0.406823	-0.088899	0.185414	0.0410379	0.166211	1.73747	1.04429	0.555474	0.779751	0.302726	-0.530786	-0.228613	-0.46938	-1.50835	0.531785	-0.505973	-0.757374	0.782995	0.219733	-0.798807	0.921471	C2
TCGA-E9-A22H-01A-11R-A157-07	-1.1334	-0.0521126	-1.63899	2.51622	-1.73513	1.03832	-1.35905	-1.612	-1.44614	-1.01708	1.57104	-0.256913	-1.3148	0.460177	-0.941313	-0.0603766	-1.04926	-1.73918	-1.75217	-0.416637	-0.222563	-0.788757	-0.14214	-2.15307	-0.0877896	-0.943058	-1.682	0.976594	C2
TCGA-E2-A1LK-01A-21R-A14D-07	1.00008	-3.09856	-2.11945	-1.34655	-0.137308	-0.672503	-0.244798	1.18806	-1.64667	0.131466	-2.21756	-3.6633	-1.43863	-2.41186	-0.176499	-4.1834	-2.07735	-0.263494	-2.74279	-1.36726	0.614805	-1.02172	-0.636093	-0.425428	-0.466382	0.710237	-0.605876	-0.413416	C2
TCGA-A7-A3J1-01A-11R-A213-07	-0.17511	0.467385	2.57593	-0.485781	0.904363	-0.0636619	1.4037	-0.238061	2.31658	1.5279	-1.40401	1.99972	2.77959	3.82959	0.261089	1.60309	-0.240313	0.868085	3.27693	0.386411	-0.597509	1.19054	-0.0475608	0.793257	2.19713	1.45965	0.0604802	0.757542	C2
TCGA-AO-A03P-01A-11R-A00Z-07	0.210322	0.467173	-2.99214	-1.01482	-1.172	0.107136	-2.62059	-0.746862	-1.6863	-2.47871	-0.979939	-2.02089	-2.38886	-0.733726	-0.161529	-0.318792	-1.33478	-0.845896	-2.97518	-1.55229	-2.24337	-0.0736604	-0.175869	-1.04148	-1.7714	-0.774968	-0.901177	0.602535	C2
TCGA-AN-A0XN-01A-21R-A109-07	-1.76299	2.45369	2.79889	0.16819	1.5284	1.17646	3.64536	1.81319	3.06918	-0.126441	0.309978	3.82268	0.346466	1.64528	1.57412	2.83914	1.05498	0.79058	3.23174	2.86097	0.400273	-0.356048	1.89784	3.24516	0.929105	2.04442	0.583756	0.0841257	C2
TCGA-A2-A0CZ-01A-11R-A034-07	0.806126	1.11154	2.18758	-3.1455	0.930631	0.538894	2.35351	2.4766	2.51618	0.0829688	0.340978	1.30274	2.32153	0.619335	0.55663	1.50196	0.587498	1.54369	1.72783	1.79189	-0.654763	1.64464	1.37368	2.10689	1.29623	1.44931	1.18165	1.96247	C2
TCGA-A2-A4RW-01A-21R-A266-07	-0.814185	-0.724878	-0.0505921	-2.5052	0.711659	-0.767693	0.648479	-0.708219	1.10742	1.37827	-1.2595	0.233395	1.31866	-0.559161	0.489316	-0.242135	-0.123428	0.802265	0.745768	-0.534923	-0.91164	-0.282713	0.480103	-0.370264	0.178789	-0.950178	-0.0737469	-0.136187	C2
TCGA-A1-A0SD-01A-11R-A115-07	-0.615981	0.30574	1.27548	-0.672822	-0.318011	-0.049517	0.340131	-0.846468	1.73445	0.893046	0.518266	0.347643	0.0362832	-0.379312	0.26742	0.79097	1.20123	-0.340483	-0.72001	0.478334	-0.507095	0.6032	-0.519797	0.0670899	0.275395	-0.321706	-0.177313	2.04159	C2
TCGA-E2-A150-01A-11R-A12D-07	-1.18409	-0.415899	1.5561	1.45784	0.49875	-0.177067	1.72569	-0.278099	3.1812	0.462959	1.57171	1.8006	1.62312	0.73453	2.12185	-0.48776	-0.77162	0.695698	1.14317	3.02916	0.264889	0.235593	1.08778	0.334707	-0.430864	1.31448	0.510156	-1.61628	C2
TCGA-OL-A5RW-01A-11R-A28M-07	1.15649	-0.603238	0.0907746	-0.370745	-1.00663	-3.04265	0.587158	0.509511	0.79409	0.506522	-0.998151	-1.07886	-0.877246	0.819458	-0.866844	-0.638931	1.89382	3.76976	1.05792	1.07193	0.762701	-1.76905	0.643871	0.609643	-0.684947	1.55596	-0.334724	-0.678132	C2
TCGA-C8-A12O-01A-11R-A115-07	0.58897	0.61055	0.973613	1.08508	1.73781	1.48007	3.02656	0.522342	1.18893	1.6132	0.756747	1.82136	1.01765	0.148688	1.2079	0.254322	0.70295	0.142688	1.46728	0.949557	0.787716	1.61383	1.11058	1.75542	0.432734	0.5842	0.593552	0.157273	C2
TCGA-A8-A09E-01A-11R-A00Z-07	0.420061	-1.42442	-4.21288	-1.07095	-0.630538	-1.51046	-2.19919	-1.35988	-4.54928	-1.09654	-1.60513	-3.66236	-2.34786	-2.24874	-0.504666	-1.03669	-1.97226	-0.0090356	-3.99006	-2.0688	-0.833597	-1.20295	-1.31599	-2.61061	-1.97196	-2.6024	-1.92603	-0.783909	C2
TCGA-E2-A14O-01A-31R-A115-07	1.19683	1.33135	-5.42136	-1.01313	0.371402	-1.79121	-1.95799	0.670705	-2.41267	0.0707219	-1.85782	-3.47651	-3.24855	-3.66109	-1.07602	-1.46318	1.31523	0.527593	-3.32249	-1.36831	-0.124952	-0.943946	0.877966	-1.7325	-1.93555	-1.48304	0.777237	0.894523	C2
TCGA-BH-A0H0-01A-11R-A056-07	-1.76408	-1.24347	-2.95383	0.651812	-2.33767	-2.1806	-2.5847	-2.11295	-3.80081	1.02219	-1.71153	-2.12935	-2.68646	-0.45728	-1.3289	-3.26262	-3.5113	0.161645	-3.97444	-4.12107	-1.92232	-0.875199	0.744244	-2.30644	-0.646058	-2.34231	-1.65974	-2.32075	C2
TCGA-AR-A251-01A-12R-A169-07	-0.460393	-0.539927	0.426309	3.35817	-1.39822	2.35361	0.466008	1.07276	0.822831	1.31438	4.14767	-0.340801	1.72466	-0.215194	1.57857	-0.567355	-1.33763	0.00959501	-1.77933	0.896649	-0.278103	-0.430274	0.622542	-0.273927	1.22152	2.02451	-1.57296	-0.632113	C2
TCGA-D8-A27V-01A-12R-A17B-07	-1.67111	0.511467	-0.081404	-1.22225	-1.0934	0.844034	-2.17356	-2.10743	-0.915942	-0.0528635	-0.447138	-1.23859	-1.07122	-0.00902702	-0.654569	0.370332	-0.733962	-0.857651	-2.90141	-1.29063	-1.84358	-0.915626	0.176105	-2.37153	0.445803	-0.180881	-0.607962	-0.166583	C2
TCGA-WT-AB44-01A-11R-A41B-07	-1.07605	0.278521	-0.789513	-6.59167	0.622043	-1.81171	-0.447573	-1.03336	0.660387	-0.107116	-4.68593	-2.00099	-0.511303	-1.71016	1.14636	-1.45426	-1.01431	0.888306	-0.326722	-0.237194	-0.864007	-0.185476	0.159865	1.02626	-0.721272	1.33958	-0.122927	0.316403	C2
TCGA-PL-A8LY-01A-11R-A41B-07	1.09063	-0.166031	-0.829197	-2.6129	-0.240038	-0.388068	-1.16203	0.79317	-1.78316	-0.205019	0.969873	-2.45612	2.62789	-2.54445	0.197663	-1.75912	2.57936	0.871058	-0.525892	-1.21273	-0.807961	1.01079	1.10438	0.0767379	-0.236157	-0.775779	0.0290034	-0.385383	C2
TCGA-C8-A1HF-01A-11R-A137-07	2.55582	0.0480897	2.30403	4.71111	0.734104	2.47419	1.79392	1.34417	1.77056	-0.354634	3.99538	1.71988	0.905268	1.01185	-0.417668	1.91091	0.860987	1.03626	2.96489	1.31234	1.51169	-0.476059	0.974029	1.78219	0.301358	1.50808	0.870465	-1.26194	C2
TCGA-AR-A24U-01A-11R-A169-07	1.12827	0.782844	3.47368	2.85529	0.553881	2.06988	4.04803	1.48786	3.0033	-0.0631066	1.97804	3.96517	2.19445	2.04229	1.86553	0.333706	-1.21491	-0.327713	4.24957	1.98442	2.30571	1.09508	1.61359	2.70156	2.03679	1.86935	1.72859	0.526351	C2
TCGA-OL-A6VO-01A-12R-A33J-07	0.899008	-2.70622	-0.858842	2.34892	-2.9334	-0.559624	-1.44461	1.64162	-0.23595	-1.05814	0.111842	-2.66455	1.36297	-1.36915	1.86039	-1.19712	-1.63759	-1.50162	-0.723862	-0.432942	-1.94871	-2.35915	-1.09814	0.468949	-0.113406	-1.00657	-0.954574	-3.36841	C2
TCGA-LD-A74U-01A-13R-A33J-07	-1.36423	1.81041	1.98499	-1.44599	1.8565	0.61482	3.12561	1.67457	2.68425	1.2184	0.389676	2.2853	1.63958	0.107303	0.544501	1.6266	1.9824	1.23923	2.17629	1.95845	1.37212	2.74603	-0.297112	1.54332	0.742759	2.02391	0.576435	1.1144	C2
TCGA-E2-A15T-01A-11R-A115-07	-2.02048	-0.551867	-4.98586	-0.266191	-2.99804	-1.13286	-4.48972	-3.95083	-4.79287	-1.02214	0.0394742	-2.62744	-3.466	-1.54835	-0.293298	-2.31493	-2.33625	-1.92152	-4.2021	-2.7108	-3.06643	-1.28687	-0.489196	-2.60255	-1.75209	-1.76947	-2.49275	-1.34108	C2
TCGA-BH-A0HI-01A-11R-A084-07	-0.778892	-0.156708	-0.732547	-1.36494	0.668374	-0.346921	-0.114611	-1.05943	-0.0748032	0.0464911	-0.147691	0.202952	-1.77931	-1.01439	-1.05104	1.03305	0.370857	0.160844	-1.76044	-0.201391	-0.0428623	0.904275	1.78016	0.246115	1.17693	0.198652	0.678604	0.800928	C2
TCGA-D8-A1JT-01A-31R-A13Q-07	-1.05599	-0.0210216	-3.28984	0.115034	-3.08169	1.41824	-3.68744	-1.96546	-2.67586	-2.8218	-0.417166	-1.03732	-5.11325	-0.436203	0.035614	-3.56009	-1.57725	-3.23162	-2.28285	-2.01009	-0.360008	-3.02208	1.64401	-3.30594	-2.50704	-1.65121	-0.726137	-1.77292	C2
TCGA-A8-A07B-01A-11R-A00Z-07	-1.96855	-1.04423	-2.15149	-0.395671	-2.19893	-2.39405	-2.61845	-1.7784	-3.16975	-0.101214	-0.217104	-1.94229	-1.58744	-1.98147	-0.0359085	-3.04198	-3.74755	-1.13321	-2.98963	-2.92586	-2.13755	-3.17865	-3.50872	-2.12055	-4.07992	-0.592938	-2.12356	-1.46342	C2
TCGA-D8-A1X9-01A-12R-A157-07	-0.924921	1.9705	1.80611	0.582323	0.0223399	-0.144561	1.65705	-0.0174868	0.293708	0.582746	0.861958	1.94514	-1.28349	1.40486	0.469988	1.21653	0.13756	0.710821	1.32602	0.85087	0.715896	0.0306891	-0.378387	0.542964	-0.565572	0.397463	0.0832463	0.0837327	C2
TCGA-E9-A229-01A-31R-A157-07	-0.830756	0.979407	1.35116	0.15807	1.49905	0.89952	1.96157	0.806045	1.24985	0.711851	0.904101	2.53385	0.513206	2.29452	-0.176742	2.91085	0.306106	-0.273647	2.13693	1.40575	-0.244764	0.567277	0.753862	2.26093	-0.172208	0.946193	-0.218141	0.428877	C2
TCGA-D8-A3Z6-01A-11R-A239-07	-1.48684	-0.364268	-1.71464	-3.29877	0.464072	-1.62012	-1.15038	-1.87497	-1.09629	0.207491	-1.62945	-0.761444	-0.919567	-2.15768	-1.46908	0.540928	0.878091	0.628903	-1.56465	-1.59189	-1.67584	0.423363	0.138378	-1.36491	0.546374	-0.463629	-0.383131	0.185299	C2
TCGA-UU-A93S-01A-21R-A41B-07	0.22251	-2.732	-2.17469	-0.197455	-1.95087	-1.32847	-3.74799	-0.248232	-4.08839	-1.51418	-0.581977	-2.68178	-1.98465	-2.4763	0.415847	-3.15349	-1.72418	-0.551149	-3.60385	-3.06133	0.163847	-2.58209	-3.58781	-1.9694	-3.56614	-3.01691	-0.745764	-1.37885	C2
TCGA-E9-A247-01A-11R-A169-07	0.0206331	1.10196	-3.53897	-1.19649	-1.28271	-0.417654	-2.56244	1.82318	-3.10031	-1.70961	-1.65867	-2.90249	-2.15038	-2.06787	-2.38239	-1.81288	0.0218631	-0.996723	-4.02808	-2.04239	-1.88192	-2.10586	-0.939961	-1.88438	-3.05088	-1.74343	-1.08836	0.207275	C2
TCGA-E9-A2JS-01A-11R-A180-07	-0.0145176	0.11195	-1.41747	0.335085	-1.52229	-0.122054	-1.22851	-0.722821	-1.33662	-0.23262	-1.69908	-1.15665	-1.13626	-1.59171	1.66146	-1.72622	-0.472331	0.239291	-1.11324	-1.78601	-0.423125	-2.3457	-0.270902	-0.321387	-1.86873	-1.58088	-0.87282	-1.31621	C2
TCGA-A2-A1FV-01A-11R-A13Q-07	-2.81742	-1.91109	-3.7458	-0.937771	-3.13897	0.832732	-2.57363	-2.61242	-4.35457	-2.32634	1.52827	-3.41179	-3.19266	-2.04388	-0.157441	-2.0869	-1.71122	-3.08348	-6.07953	-1.12136	-4.0797	-0.520848	0.246928	-4.14525	0.796916	-0.991134	-2.48632	1.14575	C2
TCGA-E9-A5UP-01A-11R-A28M-07	-0.624679	-0.856267	-3.14583	-6.87975	-1.46474	-3.25426	-4.78536	-3.26572	-4.4089	0.42481	-5.79311	-5.39802	-3.82612	-1.5328	-0.0448172	-2.2331	-2.89857	0.360926	-0.946368	-3.42321	-1.0594	-2.73512	-2.26367	-2.83915	-3.15856	-2.83528	-1.11334	-1.60256	C2
TCGA-AR-A24Q-01A-12R-A169-07	0.66004	0.25434	0.947238	3.54689	1.30344	1.24808	2.25968	1.56376	2.13474	1.16282	3.0286	0.960908	2.32628	2.26648	0.264113	0.435708	-0.729373	-0.453211	0.970026	2.39893	1.37267	-0.596622	0.709876	0.423876	0.246241	1.2299	-0.0142044	0.429157	C2
TCGA-D8-A73U-01A-11R-A33J-07	0.33495	1.54952	6.0587	-0.620036	2.23135	0.316551	4.78939	1.27734	5.44294	1.60302	-0.67901	5.00134	4.13308	4.64608	0.0662721	3.07043	1.00393	1.96146	7.43664	3.03321	4.32721	3.41913	-0.264418	4.1347	1.9634	3.80607	0.901877	1.04576	C2
TCGA-C8-A1HJ-01A-11R-A13Q-07	1.65733	-1.15377	-2.45017	4.99785	-1.82217	2.56888	-1.39304	0.0340176	-0.611142	-3.32462	3.42518	-2.57033	0.596726	-2.65595	0.59054	-2.75519	0.492963	0.0263749	-4.53905	0.0433435	-1.33786	-1.2313	1.12971	-2.25573	2.08767	0.0853654	-1.07938	-0.310513	C2
TCGA-B6-A408-01A-12R-A24H-07	0.487361	0.472707	2.14174	-2.23923	-0.390027	-0.927778	1.04352	-0.352043	0.999349	0.983573	-0.546368	2.10295	1.12521	1.22856	0.508171	2.14546	0.614105	1.0061	2.85449	1.51434	2.67047	0.328439	0.414803	1.531	0.782599	0.369266	0.180513	0.500512	C2
TCGA-C8-A137-01A-11R-A115-07	-1.17207	-2.10493	-3.57963	-1.41484	-2.31658	-0.821572	-3.87136	-2.43978	-3.64692	0.460469	-0.158751	-2.97129	-2.51649	-5.03328	-2.23303	-2.06313	-2.14064	-0.414297	-5.2929	-3.13744	-2.94998	-1.12977	-0.976576	-3.13846	-3.19345	-3.85628	-0.457332	-2.02384	C2
TCGA-LL-A8F5-01A-11R-A36F-07	1.83671	-0.425228	0.765706	1.17116	2.9229	-0.879365	3.01087	1.61311	2.16037	0.102681	1.46099	1.33447	1.61215	-0.303192	0.763672	-1.52381	-0.973738	2.06413	1.92116	1.49278	3.26005	1.2063	-0.694323	-0.275077	-0.518782	1.02293	0.195726	-1.87226	C2
TCGA-A8-A07S-01A-11R-A034-07	-2.01028	-0.378539	-2.12823	-0.22555	-1.12693	-0.687186	-1.99132	-1.30641	-2.79586	-0.447462	0.165539	-0.428647	-2.63082	-0.201685	-0.918434	0.182346	-1.2414	-0.968975	-2.33555	-0.895512	-1.08612	-0.289589	-0.35844	-0.542412	-0.294505	-0.326659	-0.739636	-2.18261	C2
TCGA-D8-A1JJ-01A-31R-A14M-07	-1.40663	0.419429	-0.404972	1.39751	1.41078	1.09773	0.924244	0.541423	0.0338556	-0.286001	-0.117458	1.65472	-1.65642	-0.326163	-0.49729	2.07716	0.291561	1.15705	0.994327	1.53977	0.382438	0.168132	0.286688	0.935557	-1.35325	-0.352347	-0.0085841	-0.0754455	C2
TCGA-A7-A4SE-01A-11R-A266-07	-1.68572	-0.675275	0.502628	1.34209	0.341224	-1.08862	0.315982	1.27476	0.591205	0.770073	1.25572	1.25256	0.0559992	-1.32458	0.242053	0.964611	0.656264	2.45771	-0.100634	1.22456	-0.646754	0.201052	-0.353189	0.764076	-0.336278	1.21631	-1.08503	0.740852	C2
TCGA-UL-AAZ6-01A-11R-A41B-07	0.899316	-0.581987	-2.55961	-0.546775	-1.01415	-2.89638	-2.26492	-0.187186	-3.18584	0.0956395	-3.2411	-1.90673	-2.08095	-0.309269	-1.9607	-1.62765	0.539935	2.93561	-0.0507524	-2.33916	0.751526	-1.43697	-1.93458	-0.425052	-2.73405	-1.31763	0.265344	0.112724	C2
TCGA-BH-A0BR-01A-21R-A115-07	0.219609	0.993869	1.84726	-0.379588	1.73588	0.379698	3.75789	1.63757	3.57713	1.17064	0.395936	2.96484	-0.255985	-0.380776	-0.619035	3.03053	1.14266	1.13301	2.6801	2.97748	2.19113	1.64278	0.600575	2.22485	-0.24976	0.931831	2.76333	1.04903	C2
TCGA-AC-A5XS-01A-11R-A29R-07	1.49022	-0.117305	2.36964	1.47693	1.36654	0.800101	1.68823	0.954951	2.21744	0.713879	-0.144253	1.97217	0.980208	1.14848	-0.25408	0.82661	1.06862	0.576365	4.13199	1.06444	2.61868	1.74026	1.67968	1.67659	1.83009	1.68394	1.07546	1.01608	C2
TCGA-E2-A1LS-01A-12R-A157-07	0.188237	-2.87774	-1.1631	-2.60634	-1.62256	1.1523	-3.19999	-0.138365	-1.56919	-0.469398	-0.0171366	-4.32862	0.205278	-2.16961	-2.10184	-4.56738	0.607248	-1.89408	-5.74614	-0.207525	-0.57809	1.58102	-0.134385	-3.98083	0.650663	-0.680432	1.6104	-2.06048	C2
TCGA-AR-A2LR-01A-12R-A18M-07	-2.14629	-0.878887	-0.762975	1.61203	-0.0316984	0.173767	1.65183	0.792191	0.830621	-3.32499	2.26533	0.504115	1.20411	-1.63972	1.05993	0.743958	1.5051	1.19014	-0.711255	1.82274	-1.86552	1.15409	-0.890583	1.07997	0.505339	2.99808	-1.56492	-0.518883	C2
TCGA-EW-A1PA-01A-11R-A144-07	0.722459	0.171181	-1.38835	-0.820789	-0.915899	-0.388185	-0.196771	-1.29896	-1.62272	-0.619974	0.727044	0.0941178	0.592498	0.298887	-0.0743254	0.422668	0.0818503	0.569007	-1.57671	-0.811246	-0.751492	0.852503	-0.853814	-1.6207	-0.667554	-0.384302	0.15902	1.39532	C2
TCGA-E9-A1RF-01A-11R-A157-07	1.40821	1.6167	1.62304	0.608942	1.74787	-0.650386	2.42124	1.14486	2.24182	0.716698	-0.811993	1.60502	-0.418275	1.55956	0.212368	2.06515	0.574808	1.69439	1.9902	1.49228	1.63951	1.28598	-0.227854	1.70182	0.186377	1.5066	1.52881	-1.07551	C2
TCGA-A2-A3XY-01A-11R-A239-07	1.94944	-0.0844286	3.14932	1.67108	2.98199	1.26597	3.57936	1.55491	3.75023	-0.113942	1.54774	2.28007	2.61856	0.956872	1.09689	1.40124	0.181278	0.505692	2.64188	2.31689	1.8292	0.98244	0.990452	2.22411	3.40328	2.21876	0.811685	1.30434	C2
TCGA-D8-A1XT-01A-11R-A14M-07	-0.561044	-1.24348	0.892403	1.04789	0.309509	1.07232	2.1156	1.39543	1.5775	-0.802665	2.10847	2.87805	-0.342529	1.2427	-0.64667	2.39462	-0.18927	-0.894233	1.25517	2.18467	-0.544713	0.720022	1.27837	1.44238	0.264017	0.354225	-0.236209	-0.993589	C2
TCGA-A8-A07W-01A-11R-A00Z-07	-0.044738	0.518157	-0.864105	1.01873	0.943663	-0.217882	1.03814	-0.587205	-1.67589	0.337928	1.09229	1.54399	-0.957443	0.500803	1.3662	0.167891	1.20548	-0.216581	1.16536	-0.1162	0.275821	-0.0681611	-0.407018	0.981252	-1.07965	-0.235913	1.0239	-1.07547	C2
TCGA-AC-A5XU-01A-11R-A28M-07	0.191545	-1.23319	-1.02637	-1.12975	-0.493853	-0.633913	-0.0890961	-0.187415	-1.92877	0.076205	-1.2888	-1.28024	0.0298811	-1.86864	0.311704	0.158395	-0.646545	1.06692	-1.37966	-0.944007	-0.109261	0.00332047	-2.4593	-0.581612	-1.00795	-0.309987	0.221133	0.0960651	C2
TCGA-A2-A0YI-01A-31R-A10J-07	0.304164	0.98002	2.33136	-0.563757	1.16692	1.18956	2.01068	-0.16566	2.59356	0.0408303	-0.572406	3.3621	1.73549	2.42213	-0.240224	1.30542	1.29431	-0.548132	3.49895	1.47753	0.704662	2.3254	1.9691	1.93835	1.9425	1.50761	0.43538	1.82792	C2
TCGA-E9-A245-01A-22R-A16F-07	-0.724163	-1.93904	-3.52847	-2.76509	-1.40537	-0.191891	-2.3466	-1.19624	-0.919645	-1.13863	-1.60256	-0.668963	-1.49551	-1.19513	0.128649	-1.62625	-0.444607	-0.746339	-2.64023	-1.73867	-0.545511	1.85806	0.812056	0.103579	-0.543079	-1.79943	1.12122	2.1804	C2
TCGA-AC-A2FE-01A-11R-A19W-07	0.586745	0.593093	2.77968	1.12956	0.856733	0.590524	1.96244	0.844069	3.67677	0.753744	1.30527	2.08385	2.14663	1.39669	1.09318	2.16495	0.170313	0.134607	4.12446	1.53968	1.83796	0.819576	0.984091	2.29322	2.75755	2.11245	0.681564	1.263	C2
TCGA-BH-A1EY-01A-11R-A13Q-07	-0.0798486	0.395861	1.36925	-0.177852	1.5581	0.757648	2.68182	-0.701524	3.87201	1.83482	0.272891	2.35958	0.0822056	0.354363	-1.04488	0.174067	0.991403	-1.05847	3.17885	0.256653	2.40033	0.568479	0.533527	1.42498	0.807419	1.07597	0.363545	0.584188	C2
TCGA-AN-A049-01A-21R-A00Z-07	-0.419081	2.26406	-0.139663	0.746952	1.26589	-0.10462	-0.420309	0.529493	0.689711	-0.424473	-0.991596	1.03433	-0.766395	1.41647	-0.446225	0.796901	0.257238	0.735393	0.824683	-0.0726885	0.935973	-0.838889	0.885194	1.10263	0.296532	-0.521498	0.904153	0.825746	C2
TCGA-A8-A09V-01A-11R-A034-07	-3.96244	-1.17448	-1.92966	-2.39234	-1.75614	-0.134022	-3.31066	-2.82572	-2.37594	-1.65537	-0.639734	-1.57651	-1.14218	0.0935381	-0.0868043	-0.453909	-1.44865	-2.64495	-3.61013	-1.50423	-3.60518	-0.24978	-0.0462308	-2.04039	-1.49527	-1.99233	-1.86251	0.613832	C2
TCGA-E9-A22G-01A-11R-A157-07	1.74598	-1.43506	-2.29023	4.09598	-2.8359	-0.207764	-0.766394	-1.45233	-0.328117	-0.976914	2.95634	-3.76296	-0.201876	-1.3657	0.480341	-2.56038	-0.638714	-0.20384	-3.80256	-1.66622	-1.69503	-3.04617	-0.668804	-1.34273	0.969242	-0.384178	-2.06415	-1.74433	C2
TCGA-E9-A295-01A-11R-A16F-07	1.24201	0.907678	0.123642	-1.69874	0.420506	0.0826737	-0.265148	0.168663	-0.51797	0.377239	0.44865	-1.95813	-1.20388	-0.973607	-0.163966	-0.730217	1.76645	1.16328	-1.96061	-1.01649	-1.08619	-0.834405	-1.16572	-0.227234	-0.085317	0.164158	1.19641	0.683996	C2
TCGA-BH-A5J0-01A-11R-A27Q-07	2.49122	1.86646	1.84256	-1.41381	2.2024	-0.862247	3.22552	1.57198	2.76269	2.37422	-1.32809	3.06021	1.24369	1.06428	-0.83743	2.0103	1.88128	1.48999	5.35613	2.26081	2.12727	0.458753	-0.339637	3.36153	0.061492	1.93206	2.34183	0.268246	C2
TCGA-E2-A2P5-01A-11R-A19W-07	0.610538	-0.396782	-0.778503	0.45127	-0.259491	-0.609895	-1.23683	-0.38932	-2.17048	-0.530109	-0.846758	-1.84309	-0.794584	-2.71807	-0.258609	0.412771	0.340962	0.0731829	-1.46966	-1.57353	-0.90997	-2.01639	-1.50267	-1.02243	-1.43769	-1.04442	1.31793	-0.524321	C2
TCGA-S3-AA11-01A-31R-A41B-07	-2.64718	-2.40348	-3.91314	-3.51657	-1.89347	-2.22064	-4.45513	-2.3466	-4.25358	-0.569482	-2.25874	-3.76352	-1.3521	-2.6499	-0.693974	-1.64496	-0.579515	-1.62547	-4.41971	-3.00312	-2.92119	-1.7897	0.300564	-2.27924	-1.76889	-2.77511	-0.702549	-0.765535	C2
TCGA-D8-A27L-01A-11R-A16F-07	-0.618724	0.896471	2.26935	-0.969867	1.14208	1.0224	1.09405	-0.105377	1.85094	0.469289	1.28776	2.15647	1.39822	0.829714	0.123493	2.11439	0.262951	-0.0912254	1.53043	1.3317	-0.397369	0.388298	0.0868092	1.42212	0.482285	0.533487	-0.633878	1.38407	C2
TCGA-E2-A56Z-01A-12R-A29R-07	0.122139	-2.08169	-3.40681	-2.09301	-1.26139	-1.07155	-3.73653	-1.29954	-2.64077	-0.577694	-1.13624	-2.84302	-2.81272	-2.34525	-1.53429	-2.23334	-0.236852	0.0800999	-2.83666	-2.32678	-2.33526	-0.344504	-1.78482	-1.28604	-1.96116	-1.785	0.0397302	0.451097	C2
TCGA-E2-A1B1-01A-21R-A12P-07	-0.244518	2.4042	3.2761	2.60339	1.6791	3.57399	3.06787	1.64339	4.21832	0.31535	2.58554	2.71193	1.31594	2.98814	0.670302	3.27444	0.442131	0.305636	2.43266	3.43014	1.67885	1.62496	1.01623	2.12541	1.89411	1.76988	-0.0753922	0.952527	C2
TCGA-E2-A15A-01A-11R-A12D-07	0.606574	0.677375	0.178028	1.32196	0.365493	0.685297	1.85033	0.0326612	-0.242521	-0.836077	-0.345408	0.704618	-0.286308	0.930927	0.625956	0.521362	1.01682	0.243151	1.4386	-0.195323	0.767857	0.324807	-0.161653	0.723035	-0.154835	-0.288089	0.275256	0.430219	C2
TCGA-D8-A27T-01A-11R-A16F-07	-0.115021	1.35642	1.8127	0.897938	0.520993	0.452463	1.31261	1.45526	0.78068	-0.192832	0.954155	1.78731	1.02681	2.14552	0.542927	1.86725	0.875275	0.280503	1.047	1.19111	-0.19058	0.437956	0.36521	1.2353	1.21295	0.901885	0.403051	0.701267	C2
TCGA-AR-A1AJ-01A-21R-A12P-07	1.9801	0.081042	5.78174	4.33099	1.35036	2.66832	4.71055	2.57804	4.58673	1.74454	3.03404	5.15048	3.87289	5.0483	2.17109	1.51088	-0.0468505	1.456	6.33527	4.31588	3.10862	2.05975	1.04337	3.39502	1.64875	2.72802	0.567674	1.33738	C2
TCGA-BH-A0HA-01A-11R-A12P-07	1.53023	1.27686	1.64218	-1.3389	1.17652	1.10292	1.25059	1.37473	1.59538	0.276601	-0.319262	1.18074	0.411253	0.869085	-1.62603	2.18108	1.99608	0.431944	0.131024	1.00457	0.811598	1.4914	-0.477588	0.906556	0.405119	0.0582856	2.13016	2.63185	C2
TCGA-BH-A0E2-01A-11R-A056-07	0.713988	0.657728	-0.596564	0.861496	0.657972	1.06424	-0.722584	1.38846	0.565723	0.487959	0.605173	-0.591281	-0.765144	-1.32966	0.44506	0.230667	1.08975	0.013808	-1.51186	0.18608	-1.10528	0.231335	-1.58381	-0.404359	0.157555	0.197031	1.10329	2.09623	C2
TCGA-BH-A0BD-01A-11R-A034-07	0.214177	0.287878	1.65352	2.99973	0.149808	1.05294	1.4385	1.73313	1.55365	-0.149779	1.96475	1.05198	0.265695	0.655554	1.06618	0.42803	0.152103	-0.132979	1.73301	2.75974	-0.121954	1.33409	0.957998	0.113689	0.666974	1.10966	0.735265	1.05608	C2
TCGA-A2-A0CP-01A-11R-A034-07	-0.0369365	0.749329	-0.246384	-5.0311	0.916922	0.019972	-0.0708845	0.921186	0.282166	0.259127	-2.09174	-0.441978	0.503393	-1.43382	-1.12399	0.778715	1.50629	1.03101	-0.49812	0.78961	0.251213	0.897475	0.510673	0.494878	-0.203134	0.817023	0.644487	1.99157	C2
TCGA-A8-A08P-01A-11R-A00Z-07	1.17536	1.46613	2.48338	2.01335	0.754061	1.29718	2.14821	0.49946	2.03153	0.423936	0.156598	2.49761	0.319374	1.94707	0.614498	0.864375	0.34919	1.14031	3.05974	1.19812	1.14074	0.421491	0.179148	1.64478	-0.160224	1.24806	0.455479	-0.348556	C2
TCGA-E9-A1R3-01A-31R-A14M-07	-1.13592	0.738193	2.11654	-4.40915	1.59178	0.263199	1.29111	-0.0228755	2.27217	-0.38384	-2.62609	1.65838	-1.5273	1.73292	-2.63071	2.21802	1.02578	0.164524	1.7546	3.00421	2.21696	1.21339	0.520547	2.2368	-0.254421	0.657057	0.481517	2.38763	C2
TCGA-AO-A12C-01A-11R-A10J-07	-1.76912	-0.00607757	-1.04339	-2.89834	-1.15097	-0.0328671	-0.463728	0.185608	-1.0361	0.132314	-1.37107	-0.554186	-0.9061	-0.373346	-0.440377	0.230265	0.347767	-0.0165201	-2.59404	-0.123398	-1.93401	0.427892	-0.962621	-0.0472879	-0.925176	-0.224707	-0.100107	1.62544	C2
TCGA-C8-A12P-01A-11R-A115-07	1.54698	2.17234	0.24375	1.61668	-0.65981	-0.298761	1.27812	-0.876069	0.419636	-0.736167	-0.991215	1.29395	-0.0845451	-0.282869	0.790603	-0.858734	-1.72618	1.49738	0.665691	0.46024	1.42256	-0.400299	0.0786837	0.424563	-0.824646	-0.263634	1.39477	-2.31059	C2
TCGA-A8-A09A-01A-11R-A00Z-07	-0.0640485	0.878601	0.588405	-0.366224	0.381703	0.908304	0.735141	-0.224906	0.609462	0.969654	0.171433	0.173332	0.392599	-0.257783	0.11019	0.367495	-0.00712786	0.0330346	-0.466329	-0.0254388	-0.809691	-0.440845	0.345281	0.362197	-0.851194	-0.40161	0.0119057	0.823559	C2
TCGA-D8-A140-01A-11R-A115-07	0.374539	0.379341	0.215608	0.60672	-1.50806	-0.741908	0.0438411	-1.38113	0.593496	0.412735	-0.35331	-0.12037	0.416652	1.90863	0.206169	0.85204	-1.16511	0.334231	-0.765286	-1.05692	-1.70286	-0.0362524	-0.815145	0.326451	1.20973	-0.411949	-1.03469	0.0208073	C2
TCGA-OL-A5RX-01A-11R-A28M-07	-0.336746	0.0408586	0.484924	-3.00459	0.127383	0.176219	-1.48522	-0.440453	0.598017	-0.296261	-0.652212	-0.92284	1.70308	-0.452591	0.383715	-0.10659	0.127657	-0.0721314	-0.4383	-0.325588	-1.10982	1.00342	-0.0283707	-0.76014	1.02887	-0.436812	-0.519403	0.276463	C2
TCGA-E2-A1IN-01A-11R-A13Q-07	-0.865609	1.13367	-1.21517	-2.09514	0.990405	0.269854	0.385116	-0.547449	-0.938092	0.44247	0.259954	0.338407	-1.43574	-1.16798	-0.536116	1.05367	-0.0424964	-0.424519	-1.44668	0.365723	-0.4241	-0.42604	-0.138182	0.648453	-1.06522	0.0914743	0.329062	-0.00480699	C2
TCGA-AC-A23H-01A-11R-A157-07	-1.56263	-1.64441	-2.03954	0.0854996	-0.362504	-1.0062	-1.70632	-1.85124	-1.74831	0.958333	-1.06262	-2.20568	-1.10452	-2.17411	-0.837376	-0.856997	-0.750837	-0.707636	-2.75496	-0.991498	-0.216074	0.110233	-1.66332	-1.75652	-2.98898	-2.08944	0.882975	0.244211	C2
TCGA-A2-A1FX-01A-11R-A13Q-07	-0.584022	0.103327	-0.899018	1.2962	-1.12194	1.55021	0.450745	-1.65253	-1.21062	-1.18027	0.611598	0.203633	-0.605789	0.468895	0.0172996	0.680174	0.0779255	-0.95555	-0.160735	-0.0483435	-0.105841	1.62779	1.82936	-0.372489	1.26356	-0.0454414	-1.27808	0.470717	C2
TCGA-D8-A1XY-01A-11R-A14M-07	-0.595868	0.0377369	-0.572514	-2.26202	0.541914	1.74859	0.814381	-0.95452	0.58423	-0.285423	-0.897021	0.581671	-1.77614	0.144836	-0.396143	0.299546	0.165123	-0.191101	-0.809257	-0.28196	-0.972966	0.184165	0.122482	-0.545244	-0.112066	-0.159121	-1.60846	0.0520877	C2
TCGA-B6-A0RL-01A-11R-A084-07	-2.99062	-2.27993	-8.88896	-3.8558	-6.19699	-2.99677	-7.01376	-1.42272	-8.2072	-3.39137	-5.66182	-7.19054	-6.25805	-3.43759	-0.414672	-5.94405	-2.33123	-1.31511	-6.59539	-5.05514	-3.01443	-4.18592	-1.64915	-6.52755	-4.34405	-4.60855	-4.40913	-2.70504	C2
TCGA-AC-A8OP-01A-11R-A36F-07	-0.673161	-0.2447	-0.0416222	-0.659414	-0.657694	-0.638561	-0.942428	-0.743926	0.757336	1.06941	-0.855844	-1.00348	0.0901627	-0.872755	1.17514	0.193342	-0.798088	0.529108	-1.02771	-0.936311	-1.64464	0.828126	-0.708332	-1.70755	1.61635	-0.316502	-1.01786	0.151437	C2
TCGA-D8-A1JL-01A-11R-A13Q-07	0.0366606	-0.121233	2.79118	3.86765	-1.55634	1.77132	4.03703	0.566122	3.80238	1.94406	2.45644	3.11725	2.37957	3.43289	3.22247	0.419223	-0.647171	0.351747	3.24042	3.0395	0.39197	2.25726	2.66212	1.52509	1.3675	1.89522	0.964021	-0.944348	C2
TCGA-S3-A6ZH-01A-22R-A32P-07	0.826515	0.397573	-2.52014	-0.278538	-0.378375	-0.631152	-1.23323	0.120209	-2.79044	0.186702	-0.66219	-2.25251	-1.24593	-1.76673	-0.2179	-1.77494	-0.800239	0.291333	-2.59856	-0.934146	-0.0496362	-1.91717	0.0913462	-1.82877	-1.95041	-1.10517	-0.744657	-1.79801	C2
TCGA-A8-A079-01A-21R-A00Z-07	0.240697	0.414734	-1.21804	0.564066	-0.265548	-1.44748	-1.4701	0.860981	-3.11573	-0.794724	-0.360045	-0.337884	-0.550671	-1.87101	-0.204818	-0.982435	-0.244751	-0.435241	-0.555389	-1.34384	-0.751817	-0.832143	0.0246811	-1.56896	-1.62631	-0.942058	-0.683993	-1.37653	C2
TCGA-E2-A1LL-01A-11R-A144-07	-0.890689	-0.990983	-2.70405	0.506435	0.632042	0.0859233	-1.66034	0.358467	-1.94228	0.208028	2.20038	-2.09143	-0.370329	-3.65783	-1.24822	-2.39601	1.79257	0.0195241	-4.53213	-0.212661	-1.06084	-0.769521	-1.66474	-1.78066	-2.09539	-1.6147	1.12474	-1.29529	C2
TCGA-BH-A0HX-01A-21R-A056-07	0.554473	0.929523	0.280197	0.237697	-0.0506804	0.344351	-0.570221	0.858582	-0.319644	1.38877	0.110955	0.690501	-1.38327	-1.32282	0.583098	-0.237037	0.0178375	0.407773	-0.190409	-0.245383	0.502029	0.0387937	-0.701059	-0.0407614	0.24028	-0.394485	0.537489	0.553411	C2
TCGA-E9-A3X8-01A-31R-A22U-07	2.69511	0.174011	1.13787	-2.89365	1.2504	-2.05516	-0.520263	1.98167	1.12282	-0.461111	-2.36596	0.0220191	2.06025	-1.28619	-0.307418	-0.0307611	0.872034	1.63512	2.74168	-0.20824	-0.367653	0.512811	-1.11967	1.82592	-0.66759	1.35527	0.112185	0.974924	C2
TCGA-A7-A13H-01A-11R-A22K-07	-0.7356	1.87853	2.6496	-1.9936	0.556572	-0.175659	2.31893	-0.406731	1.86464	1.62702	-0.569364	2.61491	1.91975	2.67654	-0.602166	1.81718	0.381469	0.83708	4.03858	1.60161	0.207717	0.741454	0.526027	2.67844	1.14259	2.12571	0.869784	1.4856	C2
TCGA-BH-A0DL-01A-11R-A115-07	1.74881	1.6774	4.74361	3.60938	0.331626	1.5479	4.26358	2.74729	3.71395	2.09835	1.76538	2.39655	0.732803	2.19641	-0.750744	-0.455586	1.26224	0.928149	4.97259	3.36678	3.09162	-0.4201	2.33414	2.31931	0.624472	1.26351	-0.331627	1.09323	C2
TCGA-BH-A1EO-01A-11R-A137-07	-0.885007	1.47122	1.47853	-0.662158	1.19716	1.0466	1.98731	1.09244	1.81106	-0.259809	1.04125	2.6254	0.852695	0.591127	1.42233	1.36349	-0.0722521	-0.900815	1.7436	2.55073	-0.184297	-0.0194312	0.567179	2.22733	0.111958	1.52375	0.225616	0.805618	C2
TCGA-D8-A27E-01A-11R-A16F-07	-0.955243	-0.68198	-1.36949	-4.56814	-1.82792	-1.13026	-1.80914	-2.64945	-1.59249	-0.598382	-2.74755	-0.547372	-2.05086	-0.541653	-1.60197	-1.54532	-1.07323	-1.62888	-1.13805	-2.77695	0.18583	0.597525	0.0658357	-0.653914	0.66866	-1.73245	-0.515758	0.0934707	C2
TCGA-LD-A66U-01A-11R-A31O-07	1.90392	0.183216	1.81588	-1.99465	0.652515	-0.559521	-0.25295	0.85456	1.19086	0.484618	-1.21343	0.766913	1.53893	-0.389403	-0.844651	0.707805	1.37005	0.88183	2.5264	-0.178392	0.155319	0.000215057	0.116606	1.16618	1.59975	0.370833	1.24084	0.285821	C2
TCGA-A7-A0CJ-01A-21R-A00Z-07	1.08902	-1.848	-3.09687	-0.41994	-1.00291	-1.77937	-3.26114	-2.7503	-1.49082	-2.09668	0.464967	-1.31745	-2.952	-1.36451	-2.57678	-0.174621	-0.0499153	-1.03415	-2.53942	-1.51986	-2.96059	-3.53459	0.0218928	-3.27585	-1.79935	-2.6018	-2.4434	-3.23493	C2
TCGA-A2-A0SV-01A-11R-A084-07	1.63303	1.62725	1.82225	0.987075	1.98203	0.542038	2.70364	0.940722	1.64503	0.324951	-0.237528	2.11328	-0.605391	0.798465	0.0956945	2.26612	0.673977	0.299642	3.12552	1.21738	1.92283	-0.397547	0.754454	1.91243	0.653525	0.876694	1.18729	-1.07005	C2
TCGA-AO-A03L-01A-41R-A056-07	1.245	0.635598	-0.00743375	2.65998	0.0520522	0.481147	-0.759854	-0.494749	-0.0955048	0.0241118	0.684024	-0.268714	0.0240553	0.35507	-0.096423	1.00495	0.634782	-0.356813	0.284696	-0.64193	-0.582271	-0.540734	-0.709276	-0.713765	-0.20364	-1.08824	0.00756136	-0.74031	C2
TCGA-BH-A0BQ-01A-21R-A115-07	1.13306	0.4411	2.24135	-1.30591	1.05347	0.384695	0.100622	0.602702	1.8983	0.157363	0.339921	0.857882	1.21205	0.0115331	0.589941	2.31192	0.800307	0.463311	1.39206	1.30238	0.48701	0.933035	0.494803	1.05741	0.906936	0.678217	0.655804	1.2056	C2
TCGA-A2-A0CM-01A-31R-A034-07	2.21068	-0.543862	3.00992	3.87681	-0.159537	0.91501	1.90954	1.05052	2.69289	0.0402683	1.96851	2.3096	1.21672	1.53163	0.844657	0.127969	0.297386	0.0511897	2.47467	2.63037	1.32828	0.0578168	0.255982	2.47002	0.995362	2.05492	-0.418935	-0.23768	C2
TCGA-B6-A0IH-01A-11R-A115-07	-0.549322	-0.321722	1.5605	-3.82659	-0.105054	0.679591	0.507654	-0.520067	1.54934	0.593244	-0.400046	0.303666	2.38547	0.362817	0.00657197	1.60411	0.076757	-0.542493	0.28638	1.16002	-0.517677	0.990359	0.0730753	-0.401539	-0.373232	1.06016	0.0978912	1.63508	C2
TCGA-B6-A0WT-01A-11R-A109-07	-2.38906	-0.581863	-1.59202	-0.964075	-0.417106	-0.171212	-1.56285	-2.14486	-1.70432	-0.378837	0.336963	-0.744421	-0.858772	-1.10972	-0.757659	-0.0364132	-0.639933	-1.38573	-2.39399	-0.78438	-2.07779	-0.97522	-0.726195	-0.952859	-1.99605	-1.52098	-1.48983	1.11913	C2
TCGA-A2-A4S2-01A-12R-A266-07	0.150566	1.12073	1.72096	-0.775819	0.565754	-1.53676	1.22384	-0.725131	0.857133	0.190869	-1.25921	0.274766	1.03554	2.11682	-0.0508871	0.152037	-0.127931	0.0963862	2.01146	0.420599	-0.364082	0.0535091	-2.71354	0.174526	1.40993	-0.380659	-0.683746	-0.74479	C2
TCGA-BH-A0DE-01A-11R-A115-07	-0.30717	0.583593	2.29455	0.142269	1.28985	0.405451	1.42218	0.604407	2.80573	1.06877	0.677761	2.29674	0.676477	1.04802	0.212535	1.55508	1.04717	-0.195801	1.17687	2.1401	-0.420514	0.872036	0.481006	1.93528	2.41448	1.1522	0.460969	0.910072	C2
TCGA-BH-A18Q-01A-12R-A12D-07	-0.0123769	-0.400498	1.96904	2.97281	1.05147	0.00874118	1.8205	0.588715	0.563395	0.851101	4.16335	-0.297525	2.46541	0.429796	-0.0177212	-0.561312	0.324613	-0.93233	-0.376321	0.0842529	-0.0453687	-1.15217	0.225386	-0.867369	1.82076	0.201574	-0.547887	-1.69985	C2
TCGA-E2-A156-01A-11R-A12D-07	-3.18081	-1.0869	-4.82349	-2.73159	-3.73358	-1.74519	-5.16232	-3.61126	-6.61799	-2.76783	-2.25163	-2.14941	-4.15535	-2.4807	-1.97112	-2.48646	-3.13759	-3.53513	-3.3	-2.40685	-2.00112	-2.01418	0.142707	-2.3529	-1.17388	-2.25125	-2.72615	-1.16041	C2
TCGA-C8-A8HR-01A-11R-A36F-07	1.53827	0.527875	3.32444	1.40073	1.90408	0.919743	3.13701	1.17831	3.70586	1.15996	1.7309	2.03904	1.98246	2.05991	0.784107	2.42546	0.84339	1.34086	3.23195	1.68174	0.666411	1.9244	-0.653987	2.67442	2.88167	2.449	-0.0734043	0.803324	C2
TCGA-D8-A1J9-01A-11R-A13Q-07	-1.54639	1.03129	0.441536	0.196365	1.06388	1.04205	0.941298	-1.45861	1.84892	0.965795	0.875069	2.36046	-0.485368	1.08029	-0.862007	1.64857	-0.140908	0.908256	1.34794	0.675905	1.13291	0.130057	-0.368566	0.710672	-0.806098	0.291858	0.255574	-0.142512	C2
TCGA-AN-A0FK-01A-11R-A034-07	-0.772555	-0.406754	-3.7925	-0.856826	-0.524078	-1.07231	-2.11535	-1.97064	-1.95326	-1.38526	-1.42434	-3.0368	-2.89865	-1.63617	-0.31298	-0.643093	-0.66175	-1.18809	-2.96117	-2.11955	-1.71482	-0.211546	-0.381311	-1.83679	-1.82516	-1.62439	1.0212	-0.479696	C2
TCGA-B6-A1KN-01A-11R-A13Q-07	0.315838	0.235906	-0.172085	3.09466	-0.691775	0.967269	-1.03482	-1.52112	-1.33985	0.503886	0.776799	-1.64184	-1.3372	-1.26786	0.430216	-2.22962	0.604004	-0.270436	-2.46744	-0.264796	-0.103003	-1.6585	-1.39104	-1.81506	-0.517054	-1.37066	-1.85085	0.575054	C2
TCGA-BH-A0B3-01A-11R-A056-07	1.08555	0.66066	2.74412	3.41683	1.31313	0.501945	3.44855	1.47785	3.01537	1.34049	1.43242	1.15131	1.59283	1.70897	0.864635	2.41569	0.30724	0.397985	2.89486	3.056	2.21761	0.266642	1.45702	1.34031	-0.223627	3.3076	1.00974	-0.78611	C2
TCGA-A2-A3XW-01A-11R-A239-07	0.502322	1.75777	2.74561	-3.11383	1.77798	-1.36046	2.07129	2.18859	-0.872137	2.23132	-1.189	0.407177	0.846188	0.537509	-1.30202	-0.0496604	1.59291	2.26677	1.89469	-1.15659	-0.744588	-0.115139	-0.37013	1.84027	0.873849	0.872995	0.419873	0.0323572	C2
TCGA-A7-A2KD-01A-31R-A21T-07	0.82559	-0.309029	1.36547	2.34161	0.774861	1.62035	-0.103204	-0.210876	0.456511	-0.50288	2.20356	1.86202	0.260361	1.566	0.0346103	1.59096	0.23931	-0.976772	1.69563	0.293563	0.126963	-0.361829	-0.506983	0.175468	0.175802	0.296865	-1.67247	-0.206783	C2
TCGA-E2-A1LG-01A-21R-A14M-07	-3.51802	0.568217	1.06236	2.34642	-1.72085	0.530242	-0.948801	-1.86947	-2.21758	-2.72536	-0.562133	-5.72415	-3.37906	-1.71749	1.19697	-2.94092	-2.53647	-0.319556	-3.92978	-3.02424	1.70371	-3.55437	0.857647	-2.14325	-3.38869	-2.70533	-1.02701	-0.815256	C2
TCGA-E9-A1N6-01A-11R-A144-07	-0.983159	0.161803	-0.667442	1.19609	1.55503	-0.302994	1.17028	0.0427115	-0.237242	-1.27558	-0.393927	1.56608	-0.588127	-1.15442	-0.938408	0.298186	-0.0402961	0.0393186	0.0818087	0.583887	0.478965	0.474996	0.655835	0.354333	-0.874342	-0.178944	1.96189	-0.348621	C2
TCGA-D8-A146-01A-31R-A115-07	-0.858953	0.915892	0.859802	-0.813823	1.12943	0.227179	0.422688	-0.843109	2.18936	0.722928	0.182974	1.57451	0.89118	0.680463	-0.112148	1.69964	0.449911	-0.404515	0.292244	0.143624	-0.416056	1.30937	-0.18017	0.917256	0.934262	0.999699	0.130762	1.28995	C2
TCGA-AO-A1KO-01A-31R-A13Q-07	-2.23386	-0.736432	0.901315	-3.56381	-1.7079	2.39102	-0.393037	-0.0363962	-1.37322	-0.439576	1.06829	-3.10889	2.27209	-0.112725	1.23466	-1.85502	-0.327801	-1.6956	-2.2165	0.369177	-1.91284	1.32408	0.476899	-1.36716	1.1624	-0.787565	-1.88889	-0.211268	C2
TCGA-BH-A0HU-01A-11R-A034-07	-0.0212471	-0.0194965	-3.11688	0.136719	-1.71903	-1.93998	-2.73718	0.311361	-3.74858	0.0447666	-1.66662	-2.58009	-2.62506	-1.71163	0.00828919	-1.42752	-0.970559	0.684957	-2.6464	-1.85854	-2.47669	-2.53073	-1.67478	-2.52206	-2.416	-2.51451	-0.283398	-1.32972	C2
TCGA-E2-A2P6-01A-11R-A19W-07	-1.40755	-1.11934	-0.350946	-0.422913	0.0110144	-0.541864	-0.504339	-0.555609	0.747171	0.370788	0.0857885	-1.12988	-0.778983	-0.356246	-2.15924	-0.0989068	0.195273	0.264553	0.791719	-0.121295	-0.481215	1.60338	-0.352356	-0.128421	0.35383	0.0771509	-1.35131	1.30317	C2
TCGA-C8-A12V-01A-11R-A115-07	2.38221	-0.135366	5.67319	3.72208	1.56663	1.50697	4.74325	2.30813	4.28848	0.743641	3.12305	3.88512	4.2896	4.10871	1.29608	1.83122	1.94502	1.14944	6.46591	4.81346	2.91347	2.18916	1.12893	3.31549	2.36354	2.48092	0.820584	0.463925	C2
TCGA-LL-A7T0-01A-31R-A352-07	1.12035	-0.599712	-0.561449	0.00913534	-0.257883	-0.505847	-0.568845	0.919479	-1.6369	0.515656	-1.06006	-0.665714	-0.493297	-1.32453	-0.480128	-2.05113	0.430454	-0.120779	-0.0297019	-2.61297	-0.411071	-1.85563	-1.20545	0.457414	-1.87064	-1.43651	-0.0894741	-0.916754	C2
TCGA-A8-A096-01A-11R-A00Z-07	-0.266098	1.68967	4.15434	1.42435	0.265257	1.41744	2.13547	0.377705	3.4493	0.727115	1.46241	4.33441	0.52171	2.60293	1.33683	3.61812	0.489991	-0.284001	4.11986	2.79149	1.10769	0.918421	0.659177	3.01394	1.80042	2.07478	-0.127506	0.843332	C2
TCGA-A2-A0YH-01A-11R-A109-07	0.605779	2.80761	2.26498	2.08347	-0.0172741	1.14346	2.64808	-1.27609	1.2251	0.794882	-0.0513459	3.50509	0.365699	2.79366	1.72162	0.384978	0.321129	-0.305571	3.7339	0.375364	1.75013	0.262646	0.720677	2.14931	0.634037	2.39507	-0.686542	-0.4594	C2
TCGA-BH-A6R8-01A-21R-A33J-07	2.07976	-0.311187	-1.68822	-2.86054	-0.456701	-2.84808	-0.669461	-1.26186	-1.69652	0.112052	-2.73974	0.431188	-1.35941	0.371257	-2.68296	0.148993	-0.709819	0.0331552	0.893973	-0.781762	1.43935	-0.80594	0.568019	-1.5178	-1.62657	-0.869498	-0.675029	-0.945269	C2
TCGA-BH-A0HB-01A-11R-A056-07	3.5077	1.59047	-0.0097743	1.40741	0.893332	0.940503	1.10318	0.952424	0.121615	0.461301	-0.389592	0.669108	-0.282822	-0.0433048	-0.91961	-0.836377	1.45504	0.44755	2.12764	-0.727639	1.52541	-0.406733	0.272675	0.948731	-0.214569	0.487302	2.96626	0.826858	C2
TCGA-BH-A18R-01A-11R-A12D-07	1.2392	-0.0811252	0.234472	3.71324	-1.41675	0.0256971	-1.13215	-0.488308	-1.19649	-0.0589385	0.531406	-1.75261	-0.50712	-0.271429	0.133549	-1.30876	-0.459009	-0.767969	-1.45277	-3.22882	-1.14127	-1.0681	0.0163507	-1.48136	1.07599	-0.710829	-1.27563	-0.728993	C2
TCGA-D8-A27G-01A-11R-A16F-07	0.156071	0.297246	1.88573	1.69188	0.730336	0.452425	0.995662	0.0783723	0.975026	1.3465	1.10898	0.859398	0.988937	1.10119	0.0932683	0.998861	-0.186787	0.972864	0.958909	0.460789	0.0626039	0.311032	0.2921	-0.0792013	0.640488	0.522459	0.582587	-0.319579	C2
TCGA-A2-A0T0-01A-22R-A084-07	1.4281	0.383376	0.296264	0.675244	0.600147	-0.201125	-0.608613	0.478316	0.913143	0.943933	-0.385958	-0.468224	-0.709526	-1.49708	1.36226	-0.518801	-0.226992	0.220541	1.75526	-0.741937	0.217793	-1.85649	-0.167122	0.172139	-1.83615	-0.191948	0.0366463	-1.05015	C2
TCGA-AR-A24M-01A-11R-A169-07	-2.29176	-0.936324	-0.061153	-0.564168	-0.279691	0.995448	-0.618152	-1.64834	0.250706	-0.268861	0.628568	0.245583	-0.798076	0.636958	-0.0521565	2.0243	0.641303	-1.53423	-1.96491	0.158107	-1.14251	0.321449	1.17583	0.0853153	-0.565495	-0.354683	-0.420141	0.21398	C2
TCGA-A2-A0T4-01A-31R-A084-07	1.29882	1.25205	2.52694	2.02156	0.865265	2.1831	2.0839	2.03669	2.86968	0.0748444	2.20292	1.13332	0.540894	1.09899	0.938225	1.42357	1.48687	-0.168576	1.09496	1.3641	0.768122	1.08016	0.06625	1.94109	1.19951	1.3702	0.301065	1.09135	C2
TCGA-B6-A0RE-01A-11R-A056-07	0.518655	-0.842036	-1.73819	1.2216	-1.57966	-2.22991	-0.194212	-0.397032	1.00524	0.286586	1.64669	-1.62466	-0.0389179	-2.02327	0.395625	-1.78808	-0.179161	0.769251	-1.98646	0.61198	0.647129	-0.49109	-0.718894	-1.48645	-1.02087	0.154203	0.5466	-0.941503	C2
TCGA-B6-A0RU-01A-11R-A084-07	0.985998	-0.228151	-1.07813	1.65736	-0.100846	0.424406	1.10761	0.963299	-0.543955	0.0544963	3.06874	-1.30884	0.15795	-1.63001	1.26721	-1.47688	0.671228	-0.523555	-3.44127	-0.927494	-0.722528	0.231012	-0.577727	-2.14922	0.700128	0.536951	-0.190928	-1.9959	C2
TCGA-E9-A1RH-01A-21R-A169-07	-1.73155	1.28453	-0.653804	-0.223247	0.639807	1.8659	-0.0230864	-1.00756	-1.86889	-2.73037	-1.82515	-2.27877	-1.44143	-1.61306	0.643397	-1.96209	-0.0322946	-0.560839	0.055219	-2.12905	0.82199	-1.38977	-0.958229	-0.377581	-4.37887	-2.03771	-1.41656	-1.18165	C2
TCGA-BH-A1F0-01A-11R-A137-07	1.12921	0.935636	5.40108	4.03564	1.27856	3.4392	5.05415	2.73976	5.32962	0.413799	3.61454	4.71989	3.86261	4.62436	3.07805	2.56039	1.20867	-0.166475	5.84591	4.35629	2.99394	2.47582	2.00241	4.86603	3.80463	3.83264	0.288661	0.817674	C2
TCGA-AO-A126-01A-11R-A10J-07	0.0903495	0.60151	0.0255478	-2.73391	1.33043	0.0729492	0.242622	0.941325	-0.682972	0.187544	-1.04523	-0.147521	-0.283896	-1.63699	-0.379425	0.865941	0.0858082	1.61891	0.0360093	0.553383	-0.92821	0.673381	-0.301644	0.179552	-0.430273	0.502657	-0.0494284	-0.183948	C2
TCGA-BH-A1F6-01A-11R-A13Q-07	1.67188	1.64018	1.42926	2.16836	-0.45504	-0.0162507	2.25699	1.81969	2.95515	0.690373	0.707932	2.37378	1.60544	1.01572	0.552906	-0.4209	0.107149	0.466716	2.70702	1.06483	1.60793	0.243481	-1.1682	1.08076	1.80648	0.843223	1.37594	-1.04862	C2
TCGA-A7-A426-01A-22R-A24H-07	-0.592832	-0.191094	0.734887	-1.63943	0.127396	-0.536532	-0.724236	0.133062	0.14976	0.15952	0.315226	-0.345644	1.78684	-0.0865553	-0.232064	-0.136044	1.34586	0.990541	0.0273252	-0.212123	-1.31871	1.56719	0.168141	-0.499905	0.121983	-0.37963	-0.620423	0.914625	C2
TCGA-B6-A0RO-01A-22R-A084-07	0.0345527	-0.377191	-3.92398	-3.29643	0.677052	-1.23176	-2.07059	-2.46141	-3.0444	0.749782	-4.1912	-3.73828	-3.03591	-2.04303	-2.67715	-2.1315	0.477601	0.608735	-3.33677	-2.15638	-0.534699	-0.128919	1.02901	-3.43873	-1.43478	-2.88177	1.24975	1.1111	C2
TCGA-BH-A203-01A-12R-A169-07	1.73268	0.0697235	-0.14974	3.65291	-0.121599	1.64768	1.89823	0.649237	0.218482	-0.568746	2.0254	-0.253487	0.418367	0.941325	0.709583	-1.33503	1.17567	0.710055	1.56092	0.760315	1.30622	0.317938	1.79869	0.610061	0.619168	0.765771	1.2795	0.0726122	C2
TCGA-AC-A23C-01A-12R-A169-07	-0.0586752	-0.0815702	1.9128	0.688693	1.40601	1.61149	0.38311	-1.43599	1.37797	0.531868	1.03567	0.909984	0.410057	1.59546	-0.731335	1.18446	0.80744	-0.987069	0.500516	0.525576	0.443888	0.817155	1.04923	-0.321459	0.273087	-0.236849	0.354783	-0.0125742	C2
TCGA-EW-A1J6-01A-11R-A13Q-07	2.16977	0.156163	-0.908247	1.50308	-0.599678	1.5097	1.59197	1.34368	0.451805	-0.337784	0.192264	0.144039	0.0230911	1.11134	-0.190921	-2.23877	0.5431	-0.134327	-0.394947	1.40177	1.60623	0.719133	-0.00570227	0.517859	0.951515	-0.324906	0.301099	0.220162	C2
TCGA-AR-A256-01A-11R-A169-07	-1.34022	-1.04477	0.853476	3.77354	-1.34679	0.94864	-0.0292239	-0.679304	0.968521	-0.882297	2.30364	-0.719278	-1.17758	0.605511	2.51568	-2.63073	-1.06006	1.27052	-0.822893	1.1601	1.12509	-1.90802	0.811648	-1.19037	0.174458	0.704375	-0.851042	-1.85697	C2
TCGA-A7-A26J-01A-11R-A169-07	-1.66038	0.29949	-0.476573	1.14659	-0.304866	0.568137	0.29453	-0.571891	-0.556181	-0.284887	0.918402	0.707162	-1.01771	0.839147	-0.185285	1.67967	-0.151086	-0.813331	-0.856303	0.766933	-1.62007	-0.969771	-0.30456	0.452688	0.00465351	-0.530045	-1.50212	-0.433278	C2
TCGA-AO-A03R-01A-21R-A034-07	3.4101	0.680841	-0.258792	3.06705	1.50678	0.472595	-0.186034	0.408386	0.330981	-0.859904	2.20153	-0.177506	0.577054	0.584683	0.4807	-0.662455	0.756401	0.213537	0.818027	0.762006	0.880661	0.00592952	-0.0909902	1.05235	0.589667	0.136487	1.23275	-1.5665	C2
TCGA-C8-A12Y-01A-11R-A12D-07	0.638575	0.450498	-1.43527	-2.18331	-0.2415	-1.49161	-1.47562	0.0303707	-2.03882	-0.0111453	-2.11466	-0.770158	-0.77136	-1.40189	-1.30779	-0.280614	0.913971	0.753085	-1.00565	0.581281	-0.939249	-1.21526	0.311745	-0.556587	-1.91706	-1.75783	-0.564286	-1.2479	C2
TCGA-E2-A1IK-01A-11R-A144-07	1.46425	-0.565737	-0.192247	-0.498705	-0.868885	-0.601776	0.235243	0.0463488	-0.180133	-1.34948	-1.61782	-0.160923	-0.075235	0.112493	-0.822394	-1.65101	1.3058	0.0350255	0.380065	-1.40835	0.503764	0.786903	0.26755	0.0387406	1.8792	-0.44689	0.399095	-1.46802	C2
TCGA-C8-A1HK-01A-21R-A13Q-07	-0.190172	-1.91441	-2.52974	1.46979	-3.36609	0.303365	-1.03644	-1.62431	-4.28012	-3.11001	2.1875	-2.87103	-0.664379	-0.488774	-1.78101	-3.32163	-0.439322	-1.02883	-2.63114	-2.40391	-0.865245	-1.24386	-1.81932	-2.13946	-1.56738	-2.66678	-1.47753	-0.522332	C2
TCGA-AR-A1AN-01A-11R-A12P-07	-0.373298	0.187317	-0.486501	-0.640019	0.562325	0.390596	1.02733	1.92048	0.762654	-0.000562691	0.0400349	0.847222	-0.16804	-0.518591	0.885433	1.03993	0.182157	-0.12756	-0.900936	0.766065	-0.619259	0.795049	0.482938	-0.270353	-0.379078	0.186001	0.303789	0.20105	C2
TCGA-BH-A0DD-01A-31R-A12P-07	-0.736094	-0.0795904	-1.28079	3.13538	-2.36303	-0.834281	-3.48848	0.491425	-2.41986	-1.91426	0.956185	-1.05337	-1.79973	-0.281492	1.16997	-1.66509	-2.15802	-1.448	-2.97033	-1.09314	-2.39742	-2.90469	-1.86414	-2.30679	-1.69419	-1.19169	-2.11237	-2.50036	C2
TCGA-D8-A147-01A-11R-A115-07	0.540869	-0.613879	1.55375	4.57911	-1.61063	2.54496	0.156584	0.457235	0.76503	1.15038	3.33535	0.158159	1.45952	2.9219	1.31738	0.835413	-2.24652	-0.344866	0.656269	2.20961	-0.445178	-1.26337	1.63957	0.448001	0.408259	-0.216007	-1.60826	-1.31674	C2
TCGA-A7-A6VY-01A-12R-A33J-07	1.5859	-0.394537	3.87596	2.92662	1.05596	-0.18149	3.45792	1.69188	3.02764	3.45207	1.28466	2.49039	1.74779	0.63184	0.0943323	1.89297	1.91579	1.00219	4.22793	2.58248	3.15549	0.00629676	-0.806814	2.24866	-1.04775	2.15282	1.28257	0.0670921	C2
TCGA-AR-A1AM-01A-41R-A22K-07	-1.20639	0.892994	0.361533	-3.45944	0.359884	-0.00300636	0.832369	-0.869002	1.3359	0.332134	-0.29484	0.127631	1.3026	0.364868	-1.44746	1.1338	0.378541	1.04172	0.367374	-0.50613	-1.28	0.217725	0.013419	0.122316	0.404782	0.791987	0.153361	0.760246	C2
TCGA-A2-A0YE-01A-11R-A109-07	-1.03301	-1.03723	-1.78441	-0.0409571	-1.38685	-0.777262	-1.04152	0.486727	-0.879174	-1.1681	0.895886	-2.49998	-0.798693	-3.11827	-1.47734	-0.759667	1.06637	-0.476628	-2.50664	-0.314127	0.0180187	0.0152486	-2.09627	-3.0984	-1.80345	-0.48451	0.161965	-0.267632	C2
TCGA-E2-A10E-01A-21R-A10J-07	-1.13763	0.262096	-1.27991	0.24075	-0.647923	0.491295	-1.46108	-0.848545	-0.316125	0.834755	0.854445	-1.15784	-1.03425	-1.53003	0.222459	0.207918	0.386666	-0.551259	-1.23264	-1.08655	-0.815155	0.256944	0.291444	0.0993836	0.762164	-0.902094	-0.831925	0.381791	C2
TCGA-D8-A1JA-01A-11R-A13Q-07	-3.52462	0.841559	-2.04439	0.181968	-2.82914	-0.210429	-0.779177	-3.16366	-1.26954	-0.833523	-0.507489	0.109332	-2.71132	-0.963183	-1.70991	-2.35425	-1.57752	-2.89553	-1.2716	-0.362661	0.67737	-1.10212	0.09198	-1.91118	-0.49048	-2.15474	-0.153564	0.49929	C2
TCGA-A2-A3XT-01A-11R-A22U-07	2.21911	0.132324	2.28923	3.72352	-0.420195	-0.697894	2.19184	1.41348	2.79374	-0.791751	1.48008	1.60275	1.66093	0.546115	1.22644	-0.637646	0.250204	2.02999	3.80257	1.9818	2.29491	1.98092	0.347528	3.62431	0.974871	1.70567	0.577506	-1.35213	C2
TCGA-E2-A1IJ-01A-11R-A144-07	0.219187	0.938113	2.93251	-0.826035	1.38137	1.21196	2.14434	0.676288	3.54205	1.03282	1.13691	2.84952	1.69418	0.789212	0.488798	2.95526	1.80715	0.507378	2.43483	2.74843	0.299969	1.20444	0.820714	1.88061	0.935835	1.5375	0.442107	2.80771	C2
TCGA-AC-A3QQ-01A-11R-A22K-07	1.17078	0.354721	-0.600197	-1.86322	0.726824	-2.95	-1.15426	1.01789	-0.442973	-0.117677	-1.83194	-0.854376	0.134725	-1.38892	-1.03086	0.540829	0.513688	1.57027	1.32922	-1.55428	-0.103517	-1.69972	-1.3202	0.833134	0.757666	1.30699	0.569645	0.274208	C2
TCGA-A2-A0ER-01A-21R-A034-07	-1.13905	1.22776	-2.0112	0.190803	-1.07948	-1.04341	-2.07943	-0.826362	-1.55386	-2.03794	-0.19299	-1.10662	-2.52571	-0.775125	-0.59097	-1.39863	-0.981696	-1.07543	-2.71468	-1.53607	-1.03705	0.408158	0.915773	-2.35058	0.426264	-0.945931	-0.484322	1.28435	C2
TCGA-AR-A1AK-01A-21R-A12P-07	0.836547	1.23433	3.10766	1.64522	1.03045	1.00604	3.05889	0.960731	2.8136	0.530848	2.10123	3.22536	2.10309	2.94769	0.387979	2.41701	0.912741	1.26776	3.38924	2.04266	0.885142	1.08453	0.493877	2.1466	2.8598	1.48524	0.299698	1.07523	C2
TCGA-S3-AA12-01A-11R-A41B-07	-1.32949	-0.00497081	-3.7745	-2.8461	-3.07208	-3.81501	-3.76356	-3.24437	-5.49381	-0.580803	-1.41894	-3.30671	-2.60435	-3.16437	-0.665928	-2.49344	-2.6285	-1.30764	-1.77996	-2.98966	-2.4941	-2.71169	-1.08801	-4.00465	-1.94064	-2.52757	-1.78551	-0.567111	C2
TCGA-BH-A0DS-01A-11R-A056-07	0.80318	0.912735	0.693066	-2.65026	1.60591	0.523251	1.733	0.831819	1.98172	0.760451	-0.552537	1.67582	0.357234	0.692243	-0.317811	0.457542	0.939966	0.336505	1.21454	1.90909	0.743503	0.837371	1.75048	1.5177	0.284741	1.18557	1.06508	0.551213	C2
TCGA-D8-A1X8-01A-11R-A14M-07	-0.558141	1.47023	0.764545	0.155546	0.405624	1.67812	0.351502	-0.526325	0.528953	-0.51379	1.28416	1.63794	0.62009	1.25851	-0.394221	1.33287	0.071402	-0.600196	0.61992	0.724361	-0.498731	1.13914	0.420854	0.942162	2.2992	1.07582	-0.562372	1.31569	C2
TCGA-AN-A041-01A-11R-A034-07	-1.81632	0.435685	-0.377104	-1.27298	1.32027	-0.565424	-1.21981	-1.63328	-0.311408	0.469035	-0.0112728	-0.692965	-1.64497	0.334062	-0.318694	1.59062	-0.209671	0.053189	-0.853752	0.926527	-0.679484	0.603626	-0.932738	0.279456	-0.410618	-1.40644	0.521571	2.50844	C2
TCGA-BH-A18H-01A-11R-A12D-07	1.7318	0.963654	2.31836	1.31248	1.70111	-0.661699	0.796231	-0.00830346	2.77321	1.74388	-0.00934794	1.39943	2.22676	1.09799	0.431944	1.5008	-0.786345	1.14565	2.68202	0.498364	1.17889	0.986427	-0.137216	0.212916	2.13502	0.469216	0.9817	0.457036	C2
TCGA-E2-A1BC-01A-11R-A12P-07	-2.34406	-1.42282	-1.74591	-4.49306	-0.752613	-0.592724	-2.56658	-2.75897	-1.13193	0.329915	-1.91722	-1.37777	-1.48685	-0.991654	-1.28573	0.407824	-1.06014	-1.25929	-4.41848	-1.22297	-2.44758	-0.149454	0.0731331	-2.34468	0.486815	-0.870858	-1.91477	-0.225816	C2
TCGA-AN-A0G0-01A-11R-A034-07	-0.914806	-2.31001	-1.6267	2.43843	-0.949863	0.614584	-1.74693	-0.298906	-0.743369	-1.83899	2.88551	-2.27675	1.61403	-1.35495	0.629749	-2.91559	-1.40763	-1.59963	-0.550127	-0.351821	-1.66929	-1.93575	0.685784	-2.16105	-1.9045	0.271577	0.578356	-0.655497	C2
TCGA-A2-A0CW-01A-21R-A115-07	1.0877	0.747583	-0.804343	0.99948	-1.02026	-0.989127	-0.562731	-0.793422	-2.22631	0.46286	-1.09854	-1.98717	-2.06594	-1.40146	-1.8425	-0.89526	-0.0743057	-0.00908503	-0.204913	-3.76619	-0.17443	-0.554883	-1.95758	-0.751063	-1.24772	-1.76487	-0.23371	0.200726	C2
TCGA-A8-A06U-01A-11R-A00Z-07	1.92412	0.597488	0.201816	0.707357	-0.932582	-0.761441	-0.307679	-1.03677	-0.595687	0.463063	-2.51778	-0.128566	-0.848435	0.654217	0.0415954	0.439245	-0.176894	1.0542	0.241753	-0.789792	2.61812	0.126645	-1.55267	-0.564698	-0.414024	-0.984216	-0.0721235	-1.84066	C2
TCGA-A8-A076-01A-21R-A00Z-07	0.44985	1.63574	-0.397773	0.306076	0.814962	0.110946	1.23183	-0.609951	-0.0429809	0.193533	-0.399291	0.886292	-0.533875	0.320901	-0.112661	1.33042	0.900767	-0.0635405	-0.000659706	0.329166	0.519824	0.370842	-0.775313	0.60015	-1.1319	0.581597	2.01398	0.065484	C2
TCGA-C8-A12N-01A-11R-A115-07	-0.211439	0.872567	0.739495	-3.06497	1.27779	-0.0474867	0.435567	0.0371763	0.554205	-0.473132	-0.036828	0.825365	-1.00813	-0.182296	-1.08055	1.61599	1.63973	-0.356556	0.35732	0.568815	0.149943	0.22549	1.08258	1.64899	-0.186793	-0.458326	-0.0301918	-0.0705261	C2
TCGA-BH-A18L-01A-32R-A12D-07	-0.126137	-1.09966	-3.60828	1.15366	-2.0803	-1.24777	-2.58472	-1.26992	-4.29229	-2.60156	-1.00798	-2.50293	-4.02286	0.727904	0.39932	-2.97898	-1.59027	-0.703561	-3.66331	-3.04518	-1.71589	-2.74228	0.0760357	-3.19312	-0.647632	-2.2797	-1.19352	-0.754717	C2
TCGA-C8-A135-01A-11R-A115-07	1.97123	-0.185128	0.923972	0.672278	0.774084	1.47629	1.85371	0.118113	0.948649	-0.84509	1.84775	0.431066	1.09346	-0.692397	0.431998	1.02289	0.270044	-0.0791057	0.560382	0.528706	1.71912	-0.0670063	-0.0512798	0.714892	-0.565704	-0.109321	1.61969	-0.219334	C2
TCGA-A7-A26H-01A-11R-A169-07	-1.19082	1.0067	0.431706	1.58558	0.988771	1.36116	1.38465	-0.799786	1.15879	1.53892	0.566726	1.88963	0.0156096	1.87123	0.917861	1.14194	-0.212477	-0.705558	-0.0149275	1.15144	-0.141066	-0.107046	2.09682	0.721231	0.6654	0.460635	-1.12187	-0.497173	C2
TCGA-B6-A0RH-01A-21R-A115-07	1.36408	0.0929091	-1.39714	-1.50868	0.0562466	-0.178477	0.852995	1.5351	-0.256912	0.292208	0.380366	-1.00837	-0.59914	-0.752129	-1.31776	-0.524915	1.84232	0.842136	-1.70625	1.2024	0.132693	-0.415048	-0.438544	0.330444	-2.56622	-1.95381	1.44189	-1.57608	C2
TCGA-BH-A0BO-01A-23R-A12D-07	-2.56124	1.16195	2.72243	-1.70657	2.111	-0.129382	1.66005	-1.1848	3.88084	1.41718	-0.207237	1.62595	1.74629	-0.27517	0.433762	2.12466	-0.454481	0.652623	1.56009	1.81491	1.27956	2.10632	1.18689	2.10272	3.68691	1.7264	-0.0758521	3.42023	C2
TCGA-AC-A2FO-01A-11R-A180-07	0.300287	1.52651	3.25662	-0.113276	1.16409	1.47882	1.22774	0.482374	2.32643	1.37841	0.931789	1.79939	2.65965	2.18885	0.91443	0.780944	0.277805	0.0892624	2.35987	1.1482	0.440272	0.814723	1.2881	0.834634	3.24306	1.06254	0.575258	0.732574	C2
TCGA-GM-A2DA-01A-11R-A18M-07	0.452972	0.698232	1.93719	2.03719	1.36588	0.234837	0.915887	0.362777	2.60515	-0.158591	1.21657	0.64978	1.44136	1.43912	0.169026	0.884418	1.35787	1.2486	1.3865	1.45578	0.20578	0.853517	-0.595151	0.432931	2.00022	1.61898	1.0392	1.8305	C2
TCGA-E2-A105-01A-11R-A10J-07	-0.561262	-0.471956	-5.56872	-1.65819	-1.71176	-1.13145	-1.8691	-0.458316	-3.92681	-2.65185	-1.65465	-2.76121	-2.08136	-2.48932	-0.811849	-1.62347	-0.253999	-0.493209	-4.13896	-3.19707	-2.47071	-0.817362	-3.04173	-3.28371	-2.27794	-1.86807	-1.80136	-1.21094	C2
TCGA-AN-A0FJ-01A-11R-A00Z-07	-0.650439	-3.43928	-2.92883	0.4698	0.334096	-0.194618	-1.61988	0.750262	-0.622563	1.07358	0.0314154	-1.69147	-1.44008	-1.71633	1.78873	-1.70905	0.54642	-0.765134	-1.67998	-0.675825	-0.694178	-2.60462	-1.52695	-1.50867	-0.118465	0.443446	0.0191804	-0.464816	C2
TCGA-EW-A6SC-01A-12R-A32P-07	-1.31025	0.637863	2.10433	2.30797	0.680709	0.772413	1.39006	1.36897	1.35142	0.459738	1.9392	0.895496	-0.315685	0.15876	0.413622	1.69344	0.531739	-0.889126	0.797237	1.10062	-0.623825	0.351324	0.530774	0.890602	3.00244	0.925534	0.728571	0.718731	C2
TCGA-A8-A092-01A-11R-A00Z-07	0.5076	0.87161	-2.07926	1.76929	-0.92666	-0.146735	0.570705	-0.830977	-2.17326	0.347529	-0.342173	-0.184563	-1.46988	-0.977811	1.36195	-0.504889	-1.26448	0.310797	-0.657158	-0.985344	-1.1069	-1.61603	-0.342159	-0.347691	-1.62141	-0.757908	-1.09951	-1.86678	C2
TCGA-D8-A1JK-01A-11R-A13Q-07	1.50765	1.41609	3.4455	0.444684	3.34454	0.125855	3.53964	1.14778	3.30339	0.384578	0.724456	2.6866	0.404528	1.04917	0.932832	1.73912	1.19911	1.65577	3.84747	3.56277	3.16858	0.0791967	0.700189	2.19075	0.0307481	0.765186	3.5456	1.8623	C2
TCGA-EW-A2FR-01A-11R-A21T-07	-0.143602	0.314913	1.92974	-0.0266259	2.69942	1.38	3.23186	2.29695	2.95855	0.664144	0.788355	2.55255	0.58928	-0.923928	-0.287878	1.88237	1.30823	0.857194	0.774495	2.23827	0.978891	0.379439	-0.0471309	2.35138	0.0841705	1.07792	0.0617703	0.84231	C2
TCGA-EW-A2FV-01A-11R-A17B-07	1.70493	1.24437	1.90255	2.6337	0.736449	1.18816	2.18076	0.571919	1.35466	-0.886815	1.11672	0.456961	0.56537	1.78605	0.0474745	2.21486	0.27329	0.797688	0.697401	0.0820189	0.583272	0.39157	-0.548446	0.20811	0.830837	0.84149	1.31657	0.32386	C2
TCGA-A2-A04P-01A-31R-A034-07	3.02594	0.154914	1.26136	2.38043	0.438751	0.698257	0.911617	2.3472	3.56975	0.299937	2.38638	-0.466163	2.02244	0.589216	-0.0558817	0.569965	0.1191	0.777553	1.79565	1.88772	0.103776	-0.260026	0.350421	0.459943	2.21854	0.593256	1.19066	-0.971168	C2
TCGA-C8-A1HE-01A-11R-A13Q-07	-1.3737	-0.307155	-2.12301	-0.941946	-0.146519	-1.09945	-1.57115	-1.90773	-1.15728	0.984384	-0.557712	-0.587134	-1.02392	-0.114142	-1.07364	-0.125784	0.0748017	-1.26231	-1.36298	-1.36887	-1.01861	0.48215	0.588197	-0.444467	0.295438	-0.326085	-1.67006	-0.269668	C2
TCGA-B6-A400-01A-11R-A239-07	0.810009	0.682625	0.853104	2.59778	1.23087	-0.026367	3.26139	2.2838	1.8556	0.64667	2.13587	0.324964	1.09743	0.467724	0.592096	0.937695	0.337855	2.04942	1.37338	1.70313	0.380926	0.311936	-1.2705	2.00335	1.19398	3.02221	0.414445	0.528873	C2
TCGA-E2-A576-01A-11R-A31O-07	1.91273	-0.317917	-2.21613	-2.93736	-0.589907	-0.49207	-2.69345	-0.228714	-2.42633	0.226976	-2.85481	-3.67554	-0.464861	-3.05599	-0.455417	-1.6535	0.986537	0.981726	-2.23114	-2.88969	-1.93282	-1.66939	-3.15837	-1.04836	-1.39839	-0.0599125	-0.772613	-0.942374	C2
TCGA-C8-A26W-01A-11R-A16F-07	0.664151	0.22171	0.949801	2.75255	0.972718	1.36343	1.44248	0.604247	1.37527	-0.498085	1.22951	0.497605	1.36662	1.52676	0.30059	0.218548	0.721529	0.456534	1.10916	1.21956	1.24245	0.62605	0.469999	0.276427	0.868312	0.20895	-0.0552198	1.48672	C2
TCGA-B6-A0RS-01A-11R-A084-07	2.01203	0.129521	1.1239	2.03885	-0.230333	1.69382	2.12632	0.854143	2.87236	-0.92753	1.79735	0.660772	0.764484	-0.366186	1.15641	-0.56243	0.209186	1.54473	2.88334	0.860807	0.407233	-0.393255	0.569987	2.38521	1.85384	1.17548	-0.3672	0.134782	C2
TCGA-A7-A56D-01A-11R-A27Q-07	1.46508	0.690341	0.279078	-4.1194	1.29792	-3.76439	0.0420168	0.694481	-1.25602	-0.256394	-4.74584	-0.159731	-0.211127	-2.04282	-1.90846	-0.0599099	0.921485	2.41615	3.3907	-0.607858	1.32737	-0.72223	-2.53119	3.52384	-2.67079	0.450474	0.39949	-0.476049	C2
TCGA-AR-A5QN-01A-12R-A28M-07	-1.10212	-0.0296119	0.974024	0.191396	0.405689	1.07018	-0.704005	-1.5875	2.11292	1.08226	0.217271	-0.977877	0.0639565	0.300861	0.0427641	0.0314066	-0.261079	0.948836	-0.0083053	-0.869375	-0.460317	-0.325565	-1.36755	-1.08305	1.03004	0.288607	-0.318528	1.38268	C2
TCGA-EW-A1P6-01A-11R-A144-07	-0.546151	0.663462	-2.50187	-1.83656	-1.44932	-0.18092	-1.51885	-1.66352	-2.14106	-0.706601	-1.94254	-0.966254	-0.36221	-1.40831	-0.108573	-0.257025	-0.644711	-1.75609	-1.50201	-0.220983	-1.83415	-1.63573	0.022888	-1.26279	-2.48818	-1.00916	-2.09924	0.649218	C2
TCGA-EW-A2FS-01A-11R-A17B-07	1.20057	-0.289741	0.0901045	0.632774	0.132455	0.526789	-0.0309849	1.00568	1.29676	0.507094	0.745614	-1.43014	1.12323	0.869671	0.613769	-0.659171	-0.349826	-0.637413	-0.17653	0.958567	-0.21031	1.92914	1.19954	0.0963575	2.38532	0.194015	0.568132	1.55917	C2
TCGA-C8-A27A-01A-11R-A169-07	-0.988728	-1.36789	-3.4519	2.53346	-1.50819	0.19649	-2.56016	-1.7057	-3.46932	-2.69877	1.15203	-2.8945	-2.37312	-0.30189	-0.8441	-1.43095	-2.13934	-1.30506	-4.23654	-2.86642	-1.76616	-2.4339	-1.42422	-3.59747	-1.25836	-2.77272	-2.41321	-0.178635	C2
TCGA-E2-A14V-01A-11R-A12D-07	0.233755	1.39805	-3.13378	1.6044	-1.22613	0.136428	-3.07184	-0.265848	-1.72518	-1.06874	-0.379018	-3.78886	-2.24317	-2.19371	0.381371	-1.59779	0.159988	0.0881052	-3.36504	-1.68888	-1.22943	-1.13703	-1.12538	-2.99089	-1.91699	-2.73758	-0.693145	-0.147577	C2
TCGA-A1-A0SO-01A-22R-A084-07	-2.11469	-2.14169	-4.12235	2.40269	-5.2017	-3.55866	-4.22253	-1.97157	-5.01489	-1.2781	0.774156	-4.93517	-1.0441	-3.19488	0.743195	-4.78526	-3.40527	-1.61068	-5.25373	-2.34804	-3.34938	-3.09027	-0.845199	-3.34915	-1.1126	-3.81169	-3.82241	-5.25632	C2
TCGA-E2-A14Z-01A-11R-A115-07	1.73102	1.14904	2.39162	2.68979	-0.836336	1.41756	2.67507	1.90363	1.85243	0.564821	1.28582	1.85404	1.64433	1.23619	0.894075	1.25706	1.18194	1.21737	3.08854	1.77158	1.32318	0.456433	2.60955	1.39296	1.88056	1.64931	0.614913	0.346972	C2
TCGA-AO-A0JB-01A-11R-A32Y-07	2.43216	0.267023	-1.05346	-1.70139	0.386646	-0.431543	-0.143835	1.65204	-0.611728	-0.588362	-0.656984	-2.59073	1.47879	-1.07632	-0.799175	-1.12976	1.04434	2.33351	1.10971	0.332791	-1.01011	0.524358	-1.59503	0.345885	-0.823932	1.3305	0.0459918	0.669455	C2
TCGA-A8-A06Y-01A-21R-A00Z-07	-1.14823	-2.21467	-4.82985	-4.74388	-1.763	-2.48623	-4.36444	-2.68579	-5.08438	-2.00524	-4.31014	-4.8719	-3.0139	-4.32371	-1.25864	-1.9539	-0.757541	0.219294	-5.0638	-3.84088	-2.01847	-0.849465	-0.839091	-3.82394	-3.23287	-4.31383	-0.783728	0.315592	C2
TCGA-E2-A574-01A-11R-A29R-07	0.151668	-4.14973	-6.0647	-1.08038	-2.66569	-2.56131	-5.43083	-0.166974	-2.11127	-1.43069	-2.95601	-5.74295	-4.06114	-5.79843	0.233613	-5.49726	-0.900438	2.60974	-7.58148	-2.39088	-3.14109	-2.89477	-2.02743	-2.7501	-6.43149	-2.4063	-1.64945	-0.00990135	C2
TCGA-AN-A0FS-01A-11R-A034-07	-1.75458	0.362454	-0.806725	-2.46306	0.0811258	-0.0550153	-0.706419	0.841268	-0.0306244	-0.43458	0.139072	-1.02026	-0.623481	0.422821	0.0378795	0.666338	0.391144	-0.0125225	-1.8501	-0.050718	-2.66348	0.743235	1.09842	-1.42085	0.776725	0.180175	-0.165094	1.25538	C2
TCGA-D8-A1XS-01A-11R-A14M-07	-0.158998	0.317861	-0.14168	1.1893	0.577128	1.2748	0.177973	-1.13284	0.0561823	-0.654631	0.553561	0.373549	-0.84647	-0.492261	1.18655	0.593563	-0.437991	-1.08105	-0.987237	1.09769	-0.806277	-0.976608	0.888015	-0.586985	-0.344359	0.165272	-0.0505128	-1.32115	C2
TCGA-EW-A1PG-01A-11R-A144-07	-1.31954	-0.084589	0.519703	-3.22712	0.215853	-0.705421	-0.244913	-1.08646	1.16042	-0.234455	0.264595	-0.841769	0.860926	-1.85703	0.343509	-0.0378475	-0.120621	-0.0334268	-1.74083	0.993085	-0.0538214	0.989674	1.27483	-1.46814	0.736151	-1.02054	-0.287264	1.22831	C2
TCGA-E2-A10B-01A-11R-A10J-07	-0.616565	0.652741	-0.323483	-0.160708	0.846579	-0.7555	-0.248931	-1.43124	-0.786626	0.311627	-0.387125	0.220919	-0.524699	1.02605	-0.606346	1.10755	0.861112	-0.571517	-0.0119506	-0.435975	-0.0502883	-0.207317	0.362198	0.234863	-0.224333	-0.347887	0.130859	-0.233333	C2
TCGA-C8-A12K-01A-21R-A115-07	2.04776	0.0125913	4.69933	5.92474	1.76035	1.87063	4.06232	1.53889	2.48744	1.05095	3.86882	3.19362	2.6524	3.21409	0.648141	1.50437	1.43721	0.0815446	5.63053	4.79867	4.29279	1.10517	1.58348	3.96949	0.953262	2.14595	1.64019	-0.26245	C2
TCGA-A8-A0A2-01A-11R-A034-07	-1.13304	-0.832312	1.20439	-0.627767	-0.509235	0.388077	-1.59958	-2.27617	-1.50444	0.29953	-0.315455	0.297143	0.218003	0.982805	0.927305	1.50068	-1.19056	-0.466757	0.179162	-0.432586	-0.684341	-0.508511	0.420122	-1.19591	0.528789	-0.398587	0.095903	-0.189947	C2
TCGA-AN-A0XU-01A-11R-A109-07	0.302607	-0.877889	1.58827	2.37444	0.0276243	1.58717	1.38465	1.70565	0.850783	-0.424484	1.46917	-0.757545	0.449555	-1.38467	0.599147	-1.02822	0.892391	0.590298	0.433585	1.57841	1.61712	0.0955425	2.34579	0.724528	-0.245697	0.782096	-1.7839	0.354247	C2
TCGA-A8-A08F-01A-11R-A00Z-07	0.812764	0.937506	1.52104	2.26816	-0.294923	0.10914	1.26652	-0.61276	0.729453	0.247017	0.132499	2.74984	0.178397	0.716459	1.34737	1.81449	-0.712074	0.747045	3.23954	0.509652	1.37722	0.369603	-0.154478	2.26045	1.01216	1.38981	0.463702	-1.16129	C2
TCGA-E9-A1NC-01A-21R-A26B-07	2.74438	1.20458	3.2966	1.21516	3.07979	2.00952	3.46514	3.21462	4.98241	0.573293	0.858707	2.84509	2.41485	1.68044	0.196205	0.821234	1.57489	1.57732	3.83644	2.12479	3.57171	1.26049	1.28088	3.22903	1.52389	2.66135	1.91781	-0.231434	C2
TCGA-BH-A1F5-01A-12R-A13Q-07	-3.05092	0.531919	-2.34971	-1.58099	-4.05591	0.42673	-3.13478	-2.59067	-2.81816	-2.11554	-0.66977	-2.13043	-4.18645	-1.01551	-0.6049	-3.45289	-1.75123	-3.69647	-4.70662	-1.88622	-0.926114	-1.88347	1.17339	-3.73232	-1.42354	-2.02946	-1.23219	0.585364	C2
TCGA-AN-A0FY-01A-11R-A034-07	-1.17629	0.287613	-1.82794	0.245134	1.02209	-0.0798893	-0.0581275	0.6852	-3.04673	-0.956397	0.274326	-0.669518	-1.72673	-1.21865	1.02974	0.612403	0.254993	-1.42312	-2.07269	-1.89575	-1.62485	-1.55431	0.355287	-1.06123	-1.47697	-1.1415	-0.768023	-0.963822	C2
TCGA-BH-A0BP-01A-11R-A115-07	-0.93164	-0.172101	-0.259341	-3.2479	1.32332	-0.908665	0.613148	-0.43938	0.952774	0.368267	-1.11821	0.166558	0.260696	-0.826674	0.321423	0.937536	1.27036	0.0060861	-0.322361	0.350768	-0.852183	0.968285	-0.836673	-0.748514	0.0854881	0.813183	1.09586	0.547118	C2
TCGA-AC-A2BM-01A-11R-A21T-07	0.143739	-1.76482	-1.0765	1.42632	-1.94094	-0.53279	-0.560118	-1.07211	-1.91831	-0.992117	0.615919	0.00612568	-0.851967	0.0968425	-0.862186	-0.708231	-0.607031	-1.59356	-0.7458	-0.898558	-0.57742	0.219431	1.08153	-1.6603	1.54493	-1.25742	-1.97823	-1.42613	C2
TCGA-D8-A1JP-01A-11R-A13Q-07	0.902268	0.917803	1.39879	0.498865	0.0328975	1.63616	2.11952	0.919672	0.860857	1.06132	0.327228	2.19073	0.379435	0.868867	1.6605	1.26652	0.011685	-0.647216	1.96036	1.22074	0.346379	-0.232342	-0.645666	2.15811	0.827792	0.443353	-0.353617	0.501862	C2
TCGA-B6-A0X1-01A-11R-A109-07	1.42254	-1.81786	0.278848	4.26043	-2.75826	-1.74353	0.113783	-1.33072	0.968242	-0.877429	1.41471	0.221876	0.715913	1.83404	-0.0294144	-1.85884	-0.650449	0.147775	1.61675	3.3642	0.659918	-0.269211	0.980986	-2.65243	-1.50236	-0.0156747	-0.0261554	0.590952	C2
TCGA-D8-A4Z1-01A-21R-A266-07	-1.24752	-0.533578	1.02099	-3.26894	-0.456711	-0.355176	-0.695546	-0.675638	0.735608	0.743287	-1.1477	-0.110193	2.0951	0.770252	0.380738	0.00387801	-0.0662165	0.338813	-0.279523	-1.00488	-1.96461	1.75918	-0.582685	-1.01239	1.45978	-0.155537	-0.636647	1.15473	C2
TCGA-C8-A134-01A-11R-A115-07	1.42196	-2.47034	1.0263	3.64588	-0.216838	1.89499	2.1084	-0.247197	1.2407	0.310322	2.65668	0.365531	2.11822	1.47663	0.795077	0.929665	-0.714353	-0.114749	-0.339316	3.10883	0.986278	0.77314	0.944489	-0.398781	0.420108	0.840125	0.355128	-1.78074	C2
TCGA-A8-A07O-01A-11R-A00Z-07	0.39569	-1.84757	-1.06885	3.23439	-1.54836	-0.443931	-0.280563	0.808051	-0.544046	-0.355619	2.7041	-0.235904	-1.32436	-0.274879	-0.169476	-2.94851	-1.35777	-1.02376	0.163636	0.849224	1.46589	-1.7913	1.49503	0.34431	-0.419924	0.473978	-0.185227	-1.54573	C2
TCGA-D8-A1XQ-01A-11R-A14M-07	1.89579	0.0115692	1.41173	2.56845	1.29065	0.605163	2.52118	0.639624	1.33597	1.13673	0.112047	1.91634	1.20881	2.74036	0.755895	0.329722	0.764567	-0.811236	3.49319	1.77426	2.94306	0.348698	0.129906	2.18516	-0.486489	2.26556	-0.0908744	-0.530974	C2
TCGA-BH-A8FZ-01A-11R-A352-07	0.299873	1.65707	3.61313	0.402078	1.02039	1.1495	3.54454	1.06392	4.29319	1.90149	1.63323	2.9302	2.79637	2.50445	1.41859	1.83416	0.648861	2.25572	4.38581	1.6222	2.07955	2.28086	0.414146	3.39213	4.04082	2.78664	0.0926488	1.52484	C2
TCGA-C8-A131-01A-11R-A115-07	1.11057	-0.989366	-0.609036	0.397568	1.88089	-0.0811138	1.00217	1.28365	0.110219	0.0291554	0.0919917	-0.726595	-0.832248	-1.90287	-0.89402	-0.779768	1.79799	-0.286801	0.260792	0.650991	1.00508	-0.717136	-1.04657	2.06525	-0.461228	0.3525	1.74566	0.313735	C2
TCGA-E2-A9RU-01A-11R-A41B-07	-0.226183	0.824097	-2.85882	-0.773865	-0.0422346	-2.90914	0.0575901	1.42734	-1.68164	-0.562298	-2.18126	-0.76002	-2.72324	-3.52922	0.213304	-0.65905	1.07081	1.31702	-0.170811	-1.102	1.26118	-2.75885	-0.755918	0.83628	-0.767636	-0.30422	0.235876	-2.12764	C2
TCGA-A2-A25D-01A-12R-A16F-07	2.55196	1.86369	4.29127	2.15209	0.459977	0.925518	1.49373	1.37949	1.59667	0.359856	0.450858	2.16928	1.47446	2.58449	1.23179	1.1303	2.04957	1.163	3.08235	0.221653	2.64044	-0.280607	0.440561	2.06649	1.99011	1.23138	0.392694	0.614549	C2
TCGA-GI-A2C8-01A-11R-A16F-07	-0.213167	0.475169	2.20756	-4.09591	0.0929621	-0.170395	2.44247	-0.207249	1.80287	-0.436746	-1.63003	2.48173	0.629181	1.68025	-0.626128	0.717014	0.88014	-0.654108	2.62464	1.71246	1.01611	0.730261	-0.250856	1.10988	1.22739	1.07938	0.252049	0.284848	C2
TCGA-D8-A1XW-01A-11R-A14M-07	-1.299	-0.397285	2.55774	0.584413	2.01293	2.11634	3.66845	2.61922	1.77988	2.15755	2.2052	3.35104	2.04777	3.28878	1.02862	1.5592	-0.767897	-0.166471	3.19616	3.43096	2.10403	2.45898	3.54215	2.13091	1.82552	2.37975	1.32481	-0.364115	C2
TCGA-A7-A0CH-01A-21R-A00Z-07	-1.79471	0.0622024	-1.49182	-1.85745	-0.609152	-0.316717	-1.94921	-2.24841	-1.41883	-0.859231	-0.754511	-1.61395	-1.84643	-1.00795	-0.71127	-1.06131	-0.748062	-1.43935	-2.71414	-0.647073	-1.37342	-1.15188	0.345742	-0.798353	-1.93471	-1.83777	-0.859395	0.40654	C2
TCGA-EW-A1PF-01A-11R-A144-07	-0.496333	0.372974	0.743959	-0.995166	0.519919	-0.154827	1.06545	0.0316331	1.76043	1.28498	-0.0907786	1.39315	0.862026	0.57206	-0.0155023	1.1923	-0.293133	0.196028	0.106242	0.771923	0.635412	0.381488	-0.0595762	0.297195	1.89789	0.129269	0.984322	1.45312	C2
TCGA-AN-A0FF-01A-11R-A034-07	-0.541791	0.529908	0.680233	1.35217	1.04348	0.966486	0.626134	1.04673	0.463985	-0.128793	0.509706	1.17148	-0.351343	2.01039	0.0965975	1.5609	0.357549	0.0903658	1.20566	0.601261	-0.0498111	0.805465	0.872813	1.14183	1.06406	0.545818	1.52858	0.395788	C2
TCGA-A8-A08O-01A-21R-A056-07	-2.36457	-0.771296	-2.61584	-0.968667	-0.572991	-1.03117	-1.97417	-1.29103	-2.15684	0.182312	-0.316142	-1.69248	-1.5748	-1.69514	-0.324753	0.0122489	-1.07449	-1.67215	-3.78793	-1.63168	-2.55184	-1.50773	-0.381535	-1.80589	-1.55641	-1.90484	-0.662464	-0.7873	C2
TCGA-A8-A084-01A-21R-A00Z-07	-2.19674	-0.328443	-2.10587	-0.237792	0.081102	-1.97636	-1.81666	-3.21389	-2.81461	-0.374006	-1.30316	-2.3859	-2.88731	-1.15622	-1.17631	-0.134127	-0.152677	-1.15468	-2.64794	-2.7257	-0.703657	-1.9997	-1.62191	-2.53079	-2.55363	-2.65525	-0.633854	-1.62762	C2
TCGA-E2-A15O-01A-11R-A115-07	-0.329256	-1.15765	-2.26359	0.275268	-1.31196	-1.00406	-1.84154	-1.29525	-3.22359	-1.08096	-0.00173263	-2.08053	-1.40264	-2.22284	-0.694973	-1.74328	0.614187	-1.2943	-2.48883	-1.55135	-1.78185	-1.9663	-0.715065	-0.848529	-1.0228	-1.0492	-0.908852	0.722194	C2
TCGA-EW-A1P8-01A-11R-A144-07	0.823117	-0.663012	0.974306	3.38795	-1.30128	-0.118529	1.41039	2.14449	2.77978	0.358873	1.44479	2.51706	1.23749	1.07369	0.174195	-1.05275	0.116315	-1.06051	3.6949	2.381	1.96021	-1.06952	0.940667	1.88916	0.771639	0.456031	-0.0171939	-1.06404	C2
TCGA-A8-A08Z-01A-21R-A00Z-07	-1.56796	1.55378	2.48724	-0.364746	0.528184	0.922054	2.28218	1.30014	1.65508	0.403653	0.79834	3.80967	0.255879	1.14725	0.81811	2.52693	0.292628	-0.0490377	2.9366	2.65775	0.261665	0.315032	0.649422	2.90477	0.082639	2.33725	0.113247	-0.42386	C2
TCGA-AR-A24S-01A-11R-A169-07	-0.40098	2.75306	2.90215	2.61908	1.1472	1.70889	3.37863	3.54667	2.9769	-0.332948	1.44078	5.15591	0.958719	2.53366	2.18916	2.11219	0.430875	0.383087	3.49624	2.54887	1.33797	0.112114	0.931045	3.43034	2.03989	2.18671	-0.160205	-0.788042	C2
TCGA-BH-A1FR-01A-11R-A13Q-07	-0.566145	-0.765339	-1.93931	-0.925169	-1.32005	0.357157	-0.438408	-0.939693	-1.39612	-0.667319	-0.414276	0.389181	-0.508359	0.659995	-0.339199	-0.271506	-0.0164331	-1.39955	-0.300836	-0.179527	0.46842	0.776574	0.923296	-0.958921	1.1111	-0.525414	1.2404	0.357726	C2
TCGA-BH-A0DH-01A-11R-A084-07	-0.600421	0.0474765	-1.82995	-1.00239	-0.466123	-0.82613	-1.94684	-1.91991	-2.36785	-0.232276	-1.0918	0.0251806	-0.583086	-0.710352	-0.979137	-0.620872	0.44875	-0.468372	-0.381884	0.235303	-0.293721	-0.379271	0.494631	-2.20002	-1.31203	-1.14508	-0.522842	1.67562	C2
TCGA-AR-A1AR-01A-31R-A137-07	0.658976	0.130467	3.10238	4.37457	-0.68863	2.77643	3.3267	2.39349	3.61396	-0.353551	4.34253	3.34782	0.600725	2.45098	1.28173	-0.237654	-0.429402	-0.849385	3.19572	3.40784	1.41087	1.20075	1.58625	1.92333	1.11787	1.91759	0.163344	-1.35525	C2
TCGA-B6-A2IU-01A-32R-A18M-07	-0.792785	-1.37862	-2.07033	-0.656967	-1.42715	-2.03345	-3.77527	-3.03077	-3.50829	-0.174796	-0.447111	-2.63464	-2.46046	-1.05097	-2.09359	-1.33176	-1.88715	-1.09345	-3.73999	-2.85201	-2.51312	-1.39342	-0.131098	-2.45218	-0.622973	-2.04768	-1.71557	-0.0854313	C2
TCGA-AC-A6IV-01A-12R-A33J-07	0.708316	1.2149	4.05158	0.653748	1.74876	1.53263	4.15366	2.38231	4.71072	0.607267	1.96773	4.35156	1.9391	2.50443	0.942849	2.38125	1.80004	1.20169	5.26333	3.19259	2.24122	2.44189	0.373537	3.94532	1.59726	3.70084	0.700807	1.59027	C2
TCGA-A2-A04Y-01A-21R-A034-07	1.81703	0.828295	1.51967	1.3594	1.18456	1.74192	3.15912	0.572466	1.43463	-0.802765	0.583003	0.662866	0.0685293	1.08711	-0.415536	1.46258	1.70568	-0.0771109	2.30471	1.1192	1.44641	1.89393	1.70367	0.113166	1.96366	1.12801	1.67372	2.05938	C2
TCGA-D8-A73W-01A-22R-A352-07	-1.49821	1.08119	2.58574	-1.12206	1.43428	-0.183539	1.20011	-0.495849	2.39167	1.11994	-0.763107	2.70494	-0.784782	0.765053	-0.235066	2.60649	-0.212363	0.745407	2.01021	1.17416	1.2852	1.96787	0.130259	1.20003	1.53811	1.33627	-1.17077	0.650424	C2
TCGA-A2-A0EU-01A-22R-A056-07	0.256718	0.216074	-2.08499	-0.64742	-0.771943	0.795351	-2.18782	-0.953092	-1.16317	-1.00342	-0.266494	-2.18933	-3.46518	-1.96159	-0.364683	-1.25642	1.3878	-0.364254	-3.51818	-0.747919	0.0498356	-0.400782	0.574714	-2.03423	-0.495339	-0.995463	-0.214305	-0.272196	C2
TCGA-A2-A0ES-01A-11R-A115-07	-1.33534	0.983215	1.79389	-1.33201	0.171178	1.49592	0.624306	0.27294	1.46661	1.18336	1.00085	-0.097964	2.07083	0.702314	0.236328	0.415739	0.466807	-1.096	0.020267	1.08207	-0.623756	1.83641	0.632963	0.313268	2.14094	1.23198	-0.359236	2.17503	C2
TCGA-AO-A0J8-01A-21R-A034-07	-0.0150989	1.14453	0.64974	-1.04269	0.937954	-0.393021	-0.0820394	0.144707	0.441549	1.73804	-0.772903	0.587857	-0.440356	0.44956	-0.452613	1.3909	0.150336	-0.05243	0.110613	0.663562	-0.0511997	0.00645995	1.44683	0.535032	0.277437	0.0610198	-0.12239	1.44887	C2
TCGA-AR-A24O-01A-11R-A169-07	-1.36727	0.749849	2.23042	1.74504	0.413923	2.50016	1.79681	1.03993	2.77484	0.848625	3.06168	2.01428	1.05419	1.61222	1.3101	2.02525	0.809707	-0.546801	0.666728	1.96385	-0.344344	1.85309	0.418032	0.692123	2.71864	1.30627	0.200422	1.96575	C2
TCGA-BH-A0W3-01A-11R-A109-07	-2.37934	-1.37705	-2.59463	-0.279813	-2.99357	-0.980004	-3.71847	-3.6967	-3.01095	-1.80379	-0.851306	-1.87429	-2.50258	-0.497809	-1.61651	-0.871881	-1.62746	-1.41442	-2.11974	-1.71404	-0.686556	-1.13219	-0.682639	-1.37824	-0.886732	-1.96242	-2.93134	-0.101703	C2
TCGA-E9-A1N8-01A-11R-A144-07	-1.22063	-2.68855	-3.34857	0.301965	-2.38152	-2.4994	-1.73124	-0.826123	-1.05292	0.187409	0.881372	-3.3992	-0.192606	-2.1974	-0.983822	-1.38337	-1.30233	1.51072	-3.06934	0.0119178	-3.34906	-3.22517	-1.77972	-2.56593	-0.584233	0.263562	-2.17999	-2.59596	C2
TCGA-E2-A15M-01A-11R-A12D-07	0.909616	1.07585	3.3936	3.79533	1.28402	3.21652	3.63883	1.87198	3.22148	-0.0749278	3.17552	3.56323	2.30838	3.36959	1.88394	2.75234	0.880913	-0.878505	2.91034	3.22241	1.55553	1.19636	0.351777	2.29338	2.21467	1.9908	1.37368	0.798643	C2
TCGA-E2-A10A-01A-21R-A115-07	-2.75501	-0.921508	-1.02672	0.580335	-0.446612	-0.340415	-1.07952	-0.877487	-0.167936	-0.883853	0.890627	0.0558808	-2.13851	-0.551441	-0.00624978	0.176024	-1.48722	-2.18104	-1.44121	0.742793	-1.88884	-0.99894	0.0693256	-0.0157752	-0.333517	-1.16546	-0.883271	1.63923	C2
TCGA-S3-A6ZG-01A-22R-A32P-07	0.229232	-0.50898	0.958957	1.01455	-0.24176	0.548167	-0.985853	0.122315	-0.428822	-0.23371	0.779014	-0.538114	-0.542503	0.593779	0.225567	-0.123799	-0.457553	-0.368701	0.065133	-0.562338	-1.44481	-0.841432	-0.738035	0.0571532	-0.81088	-0.109984	-0.978042	0.0196015	C2
TCGA-A8-A09R-01A-11R-A00Z-07	-0.159363	0.792808	1.72318	0.665448	0.306794	-0.770427	0.615282	-0.291237	2.03297	0.389091	0.65161	3.00246	-0.77136	1.09596	0.518058	2.9348	-1.17015	0.186609	1.54176	1.13119	0.765989	-0.544894	-0.0913261	1.20303	-0.629659	0.600089	-0.650466	0.478815	C2
TCGA-A2-A0CU-01A-12R-A034-07	-0.889331	0.472457	-2.29309	-1.01229	-0.751115	-1.20277	-1.41759	-0.834574	-1.91086	-0.332739	1.09282	-0.775155	-1.02716	-1.68322	1.27798	-1.95304	-1.30384	0.120641	-1.8975	-1.07266	-1.053	1.47839	-0.385675	-1.79614	-0.588004	-1.43697	0.568351	0.645317	C2
TCGA-D8-A27F-01A-11R-A16F-07	-0.41832	-0.710287	-0.498863	2.36757	-0.60166	0.357374	0.975787	0.504218	0.241777	-0.831259	2.68374	-0.836296	-0.0560811	-0.555071	0.0381939	0.773002	0.00545837	-1.30305	-1.81976	-0.0198991	0.375082	0.00519444	-2.12585	-0.71709	0.961856	0.318933	-1.07031	-0.847871	C2
TCGA-D8-A1XF-01A-11R-A14D-07	-2.95924	-1.47754	-4.4408	0.0257051	-1.51103	-1.97557	-4.26358	-1.92391	-5.52396	-1.3463	-3.01075	-3.4343	-1.2366	-1.1062	-0.829013	-1.62913	-2.90706	-1.86044	-5.11972	-4.35865	-3.04282	-2.13032	-4.18574	-4.20078	-2.51863	-2.77109	-2.26424	-1.3477	C2
TCGA-BH-A0HP-01A-12R-A084-07	-0.668017	0.702328	1.31551	-0.554241	0.501378	0.962746	1.50122	-0.102888	0.986885	0.693639	1.49949	0.831035	0.760047	0.888557	0.470648	1.46734	0.977563	0.4812	0.494982	0.341085	-0.249035	0.398696	0.878297	-0.325549	0.232225	0.715354	0.382473	0.420408	C2
TCGA-BH-A0BV-01A-11R-A00Z-07	0.592462	0.669456	0.413517	-0.003101	0.495045	-0.294042	0.432136	-0.177575	0.250395	0.0619474	-0.147803	1.82208	-0.535018	1.50338	-0.353908	0.558112	-0.155253	0.615023	1.14482	0.596724	-0.544351	0.740249	-0.610141	0.480288	1.1583	0.393432	1.31127	0.922414	C2
TCGA-E9-A3Q9-01A-11R-A21T-07	-0.41602	-1.40682	0.471191	-3.86843	-0.53656	0.525393	0.396917	0.313778	0.693333	0.458912	-1.50293	1.29604	-0.127228	1.21256	-1.5142	-0.262429	0.509334	-0.224747	1.38051	0.714564	1.14097	2.31529	2.2327	0.538731	1.92564	0.598091	-1.29952	0.616291	C2
TCGA-AR-A255-01A-11R-A169-07	-0.211389	1.49729	1.38155	1.49025	-0.0805813	1.77358	1.67237	-0.356026	1.70671	-0.602414	1.87513	1.6809	0.558411	1.79098	1.36328	1.85325	0.670085	-0.00555111	0.404663	1.16714	0.507463	0.0201735	0.73173	0.651457	0.782519	0.342429	-0.682067	0.00748977	C2
TCGA-A8-A06N-01A-11R-A00Z-07	-2.62359	-0.233687	-4.35645	-4.11213	-5.07567	-4.07197	-6.23087	-3.3157	-6.17096	-1.0955	-4.02744	-3.66953	-4.95597	-0.507998	-0.555139	-3.23988	-2.70573	-0.955378	-4.69126	-5.80613	-3.05641	-2.78684	-0.630709	-4.75441	-3.25643	-3.20339	-2.60979	-1.50121	C2
TCGA-A7-A5ZW-01A-12R-A29R-07	-0.105616	-0.0450415	1.42472	-2.5662	0.517423	1.95669	-0.478271	0.291265	1.79418	-0.111906	0.107488	1.34631	0.194432	-0.699805	0.0318011	0.862168	1.48566	0.512933	-0.265014	0.33604	0.209005	1.02529	1.2602	1.22793	-0.195957	-0.468828	0.318502	0.536855	C2
TCGA-D8-A1JI-01A-11R-A13Q-07	-0.957123	-1.04803	-3.80296	-3.09718	-2.63782	-2.08649	-2.62826	-2.96017	-4.24636	-0.955255	-1.38579	-0.995343	-3.46996	-0.928848	-1.9152	-2.6738	-2.96906	-1.53269	-3.28752	-4.91771	-0.881083	0.179761	-0.0169322	-2.24549	0.730445	-1.35986	-1.2212	-1.79217	C2
TCGA-D8-A1X5-01A-11R-A14D-07	-0.788758	0.00742759	0.442735	-0.688578	0.809397	-0.48414	0.0413939	-1.41527	0.404556	-1.34788	-0.205392	1.74893	-0.445074	0.404083	-0.518111	0.82258	-0.718373	-0.0374422	1.6063	0.276456	-0.484884	-0.00292504	0.703748	-0.406701	-0.0536255	-0.232184	-0.494424	-0.113225	C2
TCGA-AN-A0FX-01A-11R-A034-07	-1.85452	-0.387256	-0.384671	-0.330436	0.347587	-1.12296	0.560086	0.655847	0.961517	0.256671	2.08946	-1.42536	1.21729	-0.233796	0.706469	-0.838004	0.83587	0.82353	-2.06482	-0.46716	-2.21205	0.702978	-0.302895	-1.87208	-0.151463	0.0858463	-0.466243	-0.988952	C2
TCGA-E2-A14Y-01A-21R-A12D-07	-0.283944	-0.0475071	-2.44837	2.17803	-1.3416	-0.237393	-0.790957	0.058427	-2.94956	-0.962931	1.53924	-3.81325	-3.63994	-4.5761	-1.74932	-3.5921	-0.382146	1.03773	-3.80211	-1.95652	-0.149683	-3.10399	0.406996	-3.09993	-1.23529	-0.113788	-0.979428	0.906661	C2
TCGA-AC-A3W6-01A-12R-A22K-07	-1.03767	-0.061446	3.47595	-0.974731	1.56103	0.0146199	1.6509	1.49491	3.02597	1.33427	0.592686	2.78068	2.06812	0.658818	0.281542	1.52375	1.15931	1.26571	3.03425	1.39167	1.52877	2.23054	-0.643229	2.15915	0.890147	1.64681	1.16211	1.12949	C2
TCGA-C8-A1HN-01A-11R-A137-07	0.00152154	-0.0737563	-2.47288	0.676401	-1.99126	1.1918	-0.697076	-0.947879	-0.9184	-1.06406	0.474878	-0.0397508	-2.24651	-0.389213	-1.13197	-0.74374	0.298901	0.401968	-1.60666	-0.785523	0.451862	-0.806882	0.681328	-0.0173183	-0.122252	0.374715	-0.00451242	-0.109671	C2
TCGA-BH-A0H9-01A-11R-A056-07	0.913326	-0.130108	-4.32649	-1.06525	0.465331	-1.45287	-2.51025	-1.77595	-3.24966	-0.905687	-2.11625	-2.63272	-2.10149	-2.72942	-0.411744	-2.047	0.00504199	-0.663002	-2.53493	-3.68382	-0.35955	-1.15433	-0.314241	-2.35294	-1.49732	-1.77514	0.709115	-0.688538	C2
TCGA-AO-A0JE-01A-11R-A056-07	2.51331	2.01101	4.40248	1.4988	2.98291	1.91632	3.18863	1.04677	3.78357	-0.28582	1.28984	3.7499	1.53418	2.68236	1.13374	2.4823	1.8289	0.0429384	3.64464	2.62716	1.96578	0.31757	0.774072	2.64822	0.265621	0.311145	1.48887	0.913581	C2
TCGA-AN-A0XT-01A-11R-A109-07	-3.29736	-0.148969	-1.87795	-3.57251	-2.32392	-0.784461	-3.97049	-2.08773	-3.2193	-2.04862	-0.700867	-2.78603	-1.72129	0.819371	-1.14468	-1.27463	-0.0723257	-0.697068	-4.28709	-1.47822	-2.56474	-0.331597	-1.23495	-2.76651	-0.33324	-0.766846	-1.70373	-0.0391833	C2
TCGA-C8-A26V-01A-11R-A16F-07	-1.29234	-0.777262	-1.04268	-0.301762	0.306214	-0.106436	-1.38807	-0.403542	-1.31447	-0.837689	0.649893	-0.492075	-1.98457	-0.0385875	-1.7779	0.0140281	0.217639	-0.344407	-0.812778	0.170448	1.90978	-0.597018	1.64079	-2.26762	-1.786	-1.816	0.157371	-0.982891	C2
TCGA-C8-A274-01A-11R-A16F-07	-1.02382	-0.538254	-2.59868	0.405735	-2.04301	-0.530253	-3.43502	-2.5736	-4.29703	0.354416	-1.42361	-2.49281	-2.13573	-1.74576	0.264064	-1.31367	-0.879718	-0.574737	-1.68337	-2.71058	-0.746288	-1.11039	0.404652	-1.92098	-1.56259	-0.821429	-1.61649	-1.94877	C2
TCGA-BH-A0HQ-01A-11R-A034-07	-1.7936	1.09516	-1.52876	-2.71524	-0.325935	-1.45189	-0.828095	-0.713291	-1.44326	0.432999	-1.43566	-0.799646	-0.48291	-0.794712	-0.0970373	1.18526	-0.0284232	0.33401	-1.54779	0.185494	-1.48037	-0.522733	0.23305	-0.616101	-1.25581	-0.943781	0.377734	0.681296	C2
TCGA-C8-A12X-01A-11R-A115-07	-1.24638	0.216595	-3.18248	-2.95765	0.0149488	-2.44233	-0.653762	-0.270577	-2.72814	-0.198882	-2.93957	-1.11872	-2.47178	-0.970328	-1.55605	0.200046	-1.1172	-0.605385	0.183788	-1.05458	-1.59047	0.337698	-1.691	-0.434526	-0.116365	0.559171	0.378527	-0.125892	C2
TCGA-A2-A1G1-01A-21R-A13Q-07	0.758337	0.292873	2.32761	4.18951	1.7049	2.29689	1.51698	0.741944	3.47881	0.824743	1.12989	3.01767	1.08585	1.74735	2.11966	0.472292	0.137328	-1.40846	2.44692	2.82144	1.96161	0.391785	1.73728	0.0641853	0.389896	0.98037	1.81922	0.870363	C2
TCGA-AO-A124-01A-11R-A10J-07	-0.0732728	-1.63254	-0.136969	2.55531	0.253295	1.76109	-1.56881	-0.538089	-0.142476	-1.32101	2.35862	-3.4397	0.20226	-1.58462	1.48915	-5.07365	-1.86741	-1.63821	-2.30888	0.37074	1.09469	-2.89478	0.164613	-1.05649	-0.7489	0.315626	-1.28224	-0.550051	C2
TCGA-AO-A12A-01A-21R-A115-07	-0.0506586	0.320926	0.923284	-0.65808	0.294892	0.558351	-0.179024	0.293058	0.767793	-0.711603	1.32009	0.118822	1.21085	0.747471	0.308511	1.53799	1.51244	-0.59309	0.0574149	0.881112	-0.869262	1.50276	0.193351	0.0763148	0.65202	0.223302	-0.0431701	0.523238	C2
TCGA-EW-A1PC-01B-11R-A21T-07	-0.420289	-0.627613	-3.02756	2.272	-0.261396	-1.97158	-2.3213	-1.54156	-2.89056	-1.0474	0.926161	-2.87592	-2.55466	-1.19545	1.30145	-1.10573	-1.18896	1.2825	-3.43111	-0.468237	-1.25094	-1.25117	-0.353604	-2.06375	-2.46445	-1.85796	-1.49333	-2.05404	C2
TCGA-BH-A18G-01A-11R-A12D-07	1.22077	-0.778246	-0.270232	-0.835154	0.504229	-1.54382	-1.41538	0.440134	0.184586	-0.650231	0.43401	-1.77013	-0.832406	-2.29981	-0.632174	-1.17076	0.644316	1.25825	0.694747	-0.976115	0.0194732	0.0363406	0.122144	1.12443	-0.505094	-0.64696	0.957566	-0.535553	C2
TCGA-B6-A0RV-01A-11R-A084-07	0.22312	0.0530493	0.106638	-0.345349	-0.94688	0.241091	-1.52337	0.703719	-0.350249	-0.478307	1.27519	0.0529232	1.07655	0.165147	-0.240638	-1.49197	0.128772	-0.535561	-1.0681	-0.621862	-1.50122	0.153372	0.489105	-1.97968	0.627758	-1.19837	0.948875	-0.239333	C2
TCGA-BH-A42T-01A-11R-A24H-07	1.22364	-0.658641	0.70903	1.49409	-0.516886	-0.351589	1.1042	0.759533	0.189429	-1.08175	-0.0622973	-0.146088	-0.192738	-0.681383	0.802924	0.153752	-0.205697	1.41027	1.14182	-0.573156	0.074064	-2.3339	0.426942	1.19205	2.18978	1.03758	-0.791896	-1.58032	C2
TCGA-E9-A226-01A-21R-A157-07	-3.50059	-1.24596	-2.13086	-0.514239	-0.841182	-1.06376	-2.58052	-2.86367	-1.97779	-1.25977	-1.11967	-1.35886	-3.85698	-0.648962	-0.510936	-0.919393	-1.99629	-3.12362	-3.19481	-1.01829	-2.4471	-2.62845	-0.346224	-2.05623	-2.27538	-3.12194	-2.10047	-2.00259	C2
TCGA-AC-A3W5-01A-11R-A22K-07	0.264559	1.81907	3.01173	0.572605	2.40261	0.344055	3.56157	2.24672	2.79587	1.65076	1.48997	3.65604	2.62818	1.24859	0.914647	1.8703	1.38016	1.39021	3.64355	1.72409	2.51031	1.70089	-0.413747	3.37272	0.874205	2.26797	1.9769	1.04933	C2
TCGA-EW-A1PB-01A-11R-A144-07	3.24227	-1.5814	5.1184	2.18206	0.39551	0.845709	4.2212	1.94574	4.35087	2.65306	1.76783	2.97986	1.35403	2.21045	0.466814	1.20636	1.91963	0.92069	6.37063	0.769073	4.55248	0.753545	1.0971	2.48143	0.706681	1.35037	1.65035	1.35864	C2
TCGA-GM-A2DL-01A-11R-A18M-07	-0.322788	1.12191	1.38545	0.248693	-0.240919	0.558991	2.21967	1.95882	1.78121	0.0435736	0.382385	2.02429	-0.575727	0.460008	-0.622819	2.47573	1.08014	1.0544	1.14886	2.29308	1.37834	0.391002	0.391738	1.51696	-0.6804	1.71786	1.00197	0.763857	C2
TCGA-BH-A1ET-01A-11R-A137-07	-1.47926	0.134481	-0.70323	-1.59897	-0.169672	0.909323	-1.91832	-2.0222	0.168786	-0.480363	-0.393275	-0.508435	-1.23268	0.34222	-1.33793	0.465976	0.00715571	-1.41334	-1.58383	-0.52998	-0.73889	1.28811	1.64979	-1.38251	1.03124	-0.125507	-1.0238	1.42439	C2
TCGA-BH-A18V-01A-11R-A12D-07	-0.320603	-0.546332	2.95969	4.56765	0.499647	0.574013	2.58964	-0.0730895	1.24737	-0.242219	0.835041	2.21281	-0.530041	0.623318	0.936901	0.0323487	-0.869265	-0.735988	2.72944	1.71221	1.7827	-1.04056	-0.561572	1.68288	-0.317406	1.06223	-0.593607	-0.389458	C2
TCGA-E2-A15G-01A-11R-A12D-07	-2.09167	-0.542593	-2.82742	-3.3058	-1.69646	-1.25761	-3.47606	-2.71799	-3.49246	-0.773452	-1.78546	-1.56964	-1.87726	-0.846779	-1.67523	-0.403477	-1.30308	-1.15169	-3.0843	-1.17563	-1.81057	-0.95706	0.143307	-2.05444	-0.906999	-1.52402	-1.56226	0.711182	C2
TCGA-D8-A27R-01A-11R-A16F-07	2.05259	1.93137	0.471862	0.870528	-0.410331	0.700916	1.18601	0.776575	0.047658	0.33172	-1.93902	0.723276	0.795517	0.330313	0.403422	-0.152696	0.619293	0.845007	1.92117	0.21726	1.77029	0.649842	0.589327	1.14052	-0.0242958	0.610419	-0.0752745	-0.4967	C2
TCGA-A2-A0CO-01A-13R-A22K-07	0.127608	0.655781	3.81194	-2.09012	1.59264	-0.105467	2.8243	0.759442	3.58415	1.56529	-0.428854	2.34492	3.32146	2.67639	0.464431	0.976319	-0.0324801	0.944719	3.07436	1.87571	0.649769	2.09519	-1.4038	1.1023	3.65367	2.79779	0.240581	1.95288	C2
TCGA-BH-A0WA-01A-11R-A109-07	-0.407859	-1.70872	0.125798	1.4268	1.50581	0.807617	1.51144	0.640509	0.573433	1.01945	2.51873	-0.266495	0.366666	-0.936768	-0.155125	-0.646808	-0.434216	-1.1611	-1.12621	1.3114	0.600456	0.566972	-0.352707	-0.921765	-0.551131	1.44047	-0.734174	-0.309279	C2
TCGA-AC-A3OD-01A-11R-A21T-07	0.932937	1.528	2.61336	1.47304	1.16477	1.55606	3.12221	1.87271	3.09119	0.633932	1.09948	3.44703	2.4767	2.62291	0.479971	1.53488	1.16851	0.726168	3.70804	1.00218	0.665822	2.2741	-0.49715	2.50535	2.02073	2.17556	0.21246	0.112391	C2
TCGA-AN-A0FN-01A-11R-A034-07	0.675571	0.680316	4.67511	0.960013	2.83341	2.52356	3.12238	2.69629	5.55363	0.715467	1.91408	3.74509	2.78514	2.67418	1.10338	3.30599	1.9205	0.915885	3.76177	4.06582	1.47707	2.25257	0.919965	3.31387	2.99293	2.78556	1.57922	1.91858	C2
TCGA-BH-A201-01A-11R-A14M-07	-1.37376	0.801112	-0.315948	-0.472194	1.28875	0.22509	-0.0281303	-0.135436	1.52875	1.06567	1.16722	0.797696	-0.121939	-1.48748	-0.384297	0.00173444	-0.0323438	0.330329	-1.78087	0.678412	-0.797539	1.33952	1.46086	-0.0804309	0.948642	-0.133544	-1.04021	0.818235	C2
TCGA-E9-A244-01A-11R-A169-07	-0.543096	-0.161113	-1.32169	1.05556	0.553544	0.658624	-0.784728	1.26841	1.16265	-2.25441	0.751828	-1.34979	-0.40757	-0.341326	1.57838	-2.34621	-0.445019	-1.19497	-2.62084	-0.218059	-1.24702	-2.97591	0.787879	-1.68745	-0.610559	0.553309	-1.38724	-2.27237	C2
TCGA-D8-A13Z-01A-11R-A115-07	0.867354	1.31155	0.861951	1.99851	-0.177517	1.13863	1.7772	0.250891	2.00292	0.64783	2.70173	1.75298	1.04456	1.69642	0.386321	1.34561	1.7735	0.493007	2.07626	1.97864	0.612146	-0.0461566	-0.808121	0.979266	-0.0990536	-0.33912	0.305788	0.0316676	C2
TCGA-E9-A22E-01A-11R-A157-07	1.01723	1.37909	2.67456	-1.00431	2.94663	1.30332	2.42213	1.90077	3.24046	-0.56118	1.0017	2.51228	-0.352277	0.0679522	0.352801	2.52236	2.41819	1.01315	1.91726	3.04819	0.682834	1.03218	1.0341	1.83495	-0.804981	1.60295	2.14853	0.540694	C2
TCGA-E2-A1IF-01A-11R-A144-07	0.498301	0.301539	-0.623467	-1.31637	1.58401	-0.502608	0.161916	0.793765	2.0683	-0.610165	0.480688	-0.806062	-0.255665	-1.12013	-0.257968	0.829792	1.82186	1.376	0.309958	1.64705	-0.228427	1.16623	0.406124	1.0438	-0.192474	0.524265	0.966379	0.752775	C2
TCGA-E9-A1RI-01A-11R-A169-07	-1.02566	1.44673	0.251117	-0.882053	-0.105385	1.38074	0.202721	-0.292346	0.541387	0.135526	0.21224	1.06829	-0.529697	0.951122	-0.707816	1.46128	-0.0240579	-0.0104179	-0.678973	1.05381	-0.642117	-0.352098	0.0875183	0.459061	0.465533	0.254906	-0.461931	0.429068	C2
TCGA-A7-A26F-01A-21R-A169-07	-0.456651	-0.263223	1.65297	3.14194	1.19266	1.85663	1.93882	0.801444	2.82495	0.502598	3.07778	2.95011	0.696717	0.915638	0.787518	0.781621	1.11215	-1.56961	1.92668	2.47581	0.955826	-0.368395	1.06551	1.57346	0.732181	0.716575	0.0626884	2.03833	C2
TCGA-JL-A3YW-01A-12R-A239-07	2.41654	2.81822	4.80636	-0.208023	3.49707	1.23485	5.12084	2.55572	4.90783	1.97496	-0.202273	4.06584	1.24967	0.390533	1.09288	2.25987	2.76855	2.52336	5.11768	3.06999	3.64984	2.14601	0.627403	4.23145	1.01957	4.38092	1.58346	0.264711	C2
TCGA-AR-A24K-01A-11R-A169-07	-4.45985	-1.41018	-3.34688	0.38051	-4.51267	-1.23704	-4.75583	-2.61974	-4.90493	-1.25008	-1.60466	-3.11705	-3.20958	-1.36577	1.83807	-2.15132	-2.39674	-2.81896	-6.33982	-4.20999	-2.95015	-3.17002	1.0542	-3.13233	-2.69847	-3.1475	-3.17164	-2.74018	C2
TCGA-BH-A1FN-01A-11R-A13Q-07	-1.48649	1.2845	-0.718339	1.25521	0.235977	0.87115	-0.460249	0.745757	-0.96416	0.351935	0.214381	0.226905	-0.739747	-0.271676	1.4443	-1.01569	-0.274807	-0.46656	-0.957949	0.728715	-0.985376	-2.36483	0.519986	-1.33917	-1.35003	-0.354336	-1.25073	-1.49119	C2
TCGA-E2-A14W-01A-11R-A12D-07	-1.4409	-0.430516	-5.4362	-1.17339	-2.81892	-0.972758	-3.59729	-1.95599	-3.86038	-1.61776	-3.27125	-3.94799	-4.71306	-3.64569	0.210776	-1.93603	-1.41175	-0.16082	-6.08115	-1.2656	-1.11977	-2.4405	0.685978	-4.30388	-3.43224	-2.52233	-1.29509	-2.40961	C2
TCGA-D8-A1XR-01A-11R-A14M-07	-2.10702	-1.56142	-3.04436	0.505626	-0.602442	-0.209421	-1.02472	-0.938797	-1.61678	-1.67449	-0.29154	-1.08919	-2.75863	-0.700709	-0.773859	-0.808319	-1.60516	-0.814604	-3.9164	-1.56113	-1.79172	-0.805234	0.469003	-2.1399	-0.741042	-2.07845	-1.83587	0.606185	C3
TCGA-D8-A1XC-01A-11R-A14D-07	-2.49463	-1.89002	-4.71023	-3.87311	-2.61778	-2.60924	-3.24047	-2.70414	-5.34047	-0.935381	-3.66869	-2.71109	-3.94414	-1.86424	-0.607035	-2.37214	-2.70906	-3.38142	-4.10544	-3.54754	-2.52474	-0.393987	0.213951	-2.46744	-0.991046	-0.814862	-2.21672	-1.62604	C3
TCGA-AR-A2LK-01A-11R-A180-07	0.141264	1.09098	-1.26114	0.857579	-0.44244	0.327975	0.200732	-0.373309	-0.805544	-0.579629	0.382445	1.09209	-1.36626	-0.246744	1.05544	0.284269	-0.192142	-0.821073	-0.313671	0.589225	-0.0443981	-1.04728	-0.243912	0.411384	-1.41715	-0.0021212	-0.248941	-0.562139	C3
TCGA-A8-A08H-01A-21R-A00Z-07	0.19484	2.85196	4.41951	0.794409	3.72322	3.76544	6.31277	5.02928	5.06647	0.932347	2.28087	7.13948	2.51105	2.77927	2.12762	3.06601	1.8708	1.19543	7.48054	4.80299	4.14941	4.07899	1.77579	7.2838	2.05235	5.23948	2.21973	1.88615	C3
TCGA-AO-A0J9-01A-11R-A034-07	1.74138	1.7321	1.83771	0.77538	3.14137	2.00271	3.28482	4.89063	3.44216	0.132573	2.28697	2.30116	1.40479	1.05493	-0.242095	2.22608	2.92286	1.46701	3.77482	3.72473	2.50378	1.64909	1.85112	4.58713	0.649486	3.1489	2.42235	0.753982	C3
TCGA-E9-A1NA-01A-11R-A144-07	0.263484	1.2544	2.02163	0.721518	-0.287552	0.837769	1.77307	1.03785	3.6254	1.50814	-0.412084	2.54355	-0.404706	0.756504	0.635737	1.09924	0.475989	2.2338	0.735524	0.740043	1.71551	-0.541373	-0.682257	2.48087	-0.783456	1.95297	1.14141	-0.318369	C3
TCGA-BH-A1FJ-01A-11R-A13Q-07	-1.93086	-0.991578	-3.13575	1.62622	-2.3305	-0.679622	-4.14138	-1.50309	-3.48769	-0.125135	-0.350172	-1.68837	-3.44623	-0.910141	-2.24388	-0.183058	-1.71863	-1.5956	-6.19204	-0.751725	-3.08963	-2.12882	-0.931208	-1.45292	-1.9804	-2.36265	-1.76375	-0.159866	C3
TCGA-D8-A1XV-01A-11R-A14M-07	-2.14991	-2.26447	-4.83109	-2.16635	-2.10162	-0.430041	-4.22462	-2.83504	-5.18944	-2.05564	-1.74712	-1.6753	-4.02039	-2.03015	-1.21929	-2.1424	-2.54701	-3.37365	-5.4078	-3.27627	-2.63372	-0.524467	0.772002	-2.64515	-0.900425	-2.53956	-1.60887	-2.14037	C3
TCGA-AR-A24V-01A-21R-A169-07	-0.519975	1.35425	1.52205	-0.0387643	0.919702	0.0840912	1.99852	0.454266	2.65702	-0.0115974	1.13683	3.42541	-0.307478	1.08097	0.0844146	2.32627	0.893997	-0.495413	1.69474	2.16994	0.633281	1.11418	0.521448	1.73375	0.73371	0.930087	0.496446	-0.296028	C3
TCGA-A2-A0D4-01A-11R-A00Z-07	-1.42926	-1.19565	-4.0441	0.38215	-0.411686	-1.38352	-4.81838	-1.4614	-4.42367	-1.02291	-1.10115	-4.15741	-4.62594	-2.88202	-0.836885	-3.61887	-1.19723	-0.298108	-4.07977	-3.43272	-2.13709	-0.180306	-0.698428	-3.7855	-1.31127	-3.18628	-1.80089	-1.47017	C3
TCGA-A8-A09D-01A-11R-A00Z-07	1.41157	2.22731	1.41546	-0.448977	0.930572	0.182576	4.03812	2.08962	1.61767	1.1475	-0.0866496	2.77415	0.531735	1.09675	0.705751	2.193	0.198778	0.844544	2.20816	0.304064	0.20424	0.762531	-0.922971	2.32023	0.877552	2.30548	0.676115	1.21372	C3
TCGA-C8-A1HL-01A-11R-A137-07	-0.0190226	1.52889	-1.93014	1.40014	0.598979	1.2812	0.511067	-0.650922	-0.0127632	-0.936787	1.28389	-0.980667	-1.44954	-0.87717	-1.42368	-0.479607	-0.865158	0.721905	-1.02288	1.13538	0.682824	0.910152	0.596618	1.13741	-0.369989	0.991942	0.847126	0.199647	C3
TCGA-C8-A12W-01A-11R-A115-07	0.206271	1.93535	0.472892	0.853417	0.836365	-0.612915	1.9878	0.557531	-1.02283	0.388471	-0.305092	1.44281	1.46245	-0.393727	1.09462	1.293	-0.373056	-0.28467	1.92655	0.057443	-0.203116	-0.608227	-0.0748565	1.76503	-0.580801	0.952691	-0.0108309	-1.01724	C3
TCGA-BH-A18N-01A-11R-A12D-07	-1.40483	-0.574288	-2.89165	-3.08475	-1.42332	-0.854468	-3.00375	-2.11304	-3.12448	-1.42989	-1.07856	-0.349286	-3.11377	-1.43861	-1.49979	-0.499376	-0.981447	-1.28278	-1.26671	0.0942958	-1.17475	0.419236	0.820528	0.139379	-0.809162	-0.677183	-1.55138	-0.484737	C3
TCGA-AR-A1AH-01A-11R-A12D-07	-0.843833	-2.58018	-3.43016	2.69373	-2.67816	1.01535	-3.12544	-0.310447	-3.51288	-2.05303	2.3313	-1.79624	-2.47494	-3.1849	1.32544	-3.66288	-0.0363465	0.486166	-4.30974	-1.02771	-2.77402	-1.97131	0.642796	-3.9726	-0.541276	0.0398418	-2.50215	-1.0299	C3
TCGA-E9-A1RC-01A-11R-A157-07	-3.31437	0.168641	-2.70333	-1.13317	-0.556571	-0.450386	-3.32896	-1.51322	-4.34199	-0.0971931	-3.11128	-4.46307	-4.13655	-2.07715	0.245905	-1.38396	-2.20038	-0.0801235	-3.70381	-2.26624	-0.144904	-2.36732	-0.296016	-2.56896	-2.86068	-1.98536	-1.09033	-0.38088	C3
TCGA-BH-A0HW-01A-11R-A034-07	-2.45029	-0.273994	-6.66018	-3.16914	-2.89769	-3.35521	-6.23326	-1.38142	-5.77722	-1.4089	-2.31539	-4.66677	-4.06214	-3.11099	-0.90188	-2.54915	-3.30139	-0.630053	-6.68303	-3.89937	-2.88434	-1.43774	-0.950945	-2.94284	-3.64042	-2.71639	-1.36916	-1.07481	C3
TCGA-A2-A3XV-01A-21R-A239-07	2.97685	-0.0589123	-2.68826	-2.94249	-1.63812	-1.84174	-1.86337	-0.255994	-3.56124	-0.0297129	-4.81769	-2.55713	-1.79904	-4.16028	-2.60214	-3.42818	-0.184861	-0.0595784	-1.24293	-5.08921	1.06099	-1.30106	-0.267436	0.250275	-2.51628	-1.56759	0.330087	-1.3643	C3
TCGA-AR-A1AS-01A-11R-A12P-07	-2.19236	-0.0584661	-4.11223	-1.48294	0.470501	-1.80984	-2.19535	-2.51424	-3.20155	-1.40874	-2.3849	-0.807055	-3.36361	-3.0588	-0.688188	-0.907044	-0.87168	-0.732634	-1.0319	-0.828214	0.357046	-2.11059	0.854744	-0.0303441	-2.35941	-1.35758	-0.781494	-0.522196	C3
TCGA-AO-A12B-01A-11R-A10J-07	-0.562469	-1.1018	-4.7536	-2.77151	-1.70187	-1.74467	-1.34897	-2.31147	-5.30793	-1.52959	-1.53781	-2.6192	-3.84627	-2.51626	-1.38918	-2.88994	-0.0298163	-1.92014	-2.97611	-4.78099	-2.1668	-0.28582	-0.559476	-3.43055	-0.395457	-1.82398	-2.1725	-1.72496	C3
TCGA-GM-A2DM-01A-11R-A180-07	-0.815354	0.401299	-0.201983	-3.3283	-1.75492	-0.688098	-1.8422	-0.424312	-1.03892	-0.863021	-2.17476	1.19262	-1.28582	-0.298577	-0.426848	-0.759464	-0.914439	-0.74565	0.0467281	-0.884204	0.163752	0.551683	1.30557	1.68405	1.08105	-0.208191	0.586069	1.57613	C3
TCGA-AR-A2LQ-01A-22R-A18M-07	-1.95597	0.645719	2.57946	-1.55015	0.891873	0.849288	2.76886	0.827848	2.8166	1.80164	1.09477	1.13905	2.07467	0.109618	1.23127	1.5968	0.05863	-0.379716	1.04096	1.68664	0.237721	1.48599	0.346933	1.42946	1.79562	1.8849	-0.285398	0.926758	C3
TCGA-E2-A1L9-01A-11R-A13Q-07	-0.633594	1.47037	1.40935	-0.351851	1.68288	1.44822	1.95634	2.32641	2.39346	-0.26535	0.669758	2.12278	-0.0427548	-0.0305803	-0.902809	2.39306	0.978276	-0.210809	1.62351	2.1513	1.04952	0.449169	1.47286	2.34214	0.000236151	1.12884	0.734306	1.81161	C3
TCGA-A7-A425-01A-11R-A24H-07	-0.463686	0.366665	0.342873	-1.05709	0.743503	-0.833284	0.923307	0.355771	0.612323	0.72447	-0.450879	0.948633	0.568601	-0.823014	-0.0152352	0.347851	1.13736	0.124963	3.32472	-0.492422	0.429274	0.621148	-0.607599	1.52401	1.14017	1.46121	0.606104	0.641633	C3
TCGA-E2-A572-01A-13R-A31O-07	0.119306	-1.70465	-3.02353	-8.91875	-2.24803	-4.62015	-5.35177	-1.6422	-6.67293	-1.42551	-5.77829	-3.60908	-4.2652	-4.5228	-4.56341	-3.25152	-0.305879	0.836775	-3.44535	-4.44708	-1.7468	-1.46556	-1.62637	-1.31218	-1.79661	-3.56567	0.565724	-0.343266	C3
TCGA-A8-A06O-01A-11R-A00Z-07	0.936353	0.600978	-0.46714	1.92659	-0.852943	0.798012	0.639974	0.501284	-1.83755	1.68604	0.186076	-0.0683769	0.193685	0.374901	0.773602	-0.840356	-1.1069	-0.406421	-0.894013	-1.15164	-0.393776	-1.41216	1.03104	-0.420766	0.793162	0.29994	0.174782	-1.22551	C3
TCGA-B6-A0I8-01A-11R-A034-07	-2.22916	-0.701557	-3.69981	-4.47109	-0.0316809	-1.86913	-1.93346	-2.98575	-2.63148	0.226774	-2.99096	-3.05546	-2.70686	-1.38256	-0.558445	-2.01036	-2.16814	0.428655	-3.84897	-3.09041	-1.92291	0.242039	-1.64424	-2.91848	-2.51282	-2.29396	-0.334025	0.3726	C3
TCGA-D8-A1JE-01A-11R-A13Q-07	-1.03321	1.26336	0.878808	1.38159	0.207151	1.1104	0.681547	-0.710227	-0.258493	0.499088	1.11861	2.05406	-2.28682	0.773964	-0.469615	0.66855	-1.14524	-0.612519	0.734447	0.361694	0.904422	0.267392	0.478954	1.65761	0.0699721	0.415691	-0.437339	-0.641582	C3
TCGA-AQ-A0Y5-01A-11R-A14M-07	-1.25847	0.867124	-1.08274	-1.95521	1.73391	1.84516	0.983069	-0.113624	-0.46011	0.291097	-0.429913	1.08228	-1.99729	-1.16953	-0.560632	1.37238	1.34337	-0.408871	0.50453	1.23725	0.816168	1.14954	1.23535	0.152264	-0.294889	0.259232	-0.546119	0.494756	C3
TCGA-B6-A0RI-01A-11R-A056-07	-2.37776	1.64287	-1.06752	0.634815	0.718232	0.00764385	-0.365415	-0.801147	0.0493056	-0.41701	-0.176481	0.457586	-1.16697	-0.736947	0.266035	1.91841	-0.356919	-0.413037	0.321802	0.585972	-0.803501	-0.270848	0.875495	-0.32591	-1.58214	-0.166475	0.0244772	-0.196847	C3
TCGA-A2-A0T7-01A-21R-A084-07	-0.379152	0.12504	0.743717	0.136918	0.512536	0.490698	1.85581	0.0269874	1.04126	1.97945	0.606426	0.0751526	0.677354	0.375878	0.553746	1.50549	0.584544	0.911601	0.314207	0.852895	-0.31378	0.292413	-0.102696	0.562566	-0.552	0.839583	1.15685	0.508441	C3
TCGA-C8-A1HI-01A-11R-A137-07	0.748466	0.178671	-1.03082	-1.31705	-0.441773	0.512393	-0.801224	-1.78548	-0.236396	-0.162169	-0.670958	-1.23571	-0.676111	0.250694	-1.52545	0.49385	0.973833	1.03163	-2.56932	-0.534093	0.044561	1.19701	0.304912	-0.771541	-0.56801	-0.271285	0.441611	1.20294	C3
TCGA-AN-A0FW-01A-11R-A034-07	0.518199	0.290852	-2.93054	0.187339	0.253559	-0.872687	-1.90586	-0.460002	-1.00051	-1.11839	-2.46329	-2.13381	-1.46336	-1.13848	-0.518651	-0.415419	0.0944467	-1.12452	-2.58155	-2.01471	-0.573495	0.216324	-1.81098	-2.00373	-1.77858	-1.58418	2.23528	-0.0288302	C3
TCGA-AO-A12F-01A-11R-A115-07	0.311026	-1.59348	-2.48671	0.947512	-0.779359	2.2804	0.32893	2.1768	-1.13968	-0.564179	2.3434	-1.34684	0.232947	-3.18915	1.76524	-1.26567	0.26456	0.673485	-2.68683	0.393458	-2.90192	-1.01998	-0.458212	-1.0643	1.06547	1.47758	-1.17827	0.327018	C3
TCGA-A2-A3KC-01A-11R-A213-07	-0.871067	0.494795	2.07449	0.181712	0.708779	0.408001	1.20137	1.21359	1.20707	-0.0414087	0.988667	0.965455	1.55636	0.636884	0.910599	1.15313	0.578112	0.459756	1.23039	0.665267	-0.839712	1.1832	-0.700406	1.41412	1.16133	1.14726	-0.765207	0.917773	C3
TCGA-BH-A0BJ-01A-11R-A056-07	-0.458631	0.0681117	0.0344321	-1.43581	1.1754	-0.697749	0.844762	1.16272	1.45499	1.10742	-0.78466	0.680502	0.643561	0.316012	-0.190871	0.119373	0.021731	0.196978	-0.300686	0.404642	-0.377046	1.00324	1.37583	-0.292774	0.141526	0.299678	1.55038	0.68397	C3
TCGA-GM-A4E0-01A-12R-A266-07	-0.358722	-0.249686	4.29941	-2.6272	1.63825	1.21588	2.96482	2.49594	4.02454	0.71072	0.72905	2.47856	2.45233	1.31399	-0.0897556	1.45234	1.1853	1.13208	4.52897	2.52402	1.31205	2.61143	-0.508925	2.76882	2.4492	3.5516	0.465647	2.80901	C3
TCGA-AN-A0AR-01A-11R-A00Z-07	0.100347	-2.03725	-5.25019	-0.325538	-0.450944	-1.09411	-2.1868	0.901643	-1.13817	0.400959	-0.159848	-3.25141	-0.595259	-3.73192	-0.0702514	-3.90907	-0.679904	-0.300015	-2.09022	-0.789988	-3.16523	-1.29874	-0.0438492	0.538876	-0.920899	-1.15037	-1.86654	-1.97447	C3
TCGA-BH-A0H3-01A-11R-A12P-07	-0.840619	-0.456607	1.96724	-1.65082	0.296772	2.18039	-0.190334	-0.322664	1.00712	-0.356507	1.26857	0.264618	0.42864	0.512648	0.12656	1.26725	0.066534	-0.983388	-0.719764	1.24179	-1.16113	0.967615	0.858118	0.0346157	1.08022	0.867928	-0.683767	0.914017	C3
TCGA-A8-A07E-01A-11R-A034-07	-0.849382	0.336475	1.59892	1.30925	1.14008	0.813606	0.914644	1.50801	1.58843	1.49665	1.13088	1.63926	0.484138	0.455215	0.444206	1.98649	0.040626	0.371283	0.675809	1.2953	-0.0796767	1.06888	-0.321962	1.24046	0.273869	1.10893	0.946579	1.58674	C3
TCGA-E2-A14T-01A-11R-A115-07	0.0454416	2.06803	-3.27827	-1.35484	1.32273	0.898716	-0.175952	-0.219743	-1.16715	-0.389924	-2.38375	-1.29954	-1.94307	-1.08603	-0.18542	-1.17839	-1.07939	-0.136939	-0.311139	0.0902868	0.873565	0.676115	0.193366	0.108083	-0.473314	-0.414827	2.4886	-0.463239	C3
TCGA-BH-A0E9-01B-11R-A115-07	0.198588	0.531508	1.14112	0.089469	-0.500553	0.183245	0.060454	-1.13953	0.2069	0.247005	1.16158	-1.01957	1.61559	1.54709	0.311909	-0.0148055	1.11489	0.296525	-0.647882	0.0250788	-1.32287	0.726542	0.0156228	-0.973229	1.11772	0.463571	-1.21207	1.05521	C3
TCGA-E2-A1IE-01A-11R-A13Q-07	-2.18672	-1.13096	-3.85487	-2.62607	-2.81358	-2.03732	-4.21127	-2.56497	-3.89021	-0.17063	-1.39561	-2.95122	-3.01855	-1.94485	-1.75202	-1.88823	-1.80714	0.101155	-5.77518	-2.33887	-3.19715	-1.0461	-1.80502	-2.36985	-1.32358	-2.88323	-1.68331	-1.06921	C3
TCGA-AC-A3W7-01A-11R-A22K-07	-2.73077	-0.482712	-0.170069	-2.44701	0.644992	-1.09623	-0.891029	-0.936543	-0.0945389	1.39195	-0.743868	-0.716717	0.691077	-1.11167	-0.0288922	0.329549	0.640904	0.332256	-0.973525	-1.30727	-0.992751	0.859669	-0.338085	-1.25218	-0.0468513	-0.0713049	0.0770223	1.02903	C3
TCGA-BH-A1FM-01A-11R-A13Q-07	-3.01926	0.801589	-1.98131	1.66357	-1.90723	1.90429	-0.822346	-1.07682	-1.02015	-2.14619	-0.349316	-1.02739	-4.63381	-2.09521	-0.78954	-0.868774	-0.898888	-2.69064	-4.42867	-0.671803	1.32352	-1.11675	1.00697	-1.48216	-2.4196	-1.32937	-0.480063	-1.21651	C3
TCGA-E2-A15S-01A-11R-A115-07	-1.08436	-0.710175	-5.6372	-1.49604	-2.48759	-2.28583	-3.52618	-2.0916	-5.8366	0.299284	-0.512376	-4.72895	-3.22209	-3.60954	-0.0614102	-1.48217	-0.904518	-0.809193	-5.15657	-4.85799	-4.38554	-1.19134	-2.21067	-4.33241	-2.16188	-3.95429	-1.74233	-2.22298	C3
TCGA-AO-A12E-01A-11R-A10J-07	-0.996754	1.68879	0.307627	1.36547	-0.0310578	1.27447	1.1524	1.25363	0.310781	1.22345	1.35025	1.26053	0.454741	1.16547	0.0448453	0.288846	1.19351	-0.173224	0.9997	1.0057	0.0755417	0.847911	0.444864	0.203242	1.25915	0.787942	-0.0530193	1.45537	C3
TCGA-BH-A1FH-01A-12R-A13Q-07	-2.24856	0.472829	0.715316	-2.27178	0.252105	1.15379	1.35195	0.220272	1.57719	0.81316	0.891171	0.329796	1.71577	0.502692	0.209979	1.08199	0.338765	-0.545921	-0.879836	0.846813	-0.833472	1.45664	0.0419641	0.0990647	1.57537	0.545851	-0.334433	2.1102	C3
TCGA-E2-A15K-06A-11R-A12P-07	-2.67308	-2.45283	-5.19851	-1.09591	-1.05987	-2.97029	-6.2327	-2.64259	-6.37275	-2.22159	-1.61623	-3.32364	-4.3559	-1.393	-2.28442	-2.6539	-2.58051	-2.9493	-3.75093	-3.12438	-1.83003	-1.86097	-0.318575	-4.25339	-0.546994	-3.03002	-3.38289	-1.5915	C3
TCGA-EW-A6SA-01A-21R-A32P-07	-2.03593	-2.94351	-8.93344	-2.50733	-3.10257	-1.68324	-6.63134	-4.11149	-6.79498	-2.2853	-2.51592	-5.66739	-4.55211	-3.54793	-1.27396	-3.22642	-3.12638	-0.845921	-6.68088	-3.29994	-3.3072	-1.83178	-2.55726	-5.63018	-3.14561	-3.19607	-0.720823	1.20498	C3
TCGA-EW-A424-01A-11R-A24H-07	-1.35704	-1.46148	-2.32458	-2.45647	-0.292222	-0.879799	-2.71689	-0.706689	-1.38384	-0.929209	-0.995479	-2.22067	-0.634743	-2.75287	-0.266566	-0.134738	0.221315	1.01442	-2.89749	-1.28753	-1.81968	-0.490027	1.88311	-1.33531	-1.56973	-0.730961	-1.3824	0.406272	C3
TCGA-BH-A0C3-01A-21R-A12P-07	0.531644	0.511921	2.11052	1.41427	0.242916	2.06145	2.41702	1.88247	2.13641	0.916018	1.84195	2.142	0.993566	2.38152	0.897891	2.18806	-0.301242	0.192535	0.893966	1.16701	0.416209	1.0261	0.198756	0.819734	0.813386	1.51397	-0.0207645	0.870658	C3
TCGA-BH-A0HL-01A-11R-A10U-07	-3.12342	-4.04975	-6.72227	-4.27618	-4.28623	-3.03173	-5.57399	-2.60721	-8.3151	-3.10992	-3.96939	-4.1985	-3.40977	-4.03243	-1.62135	-3.00619	-2.5741	-1.90882	-8.06826	-5.46939	-3.93531	-1.21138	-2.26569	-3.38807	-2.91923	-3.8471	-0.947467	0.664684	C3
TCGA-D8-A1XM-01A-21R-A14M-07	-0.443315	1.76892	1.68545	1.13718	0.946485	0.935424	1.56293	1.709	1.01612	0.319361	0.705584	3.1892	0.835669	2.36353	0.801928	2.41605	-0.0890115	-0.226707	1.88089	1.3918	0.589735	0.214184	1.76993	1.46825	0.844246	0.847561	-0.0122586	0.471728	C3
TCGA-B6-A0IB-01A-11R-A034-07	-0.62604	-2.36971	-5.82162	-3.43927	-1.04095	-3.57584	-5.4093	-1.84957	-5.83673	-1.23798	-2.13449	-5.68357	-3.28692	-3.56737	-0.516451	-3.53985	-0.291692	-0.877821	-5.58065	-2.59049	-1.96813	-0.456064	-1.70182	-5.47833	-4.12961	-3.11322	-1.2153	0.00302381	C3
TCGA-A2-A1G6-01A-11R-A13Q-07	-0.991453	0.530996	0.733577	-3.60384	-0.5614	1.63885	0.548867	0.485126	1.01179	-0.382469	0.432945	-0.428984	2.23424	0.614919	-0.212894	-0.508986	1.63914	-1.68418	-0.565912	0.459768	-0.836111	2.02897	1.22329	0.507093	1.36275	0.479715	-0.210606	0.744307	C3
TCGA-AN-A0XL-01A-11R-A10J-07	-0.879147	-0.671407	0.0499617	-0.829307	1.70132	0.64964	1.01194	0.0915168	1.02336	0.494609	1.53864	-0.522749	-1.08639	-0.323981	0.21032	0.994567	0.823388	-0.686544	-1.84584	0.285833	-2.64874	1.09264	-0.905857	-1.26469	1.51162	0.81825	-0.741423	0.872547	C3
TCGA-5T-A9QA-01A-11R-A41B-07	-1.05207	-3.20256	-4.84451	-3.16664	-2.02053	-4.06693	-4.91316	-1.66954	-6.79901	-0.614252	-5.26692	-5.13174	-2.22152	-3.71266	-1.46493	-3.20031	-2.53406	-1.10694	-4.03541	-5.68785	-3.44128	-3.93635	-2.59484	-2.01727	-1.18231	-2.90312	-2.80876	-1.35612	C3
TCGA-GM-A2DC-01A-11R-A18M-07	0.482101	-1.77482	-3.2901	-6.911	-0.760227	-2.00365	-2.4796	-2.56884	-2.63355	0.264408	-3.91328	-3.19101	-1.7029	-0.96137	-1.86502	-2.43526	-1.97716	-0.0814028	-3.81279	-2.78818	-0.183628	-2.10689	0.265484	-2.94957	-1.17182	-1.21334	-1.25956	-1.16289	C3
TCGA-AC-A2B8-01A-11R-A17B-07	-1.52141	0.942412	3.19149	0.236551	1.20662	1.02039	2.25805	1.20162	1.72936	1.48061	1.60052	2.65402	0.659931	1.92483	0.52574	2.02167	0.430588	-0.0937584	1.93463	2.59824	-0.571662	1.23111	0.706327	1.37906	1.69491	1.37445	-0.747691	1.68195	C3
TCGA-E9-A1R6-01A-11R-A14D-07	-1.17205	1.13835	-1.9483	-3.04155	-1.1454	-2.25761	-2.16461	-1.94075	-3.00957	-0.377925	-1.99186	-0.662623	-2.57018	-1.37842	0.779605	0.354814	-0.996589	0.0854302	-1.77813	-0.667572	0.844063	-1.09114	-0.74581	-1.29271	-1.81886	-1.54111	1.00768	-1.00936	C3
TCGA-A8-A07P-01A-11R-A00Z-07	1.05329	0.900149	-0.534466	-0.507654	0.0375447	-0.572268	-1.12875	0.176035	0.0811337	0.663475	-0.814223	0.255168	-1.76212	-0.133773	0.00654158	-0.357392	-0.535696	-0.520605	-1.09629	-1.94818	0.738557	-0.787028	1.07162	0.649257	-0.654946	-0.763016	1.13066	-1.15917	C3
TCGA-A1-A0SN-01A-11R-A144-07	1.01971	0.675067	0.872521	2.44792	-0.112288	0.0403908	0.446437	-0.775142	1.35012	1.34514	0.837274	1.04178	0.226449	1.41318	-0.0897356	2.06895	0.220735	1.2548	1.58418	-0.0402692	0.547784	-0.285076	-1.1463	0.139577	-0.149699	1.36269	1.34577	0.291771	C3
TCGA-LL-A6FR-01A-12R-A31O-07	-0.425412	0.266774	-2.93792	-3.58345	0.432254	-2.09125	1.19459	1.75392	-2.81335	-0.556699	-1.85214	-1.29718	-0.85717	-1.92774	0.302328	-1.02191	0.650888	3.40721	-0.199585	-1.43557	-1.07644	-0.910332	-0.11261	2.0908	-2.27053	0.810993	1.35756	-0.141839	C3
TCGA-AN-A0AS-01A-11R-A00Z-07	-1.10489	0.822798	0.9979	-3.79302	1.45946	-1.16976	1.21191	0.911125	-0.0291967	-0.848476	-2.86109	1.12127	-1.18246	-1.29304	0.118012	0.076515	-0.270314	1.20919	1.55972	0.0866886	1.62067	0.532696	-0.19208	1.44971	-1.74712	0.0777105	1.31163	-0.950505	C3
TCGA-AN-A0XO-01A-11R-A109-07	-2.55068	1.21944	-3.34811	-2.82443	0.168124	-1.21154	-2.29392	-1.45326	-2.74878	0.98925	-0.642476	-2.54087	-2.37789	-2.94721	-0.261178	0.123058	0.434522	0.272917	-4.89087	-0.666408	-1.17622	-1.57886	-1.26599	-3.22409	-3.24391	-2.51244	-0.0775044	-0.00219056	C3
TCGA-A2-A4S0-01A-21R-A266-07	-2.38005	-2.01163	-5.16476	-5.92324	-2.3471	-2.88198	-4.37869	-2.34862	-4.09609	-1.91444	-3.22838	-0.699058	-2.34106	-2.05594	-1.35053	-1.61819	-1.87548	-1.89943	-3.36788	-3.38311	-2.28271	0.0120335	-0.512495	-2.73168	-0.0930498	-2.37431	-0.255237	-0.252211	C3
TCGA-A7-A0CD-01A-11R-A00Z-07	-1.71054	-0.0290125	-1.86708	-1.60198	-1.03193	-1.79163	-2.93391	-2.53633	-2.1966	0.0698286	-1.10271	-2.14408	-3.03949	-0.83029	-0.632917	0.809053	-1.67503	0.011203	-4.73407	-1.25173	-1.61563	-1.19163	-0.588375	-4.46404	-1.36413	-1.72782	-0.432405	-1.71592	C3
TCGA-V7-A7HQ-01A-11R-A33J-07	1.56963	0.753726	-3.07492	-5.91244	0.666222	-3.57018	-1.52643	0.17922	-2.79626	-0.575466	-3.88711	-1.11736	-1.18905	-3.68381	-1.8372	-1.65723	-0.00603136	0.384479	0.49683	-2.0758	0.182791	-1.37321	-0.248884	0.530696	-1.76502	-0.0520665	0.530386	1.66065	C3
TCGA-AC-A2FM-01A-11R-A19W-07	-1.53334	-1.15706	-3.97356	-1.87157	-1.68946	-1.94818	-3.3414	-2.27301	-4.294	-0.815575	-1.97477	-3.85654	-2.08078	-1.84966	-0.143323	-2.23426	-1.91106	-1.23312	-3.49387	-4.12767	-2.26793	-0.370853	-4.02003	-2.7135	-0.665896	-1.67413	1.7185	2.06607	C3
TCGA-AC-A62V-01A-11R-A31O-07	2.55899	-0.358438	-2.35653	-1.39569	0.855599	-1.8091	-1.64324	0.636137	-2.69294	-0.204749	-3.93987	-0.881536	-2.81944	-3.3265	-0.791007	-0.519743	0.672996	0.532543	-0.249453	-3.62497	0.186511	-0.546363	-2.59639	1.68711	-1.55999	-1.17048	1.48762	-0.0776917	C3
TCGA-LL-A5YM-01A-11R-A28M-07	1.35946	-0.475403	-2.43756	-4.33232	0.204404	-3.83196	-2.11883	0.683244	-2.11297	-1.53412	-3.75851	-1.93571	-1.83807	-2.88575	-0.917946	-0.853023	-0.93595	1.70397	-0.936607	-2.3065	0.717204	-1.73989	-3.69934	1.31932	-0.497964	0.49996	-1.12063	-1.10509	C3
TCGA-D8-A1XG-01A-11R-A14D-07	-2.48507	-0.714612	-1.72257	-2.2837	-0.18426	-1.61865	-1.35413	-2.35088	-2.24418	0.172442	-1.81071	-0.8438	-1.48494	-0.105363	-0.158673	0.0517507	-1.23265	-2.0122	-2.53809	-0.909773	-2.58047	0.353346	-0.179481	-2.14788	-1.07795	-0.111094	-2.10792	-1.93788	C3
TCGA-E9-A1RD-01A-11R-A157-07	-1.4238	0.531769	-1.5608	-0.614146	-1.29154	0.544271	-1.00224	-1.53043	-1.50798	-0.948672	0.297636	-0.662082	-1.81628	0.606183	-0.975164	1.12756	0.341535	-1.18241	-2.1438	-0.889075	-0.448109	0.375643	1.8924	-0.691432	-0.370833	-0.561831	-0.871027	0.486624	C3
TCGA-B6-A1KF-01A-11R-A13Q-07	-1.21105	-4.22534	-5.00975	-1.63172	-1.35084	-1.30467	-2.59979	-0.776926	-5.12468	0.173504	0.87447	-4.97119	-0.900154	-5.73011	0.210414	-4.50173	0.370529	-1.47639	-5.89863	-2.11342	-2.69869	-1.70632	-0.318214	-4.41641	-2.24609	-0.574576	-0.88734	-1.86301	C3
TCGA-A7-A3IY-01A-21R-A21T-07	1.20367	1.56826	2.15765	0.373668	2.20724	2.00698	3.20041	1.54968	2.79959	1.6978	1.26734	3.44233	-0.353733	0.545885	-0.251414	1.95208	1.74517	0.26815	3.70135	1.53179	1.58226	2.42138	1.42408	3.42375	3.39023	2.62354	1.26217	0.145755	C3
TCGA-A7-A0D9-01A-31R-A056-07	-0.21865	0.255406	-3.52156	-4.28482	-0.673411	1.0695	-1.12975	-1.31993	-4.22856	-1.61041	-3.37868	-2.44778	-2.09554	-2.19281	-1.30302	-1.52425	-0.280868	-0.439197	-4.29466	-3.10013	-1.40311	0.817815	-0.00800283	-3.36005	-1.31212	-3.25886	-0.734915	0.530946	C3
TCGA-BH-A0DX-01A-11R-A115-07	-0.538999	3.09272	1.74422	0.163834	3.72528	0.94573	3.3752	1.75567	1.98037	1.28258	0.877085	1.87672	0.975934	-0.151297	0.0893454	1.65694	1.52291	0.520866	2.4146	2.71286	2.29459	2.29754	0.853062	2.67287	1.29482	2.32827	2.12589	0.758208	C3
TCGA-A7-A13G-01A-11R-A13Q-07	-3.65718	-1.14495	-3.89287	-3.70458	-0.951413	-1.30325	-3.62729	-3.05931	-2.60736	0.246807	-2.9402	-3.33938	-2.79285	-1.36979	-1.32933	-0.83342	-1.34153	-1.35199	-5.47475	-2.08509	-1.64854	-0.125786	-0.57176	-3.04832	-1.38593	-2.42717	-1.68031	-0.82385	C3
TCGA-EW-A423-01A-11R-A24H-07	-0.295175	-0.063077	-2.07015	-2.26316	0.384414	-0.912619	0.177976	0.514855	-1.81086	-0.333784	-2.33086	-0.93989	-0.141813	-1.03223	-2.75444	-0.244605	1.36557	1.14239	1.81629	-1.38538	0.240258	0.335231	-0.384617	-0.505996	0.438857	-0.00909948	1.82954	0.460526	C3
TCGA-A7-A26I-01A-11R-A169-07	-2.24381	0.300182	0.015173	3.09381	-1.00317	1.35422	1.78661	1.60371	0.606382	1.71163	1.71531	2.10709	0.0513621	0.0138062	1.26513	1.41718	0.503573	-0.382459	0.0490771	2.14215	-0.714708	-0.863814	2.02602	0.414087	0.100384	1.36909	-1.06335	-0.159942	C3
TCGA-AR-A2LE-01A-11R-A180-07	-2.50881	-0.377418	-1.13178	-2.42498	-0.343355	0.870912	-3.2402	-1.22587	0.842755	-0.906559	-1.23088	-1.95497	-0.762612	0.330803	-1.13637	-0.0302048	-0.0996232	-0.668571	-3.06916	-1.90704	-1.3269	0.179463	-0.0566285	-1.34147	-0.310493	-2.47948	-1.32534	-1.69215	C3
TCGA-E2-A10F-01A-11R-A10J-07	-0.752506	2.00484	2.66444	1.02128	1.0158	0.795874	2.26332	0.959995	2.33474	1.57342	0.754944	3.56185	0.206462	1.34607	0.659099	2.48947	0.582282	0.172369	2.62245	2.45974	0.879117	0.041518	0.753106	2.13147	0.763686	1.82724	-0.12803	0.845046	C3
TCGA-LL-A6FP-01A-11R-A31O-07	-0.645162	-3.96935	-7.25529	-8.37046	-1.83256	-4.03607	-7.35128	-3.4444	-7.4293	-0.908287	-8.17951	-5.01079	-5.16874	-5.18171	-4.37909	-6.0121	-0.217044	0.678025	-4.05097	-5.53511	-0.428564	-2.96018	-1.86022	-3.35764	-4.58505	-3.01266	-0.27458	-0.369098	C3
TCGA-B6-A1KC-01B-11R-A157-07	-1.80952	-1.83469	-3.32357	-1.9876	-3.47751	-0.977676	-1.71902	-1.17712	-4.39252	-0.628414	-0.454876	-2.50063	-3.11671	-1.28394	-0.0597494	-1.88887	-1.98175	-1.23548	-4.52449	-2.82766	-1.08084	-0.592836	0.33427	-2.06502	-0.103093	-1.5484	0.114269	-0.915644	C3
TCGA-A2-A0YC-01A-11R-A109-07	-1.18768	1.14771	0.508887	-0.145836	-0.310066	-0.228779	-0.429435	-0.79381	-0.24149	0.124471	0.38893	0.700437	-1.60697	0.479891	-0.511197	1.48435	-0.434726	-0.69404	-0.253968	0.323471	-0.676752	-0.299441	1.17986	-0.368696	0.791573	0.00756879	-0.329187	0.491662	C3
TCGA-BH-A18J-01A-11R-A12D-07	-2.10779	1.29411	-0.796425	-1.02035	-0.0599088	-1.06668	-0.148029	0.119588	0.464619	0.933761	-0.0459455	1.10454	-1.47407	-0.122395	-1.90506	1.5907	1.01145	0.539238	-0.359936	0.631769	-0.538989	-0.303097	-0.199516	0.877118	-0.846217	-0.385051	0.0869296	0.307563	C3
TCGA-A8-A0A9-01A-11R-A00Z-07	-0.639582	0.856488	0.704123	-0.394103	0.0642836	-1.4181	-0.186049	1.3106	-0.90126	-0.500548	-1.68738	0.0557067	-0.688273	-0.428541	0.245706	1.78716	-0.444875	0.369704	-0.433054	0.146384	-0.690646	-0.589241	-0.202203	-0.379213	-0.948684	0.068114	0.977781	-0.358127	C3
TCGA-B6-A0I6-01A-11R-A034-07	-1.5309	-0.561296	-1.33945	1.5476	0.200526	-0.212036	0.891065	-0.865885	-0.140497	-0.877398	1.74153	-0.255039	0.937474	-1.44595	0.0804025	-0.545653	-0.355345	-0.244664	-1.00932	0.772164	-1.30378	-2.0556	-0.514507	-0.766217	1.29467	-0.157877	-1.93906	-2.5093	C3
TCGA-AN-A0FT-01A-11R-A034-07	1.59193	0.964015	-1.17842	-2.88695	1.85331	0.0367167	1.47516	1.40357	-1.01853	-1.14156	-2.05672	-2.11577	-1.15039	-1.67195	-1.75097	-0.370617	0.381463	-0.118354	0.667986	0.147554	0.0712853	-1.41787	1.74018	0.942351	0.780605	1.05754	1.9233	0.966459	C3
TCGA-BH-A0E7-01A-11R-A034-07	-3.49404	0.122419	-3.17887	-4.40619	-1.93823	-1.04952	-4.20532	-2.83546	-3.2734	-1.74455	-1.67253	-1.58791	-3.4941	-1.99262	-0.393444	-0.824831	-1.59205	-2.45673	-4.43164	-2.08146	-2.20774	-0.106205	1.42191	-3.50084	-2.27405	-2.89634	-2.03317	0.243144	C3
TCGA-AQ-A1H2-01A-11R-A13Q-07	-0.0385545	0.126211	-2.54209	-4.31002	-1.56647	-2.16182	-1.63735	-0.954914	-2.20785	-1.53403	-3.07391	-0.686429	-3.70446	-0.0850992	-2.4967	-0.345297	0.592922	-0.786209	-0.5301	-2.15898	1.36187	-0.243216	1.52822	-0.343108	-0.515269	-1.34553	-1.35736	-1.94464	C3
TCGA-D8-A1XU-01A-11R-A14M-07	-0.602954	0.828086	0.161613	-2.17359	0.96142	-0.124577	0.129415	-1.19159	0.709353	1.72172	-0.929837	0.798848	-0.338592	0.898826	-1.11443	1.10317	1.61205	0.555849	-0.676988	-0.194356	1.34036	0.82557	1.12608	0.501866	-0.501592	-0.519084	0.333842	0.0728769	C3
TCGA-E2-A1IL-01A-11R-A14D-07	-3.04054	-0.0137775	-2.09777	-3.22233	-1.21396	-1.094	-1.17859	-2.03742	-1.86164	0.897298	-1.4341	-1.71223	-1.19497	-0.914247	-0.941831	0.00622831	-1.63922	-0.929009	-2.88412	-1.05863	-1.87481	-0.370047	0.298541	-2.17962	-0.604149	-1.30146	-1.36704	1.32276	C3
TCGA-A8-A09C-01A-11R-A00Z-07	-1.82654	0.7286	-2.69577	-1.078	-0.632284	-1.3361	-2.47147	-0.592968	-2.19207	0.175203	-1.95449	-1.76772	-2.00972	-1.8855	-0.481815	-0.548666	-1.59743	-0.515659	-3.58932	-1.00799	-1.30089	-2.06808	0.239323	-1.78953	-1.31568	-2.08191	-0.892439	-1.66778	C3
TCGA-B6-A40C-01A-11R-A239-07	-0.894158	-0.580806	-0.30501	-0.579456	-0.779922	-1.24851	0.118374	1.3458	0.200674	1.03213	-0.145043	1.17677	0.0944342	-0.0694584	1.30392	1.69378	-0.756365	0.793659	0.615405	0.42206	0.116211	0.0299006	-0.17423	1.28378	-0.341413	-0.0661077	-0.52007	0.267919	C3
TCGA-AR-A1AU-01A-11R-A12P-07	-1.66807	-0.45671	0.216754	-0.111827	1.14915	-0.1412	0.380344	-0.430367	0.0378168	1.07555	0.438103	-0.638591	0.128993	-0.0938236	1.06069	0.273149	0.303908	-0.155382	-1.52995	-0.016032	0.242996	1.0465	-0.922085	-1.03798	0.902237	-0.246682	0.184812	1.14321	C3
TCGA-A2-A0CQ-01A-21R-A034-07	0.186785	-0.649185	0.180633	-1.24598	0.223398	-0.524592	-1.86084	-0.355913	-1.19377	-0.848102	-0.127496	-1.2625	-1.34929	0.181706	-0.525852	-0.139686	-0.390178	0.103927	0.563187	0.712909	1.35386	1.7547	1.35021	1.02239	1.3652	0.45172	-0.487549	-0.275534	C3
TCGA-A2-A0YT-01A-11R-A109-07	0.755875	-0.0999999	-1.0584	1.95477	-0.129164	-0.323061	0.210226	-1.24674	-1.74247	0.238315	-0.907368	-1.32007	-1.70664	-1.18426	-1.58905	-0.515027	-0.767652	-0.960681	-0.751736	-1.92141	0.219594	-1.06708	-1.3486	-1.78733	0.0307639	-0.0521792	-0.0424703	0.00394983	C3
TCGA-D8-A1JH-01A-11R-A13Q-07	-1.03504	1.28315	2.25952	-1.74382	0.840909	1.59474	1.64854	0.00794619	1.34957	0.616253	0.63739	2.47577	1.1424	1.89976	0.269437	2.27852	0.635067	-0.603361	1.34724	1.72906	0.128625	1.51598	0.499472	1.93004	1.31409	1.19847	0.292265	1.69018	C3
TCGA-A1-A0SE-01A-11R-A084-07	-0.0790995	0.83469	-1.28723	-0.656508	0.335566	0.244948	-2.00047	0.196675	-1.15855	0.808491	0.695878	-1.34026	0.37359	-1.57127	0.27678	0.771616	0.244073	-0.700972	-2.54434	-0.769562	-2.3436	-0.395688	1.06217	-1.83811	-0.630498	-1.27574	0.434945	0.310799	C3
TCGA-B6-A409-01A-11R-A24H-07	3.4263	-1.8766	-0.764414	-0.3118	1.23929	0.0015299	-0.426596	2.19378	-0.5648	-0.125723	-2.05082	-0.666085	0.303691	-1.80254	-0.243829	-1.63008	0.641066	0.803394	-0.357432	-0.192272	1.12623	0.264371	0.159119	0.291123	-1.21385	1.31039	1.20884	-1.00939	C3
TCGA-A7-A13D-01A-13R-A12P-07	-0.818727	-0.226079	-2.19769	0.70448	0.976615	-1.27651	-0.0684542	-0.140018	-0.992094	1.09301	-0.144172	-1.9483	-0.211688	-2.1788	2.4098	-0.410714	-0.573528	1.66007	-3.53225	0.495424	-1.78637	0.148591	-1.15739	0.0237676	-3.29043	0.0910274	-0.573002	-0.421249	C3
TCGA-A2-A4S1-01A-21R-A266-07	0.227925	0.926204	4.40626	-2.8311	4.0047	-0.0682559	4.41225	3.58623	3.10389	-1.85609	-2.19134	5.17421	-0.282369	1.18617	-1.60485	0.506181	1.09714	1.7447	5.34228	3.78847	4.64574	3.37119	-0.967481	4.61142	-0.191284	4.42609	-0.0251966	1.19981	C3
TCGA-A8-A093-01A-11R-A00Z-07	-3.43372	0.406505	-2.73813	-3.25756	0.260357	-2.12022	-2.89179	0.0105533	-3.42329	0.429857	-2.15282	-2.64766	-2.52988	-2.10455	0.527306	0.708973	-1.05016	-1.24343	-4.66224	-2.58258	-2.27313	-1.26104	-0.731636	-2.17246	-1.89991	-1.38527	-1.0393	-1.80759	C3
TCGA-A8-A082-01A-11R-A00Z-07	-0.819519	0.535411	-1.51371	-0.944294	0.239923	-1.12354	-1.90768	-0.160938	-3.33033	-1.42624	0.327949	0.515273	-0.917935	0.251878	0.970679	0.0464377	-1.31899	-0.221812	-1.24251	-1.67525	-1.9821	0.422702	0.525551	-0.829306	-1.40039	-0.654286	-0.675013	-1.24087	C3
TCGA-AC-A3TM-01A-11R-A22K-07	2.00302	0.0757987	-0.508017	-1.04629	-0.830971	-2.82224	-1.662	1.63866	-1.45351	0.397021	-1.89348	-1.18191	0.131261	-2.29038	-0.393245	-0.446282	0.713455	1.64531	1.20673	-1.03364	1.02479	-0.912502	-0.27047	1.32767	-0.120156	-0.0704674	0.196902	0.255324	C3
TCGA-A8-A07J-01A-11R-A00Z-07	-0.988449	2.54661	2.1524	-3.24597	2.21974	0.537874	3.17382	1.41626	2.44475	0.929378	-1.08942	4.08384	0.568453	2.01517	-0.367617	2.19255	0.41706	-0.120604	3.27956	2.3326	0.970244	0.739328	1.45693	2.879	0.633427	1.91477	0.898406	1.54967	C3
TCGA-AC-A8OR-01A-21R-A41B-07	-0.944635	-1.27154	-2.21895	-3.49243	-0.179954	-2.91942	-3.34592	-0.227886	-3.38844	0.569642	-3.16583	-0.379009	-2.789	-0.684795	-1.31401	-2.01017	-0.674113	-0.856514	-1.02594	-3.88571	-1.03246	0.0956509	0.276622	-0.408716	-1.74332	-1.24503	-0.298154	-1.60408	C3
TCGA-AN-A04A-01A-21R-A034-07	1.0909	0.915972	-1.3477	-0.519203	1.78592	0.367132	-0.634984	1.10355	0.115176	-0.275121	-0.748428	-0.205239	-1.23627	-0.671763	-0.10845	-0.250042	-0.77042	0.598054	-0.92348	0.921869	0.00815686	-0.51477	-0.642029	-0.234048	-0.345512	-1.08605	0.368803	0.136864	C3
TCGA-A7-A0DC-01A-11R-A00Z-07	-1.3873	-2.18085	-9.50579	-5.89212	-4.28295	-4.35566	-7.89166	-3.94539	-8.96773	-1.30294	-5.02335	-7.4833	-4.66307	-5.95929	-1.18265	-5.26274	-3.31581	-0.951771	-8.86051	-6.33447	-3.97043	-2.43276	-1.22094	-5.91788	-3.38555	-3.82091	-2.47001	-1.63427	C3
TCGA-BH-A1F2-01A-31R-A13Q-07	-1.51714	0.44926	-0.164625	2.31978	-0.772469	2.0018	1.7722	-0.638423	0.728273	-0.982437	2.55556	-0.0641934	-2.88348	-1.39965	0.961525	-0.850418	0.764425	-2.30611	-1.88483	1.02148	-0.880312	-0.368434	0.402327	0.299122	0.954831	0.370508	-0.803221	0.269949	C3
TCGA-B6-A0X4-01A-11R-A109-07	-3.34687	-1.78855	-6.42907	-6.18573	-3.34087	-2.44976	-5.04514	-2.77145	-5.89137	-2.44525	-5.2521	-3.85369	-3.20267	-3.29035	-1.6885	-4.36218	-2.06178	-1.80493	-7.51843	-4.64557	-1.83161	-1.10001	0.319841	-4.01289	-1.77476	-4.32086	-0.892574	1.12308	C3
TCGA-E2-A153-01A-12R-A12D-07	-1.06047	2.6138	1.79496	-2.86545	1.7225	-0.0147542	1.64879	0.22529	1.95092	-0.0876289	-1.12286	2.52547	-1.09205	0.695203	0.793985	3.21565	0.666893	0.645716	1.9068	2.45412	0.585488	0.473339	0.136898	2.03932	0.556175	1.70296	-0.0332896	0.40994	C3
TCGA-BH-A208-01A-11R-A157-07	-0.431978	0.874496	2.08622	-2.49051	2.9644	0.734211	2.56323	1.1043	2.97592	0.325421	0.399257	2.00615	1.09342	0.160521	-0.109172	1.6132	0.802369	0.50125	0.385191	2.67602	0.893961	1.90953	1.18835	1.39768	0.61836	2.71552	1.14829	0.754246	C3
TCGA-E2-A14S-01A-11R-A12D-07	1.26761	0.0319475	-1.0879	0.588608	0.179198	0.563968	-0.419947	0.417364	-1.57838	-0.426436	0.431914	1.29843	-0.249807	0.335262	0.0206967	-0.125438	1.20981	-1.14491	0.861606	-0.668526	0.200383	0.473488	0.8202	0.118948	1.27379	-0.452506	-0.0811864	-1.56379	C3
TCGA-E2-A152-01A-11R-A12D-07	-0.458917	-0.334766	1.19888	-0.0123437	0.794785	-0.896999	0.47463	-0.51627	-0.275723	1.74076	0.20649	1.83524	-0.513218	-0.750583	-0.460422	0.447943	0.584622	-0.457852	0.498546	1.23987	-0.35825	0.835801	-1.19295	0.814688	0.121203	-0.228511	1.10854	0.613507	C3
TCGA-EW-A2FW-01A-11R-A17B-07	-0.585256	0.0141265	-3.85088	0.873242	0.117844	-1.27965	-2.58344	-1.45662	-4.15661	-3.20093	-0.113352	-2.20661	-2.25767	-2.01138	-1.89282	-1.22818	-1.44637	-0.675278	-3.45686	-2.61338	-1.38676	-0.726138	-1.58188	-0.515184	-0.557158	-0.647825	0.0407624	0.926237	C3
TCGA-BH-A0HN-01A-11R-A10U-07	-0.407238	-1.14047	-5.54666	-5.13243	-2.77203	-4.0933	-4.13398	-3.4811	-6.79376	-1.88491	-5.31053	-2.37612	-3.2462	-0.607479	-2.33601	-1.90191	-1.60609	0.0801307	-2.22113	-2.80712	-1.31414	-2.08182	-0.0969378	-3.43667	-0.999887	-2.28152	-1.20963	0.19652	C3
TCGA-PE-A5DC-01A-12R-A27Q-07	0.402181	0.598728	-2.07168	0.189202	-0.622521	-0.179841	-1.4484	0.953825	-1.2143	-0.790141	-0.65667	-1.95259	-0.987362	-0.96071	-0.619492	-1.13308	0.331333	1.0498	-1.74496	-0.800319	-0.508522	0.0579539	-1.06367	-1.09677	-0.592395	-1.26642	-0.723406	0.655889	C3
TCGA-AR-A1AY-01A-21R-A12P-07	-1.9194	-1.55605	-3.42526	2.76208	-0.339382	-1.57667	-1.71007	-1.04258	-0.737566	-0.61219	2.46218	-2.58641	-0.656861	-0.915205	-0.178093	-1.80615	-1.04948	-1.46218	-3.23056	1.17358	-0.614623	-1.71738	-1.9307	-2.27801	-0.82978	0.0712573	0.54098	-1.55081	C3
TCGA-B6-A402-01A-11R-A239-07	0.0523175	-2.36004	-2.44552	-0.272682	-2.0724	-0.260255	-2.51411	0.210576	-2.23686	-0.520182	-1.59224	-3.49031	-0.949631	-2.77401	1.445	-3.56176	-1.07644	1.83831	-3.59776	-1.51136	-2.34568	-2.00122	-0.0523607	-0.8647	-3.02101	-1.27326	-1.53687	-2.11469	C3
TCGA-E9-A5FL-01A-11R-A27Q-07	1.85687	1.67649	-1.05836	-1.32388	1.73327	-0.628127	1.11242	2.52788	0.689122	0.193133	0.272786	-0.604967	-1.88119	-3.40161	-1.45484	-0.535568	3.0781	2.46254	-0.192248	-0.0667504	0.457936	-1.24502	0.101376	2.39746	0.65301	0.558167	-1.22016	-0.130141	C3
TCGA-LL-A442-01A-11R-A24H-07	-2.66184	-1.31054	-3.14926	-1.44442	-1.35236	-0.831696	-2.37541	-3.1406	-3.93704	0.0729303	-0.969926	2.39397	-2.36134	0.291293	-1.80727	-0.618089	-2.84749	-1.30203	-1.28659	-2.00866	0.455695	1.36254	0.608801	-0.153381	0.774846	-0.822433	-2.02908	0.847256	C3
TCGA-A7-A3IZ-01A-11R-A213-07	-2.17521	-0.994476	-2.02773	-1.2644	-3.55753	-2.00334	-3.01765	-2.39655	-3.54509	-1.77032	0.960284	-1.54438	-3.03864	-0.419866	-0.282171	-0.654079	-2.64901	-1.74533	-2.60194	-2.59928	-1.85657	0.0856675	-2.00925	-2.23315	-0.653403	-1.0992	-0.385961	0.144495	C3
TCGA-OL-A66J-01A-11R-A29R-07	-0.735103	0.16468	0.537541	-4.0477	0.850084	-1.53912	-0.696396	0.925781	1.3895	-1.20305	-0.124114	-0.0948533	-0.759298	-1.38128	-0.914158	-0.234856	0.345568	-0.014849	-0.57047	-0.97895	-0.593931	0.847338	0.423191	1.07957	1.27717	0.593673	0.567505	0.303512	C3
TCGA-EW-A1PD-01A-11R-A144-07	-1.46423	0.404084	-0.684432	0.472384	1.24477	0.387651	-0.427886	-0.181031	0.408748	0.490326	0.165661	0.257252	-0.997262	-1.54879	1.11123	1.24232	-1.92942	0.172343	-1.8859	-0.0876442	-1.89313	-0.839907	-1.15947	-0.653837	0.343172	-0.377999	-0.752932	0.926189	C3
TCGA-A2-A0YJ-01A-11R-A109-07	-1.53522	-1.5868	-5.20723	-0.782238	0.25207	-2.07709	-2.56349	1.36183	-0.796594	-0.396231	-2.27311	-4.57534	-2.10793	-2.98736	-0.416456	-4.29849	-1.37468	-0.752974	-4.11378	-0.331323	-1.5208	-2.85295	-1.50172	-4.90965	-2.29693	0.454502	-0.031949	-1.935	C3
TCGA-BH-A1EW-01A-11R-A137-07	0.152225	1.22013	-0.37513	1.11661	0.000526055	1.01796	0.566968	-0.0372168	0.892392	0.325208	0.712883	1.03967	0.49285	0.883028	1.17425	1.11268	-0.907494	0.676509	0.06807	0.761139	-1.8311	0.0331451	-1.37354	-0.107119	2.41923	0.157838	-0.758684	1.39027	C3
TCGA-B6-A0IM-01A-11R-A034-07	-2.27989	0.363575	-2.03395	-0.643953	-0.953932	-0.997127	-2.42558	-0.123944	-1.66454	-0.723472	0.366936	-0.971357	-2.53054	-1.22686	0.599532	-0.0977978	-0.730854	-0.825426	-3.16283	-0.307961	-3.08536	0.182146	-1.21627	-1.49309	-0.995568	-1.83498	0.0796165	0.178452	C3
TCGA-BH-A0AV-01A-31R-A115-07	-1.45356	0.232666	1.21138	1.27159	1.53408	1.75554	2.58018	2.24182	3.37114	0.0779993	1.91835	1.43321	1.19024	-0.397183	0.911827	2.20022	0.215153	-0.837274	0.847129	3.56587	0.844353	0.525982	-0.123105	1.97803	0.593614	2.1388	0.631976	0.270087	C3
TCGA-D8-A1JU-01A-11R-A13Q-07	-1.34736	1.20468	2.61015	-5.07121	1.36966	1.13	2.01737	1.32023	2.1522	0.149134	-0.36043	2.11229	0.73169	1.66519	-0.492653	2.51485	0.269197	0.134031	1.58655	1.48734	0.4216	1.67735	1.05484	1.88788	1.51606	2.26552	-0.343583	1.26522	C3
TCGA-A2-A04R-01A-41R-A109-07	-1.10065	0.777713	-4.27172	-0.339154	-1.11399	-1.4597	-3.89529	-1.91802	-3.86036	-1.15076	-0.933819	-3.09023	-3.63139	-3.21626	0.13236	-0.86842	-0.679871	-1.50249	-6.60231	-2.71388	-2.14709	-0.228798	-1.26531	-2.94594	-2.51277	-2.83704	-1.49855	-0.65603	C3
TCGA-E9-A228-01A-31R-A157-07	-0.841151	0.746245	-3.386	0.810749	-1.23843	1.25299	0.421161	1.94318	-1.99524	-0.576052	0.0700428	0.178097	-2.06246	-2.04882	-0.588608	-0.686702	-0.852225	0.184601	-1.14997	-0.447419	-1.62119	-1.24434	-1.22814	0.499502	-0.713457	-0.329832	-0.188916	-0.53562	C3
TCGA-E2-A570-01A-11R-A29R-07	-0.244573	-0.547846	-0.812401	-1.97922	0.33592	0.0464818	-1.83698	-0.719596	-0.717534	-1.71833	-0.321056	-0.917958	-0.871202	-1.70362	-0.0487703	-0.0163045	0.072723	-0.441553	-1.21016	-0.576823	-0.283497	0.971936	0.398192	-0.419551	-0.9736	-0.486599	-0.563127	1.08562	C3
TCGA-EW-A1OX-01A-11R-A144-07	-3.93	-4.56968	-7.43912	-4.38736	-3.50234	-3.78694	-9.41279	-1.91789	-7.50082	-0.353207	-3.66783	-5.88061	-5.0252	-4.4331	-3.26145	-3.7893	-5.70472	-1.09216	-11.152	-5.72311	-5.47529	-2.22279	-3.50874	-5.93804	-2.02727	-4.70252	-0.710239	1.06117	C3
TCGA-E2-A107-01A-11R-A10J-07	-0.768941	-1.23812	-2.49816	0.776903	-1.70029	-1.31431	-3.12205	-2.02296	-3.49951	0.971892	-0.479849	-4.37279	-1.27743	-2.43662	-1.35594	-1.48703	-0.802555	0.36335	-2.36738	-2.76442	-0.73975	-1.11278	-0.841974	-1.98092	-1.91071	-1.53069	1.30851	0.990026	C3
TCGA-LL-A6FQ-01A-11R-A31O-07	0.0160374	1.40265	-2.37167	-4.42055	0.893563	-1.82033	-1.3037	1.44948	-2.8849	-0.666983	-5.06967	-1.37787	-1.93745	-2.37108	-2.11203	-1.42036	0.0952374	0.848775	-0.895472	-2.26382	0.344314	-1.13498	-0.115997	0.239513	0.298273	-0.34361	0.760903	0.759712	C3
TCGA-AN-A0FL-01A-11R-A034-07	-0.393943	-2.25328	-4.75729	-3.3627	0.484374	-2.80261	-1.94391	-2.2217	-3.90487	0.612223	-0.785751	-4.51047	-2.12223	-3.13462	-0.239191	-3.4157	-0.673164	-0.159331	-3.20713	-2.42384	-0.635012	0.946181	-0.248837	-4.9579	-1.49906	-1.68793	1.3608	-3.24289	C3
TCGA-AR-A1AL-01A-21R-A12P-07	-1.94293	-0.498432	1.12207	0.713432	0.0620494	1.24107	-0.563225	-0.00368425	0.727532	-0.420221	1.92175	0.0830393	1.25604	0.565944	0.898189	0.817853	-0.221035	-1.49433	-0.655976	0.738803	-1.3711	0.704783	0.324559	-0.787737	2.2675	0.105249	-1.38772	0.572058	C3
TCGA-BH-A5IZ-01A-11R-A27Q-07	-0.497535	-1.68019	-1.8794	1.35714	-0.27775	-0.607934	-0.890688	0.554718	2.93598	-0.739674	1.09734	-1.6525	-1.46342	-2.18934	-1.26889	-1.11936	-3.1462	0.0429073	-1.04328	0.0452082	0.254079	-0.557472	-1.20135	0.936878	-0.833852	-0.0405921	0.71817	2.06636	C3
TCGA-AR-A5QM-01A-11R-A27Q-07	0.122948	1.65111	1.67043	0.799506	1.09677	0.192003	2.43609	0.625469	1.7492	0.706068	0.79286	1.36443	0.928003	0.674263	-0.0817808	0.754549	1.99356	0.46191	1.51321	1.08554	0.041652	0.459365	-0.260056	0.593798	2.0031	1.82042	0.0897923	0.963485	C3
TCGA-E2-A1LB-01A-11R-A144-07	-0.574242	0.524104	-1.97718	-2.69629	-0.672562	-0.960581	-0.972799	-1.18736	-1.43705	0.160105	-1.28678	-1.60182	-1.26727	-1.44275	-1.97708	-1.38612	-0.20247	-0.244115	-2.8282	-3.10076	-0.383374	-0.271223	1.01805	-0.228509	-2.85372	-1.26283	1.50668	-0.0272005	C3
TCGA-BH-A18M-01A-11R-A12D-07	-1.28992	0.779969	0.729647	0.216747	-0.0443088	0.298736	0.305925	0.334147	1.04213	0.272403	0.912467	0.922564	0.118512	0.617897	-0.362973	1.50491	0.439588	-0.65863	-0.133599	0.525534	-0.917487	0.090135	0.4382	0.323703	0.911013	-0.381442	-0.103483	0.586332	C3
TCGA-E2-A1IG-01A-11R-A144-07	-1.1253	0.933847	-0.681763	-1.93653	0.642276	-0.924279	0.192071	-0.521274	0.610642	0.127352	-1.21098	0.425543	-1.01301	-0.333487	-0.134273	1.3541	-0.626505	1.30892	-1.13772	0.590186	-1.17437	0.142903	-0.376106	1.46974	-0.175664	0.186633	0.351441	0.639867	C3
TCGA-B6-A0IE-01A-11R-A034-07	2.92442	0.123494	-3.32675	-2.96095	-0.473815	-0.809195	-1.14899	0.369157	-2.85325	-0.530114	-2.18606	-4.24137	0.420304	-1.54878	-1.22908	-1.6088	-1.22114	0.166002	-2.40403	-2.06612	-2.47434	-0.837884	-1.36901	-2.13923	-2.833	-2.13355	0.44262	-0.841791	C3
TCGA-AQ-A04H-01B-11R-A10J-07	-1.03993	-0.390266	-2.60494	-0.187829	-0.213626	-0.553691	-2.66669	-1.90886	-2.07024	-0.731367	-1.0262	-0.911475	-2.63512	-0.761315	-0.563404	0.0649046	-1.95723	-0.384963	-3.03068	-2.58784	-1.10225	-1.10934	-2.63805	-2.97602	-0.233749	-1.78013	0.403809	-1.00905	C3
TCGA-BH-A0EA-01A-11R-A115-07	-0.772995	-0.191727	0.685505	-4.60268	0.0155721	-1.19503	0.381078	0.0604718	0.806732	0.178096	-0.274171	-0.109264	0.472551	0.195575	0.0707518	0.600067	0.600782	0.269212	-0.396498	0.953237	-1.32615	1.19599	-0.130132	-0.0179467	1.26724	1.09201	-0.654478	1.71123	C3
TCGA-A2-A3XU-01A-12R-A22U-07	-0.497561	-3.76316	-4.85129	-2.75875	-1.87525	-4.38477	-4.55365	-0.63837	-3.41253	-1.19509	-2.18295	-5.93172	-2.72245	-5.98287	-2.25271	-5.36203	-1.25132	-0.370319	-5.38275	-4.23125	-1.91478	-2.49929	-1.58717	-4.17757	-3.52178	-0.837771	-0.54441	-3.5105	C3
TCGA-D8-A27N-01A-11R-A16F-07	0.345083	1.31135	2.2823	1.46047	2.6415	0.173556	2.87514	2.66801	2.4196	1.2792	0.478672	2.98889	0.481024	2.4719	-0.0849632	2.86945	-0.693327	2.05295	3.06524	0.937587	0.687325	0.718932	0.0819074	1.9684	0.929878	1.72632	1.72301	-1.10517	C3
TCGA-AC-A7VB-01A-11R-A352-07	-1.16841	0.225097	-5.04488	-1.47432	-4.12659	-1.34214	-5.62159	-3.17575	-4.57013	-0.165741	-3.49478	-4.212	-3.8998	-2.24742	-0.856094	-4.12774	-3.76421	2.22733	-5.98276	-3.60785	-3.60541	-2.54317	-3.05224	-3.88062	-2.61179	-3.47282	-1.34129	-0.476496	C3
TCGA-LQ-A4E4-01A-11R-A266-07	-2.56856	-0.834253	-3.25646	-2.11912	-2.11147	-0.681335	-2.83219	-2.91129	-3.75168	-0.113516	-2.42512	-1.91224	-2.47275	-3.29235	-1.61247	-2.64159	-1.34673	0.557221	-3.3897	-3.05462	-1.48284	-0.788252	-2.91677	-2.4515	-1.83972	-2.6496	-1.49489	-0.563395	C3
TCGA-AC-A4ZE-01A-11R-A41B-07	-1.13752	-1.7599	-0.574847	-0.929026	-1.16454	-1.52854	-1.60236	-0.487058	-1.95333	-0.776728	-0.611674	-1.19932	-0.945844	-0.391878	-1.51665	-1.20021	-0.715112	-0.252176	-0.797611	-2.8831	-1.88924	0.0405379	-0.81607	-3.12092	0.502105	0.0996867	-2.24011	0.0711173	C3
TCGA-A8-A07Z-01A-11R-A00Z-07	1.00895	0.582125	-1.71737	-0.962441	-0.104874	-3.44909	-1.34863	-0.88391	-2.26229	-1.41985	-1.59389	0.409992	-1.33788	0.967382	-1.86791	-0.147865	-0.664516	-0.501314	-0.17579	-1.20085	1.25551	-0.0520234	-0.698667	-1.50961	-1.62521	-1.88029	-0.389509	-0.122521	C3
TCGA-AR-A0TP-01A-11R-A084-07	-1.93612	-1.11983	-4.31339	0.221829	0.416208	-1.75395	-0.185052	0.822946	-2.73526	0.997627	0.577023	-2.93927	-0.801064	-3.64484	0.273314	-1.60139	-1.49988	-0.288377	-4.3894	0.462039	-1.55128	1.05558	0.55257	-3.15033	-0.0470697	0.0858698	-1.68703	-3.04372	C3
TCGA-C8-A133-01A-32R-A12D-07	-1.53927	-0.581435	-5.70321	-5.49013	-3.70094	-2.9363	-4.88402	-1.73917	-7.36147	-0.859634	-3.08864	-2.79013	-3.42806	-1.58536	-2.86233	-3.00009	-2.22988	-1.34615	-5.27093	-5.12046	-1.49322	-1.49342	0.532897	-1.25928	-1.86949	-3.33808	0.176199	0.293261	C3
TCGA-A7-A4SC-01A-12R-A266-07	-1.30803	-1.39766	1.10502	-1.06001	-0.36355	-0.560887	-0.236126	-2.17936	2.01899	0.933501	-0.608188	-0.123803	1.17767	-0.533177	0.776678	-0.90581	-1.10158	1.34401	0.789786	-0.89496	-0.24765	0.468864	-1.05598	-0.775503	1.50179	0.214562	-1.43077	1.59901	C3
TCGA-E9-A1NF-01A-11R-A14D-07	0.521681	1.81722	1.8013	-0.949743	1.92659	1.08626	2.51392	2.76695	3.21115	-0.0779291	0.706927	3.23034	0.0426606	0.663894	-0.34563	2.3085	1.04456	1.44269	1.6927	2.19436	1.82956	1.59755	1.1031	2.3862	0.181647	1.26034	1.29048	1.0963	C3
TCGA-A8-A0AB-01A-11R-A034-07	-2.93807	-0.487544	-5.90117	-0.494295	-2.6408	-0.917407	-3.97565	-2.23682	-5.27423	-0.694158	-0.933653	-3.56018	-2.16514	-3.29923	0.350101	-1.36056	-2.92398	-1.69113	-4.7878	-1.83076	-2.95802	-2.96062	-0.460412	-3.07672	-2.6846	-1.73597	-1.25115	-1.22758	C3
TCGA-A1-A0SB-01A-11R-A144-07	-3.16651	-3.08842	-2.48023	-3.19289	-1.80008	0.466464	-3.34866	-0.401728	-3.60429	-0.199471	0.493331	-4.47184	1.82813	-3.87762	0.621806	-2.94633	-0.950449	-0.972729	-5.90538	-2.0913	-3.01011	-1.07286	0.0044498	-3.20132	-0.628872	-0.735945	-1.41386	-1.97719	C3
TCGA-E2-A15R-01A-11R-A115-07	-2.30916	-1.69898	-5.94507	-1.78285	-2.80061	-1.49077	-3.73958	-3.47364	-6.02849	-1.17323	-0.0779487	-4.26001	-3.18896	-1.84033	-1.26942	-3.17798	-2.77637	-3.09052	-5.97741	-3.29338	-3.26845	-1.64684	0.0808923	-4.07169	-1.06609	-3.63044	-2.14596	-0.957559	C3
TCGA-AC-A23G-01A-11R-A213-07	-1.15035	1.81724	2.86911	-0.813409	1.94447	-0.129446	2.23921	2.21055	3.56944	0.951417	0.421259	2.70421	1.08211	0.671287	0.656138	2.3263	0.494374	1.2403	2.28732	2.69158	0.710926	1.23715	-0.0876532	2.83767	1.76106	2.95208	0.85322	1.31864	C3
TCGA-AR-A1AV-01A-21R-A12P-07	-2.74921	-0.0269733	-2.45468	-1.04341	-0.481743	0.205144	-1.97505	-0.501186	-1.62864	-0.824335	-1.55216	-0.29688	-2.99558	-0.991004	-0.781634	1.32862	-1.87389	-0.756968	-2.37219	-0.00988882	-1.90645	-0.663867	-0.13346	-0.820183	0.497868	-0.764082	0.406777	0.613924	C3
TCGA-BH-A1EN-01A-11R-A13Q-07	-0.70136	-1.51398	-2.0638	-3.06394	-0.436905	-1.14756	-2.15504	-1.00868	-2.27065	-0.273341	-0.935861	-1.48367	-2.33203	-2.32134	-1.21054	-3.32631	-1.35416	-0.916858	-3.48326	-3.10896	1.45401	0.355514	-0.891643	-1.39928	-2.90043	-2.07154	-1.91022	-0.0152813	C3
TCGA-AO-A0J7-01A-11R-A034-07	0.801362	-0.317411	-4.83209	-0.145464	-1.76117	-2.05533	-3.74346	-3.49704	-4.8704	-1.62907	-2.95615	-4.5266	-2.58614	-3.21329	0.0475776	-2.09376	-1.3766	-0.0483605	-4.90173	-4.07159	-2.0422	-3.51179	-0.886942	-1.77877	-1.71514	-2.37648	-1.31697	-2.83111	C3
TCGA-BH-A0BS-01A-11R-A12P-07	-2.16489	-0.984102	-3.96471	-1.8706	-1.18784	-0.320567	-3.85138	-1.68477	-3.02743	-0.799836	-0.941745	-2.37937	-3.84941	-2.95215	-0.858448	-1.54979	-1.70592	-2.16566	-5.21694	-0.976566	-0.856317	-0.332234	0.890318	-2.19769	-0.850808	-1.61857	-0.234002	-0.407666	C3
TCGA-A2-A0YF-01A-21R-A109-07	-1.86217	0.613209	0.43428	0.583298	-0.932759	1.91208	-0.810716	-1.19228	-0.0296746	-1.04758	1.63527	-0.0934476	-2.19771	1.0596	-0.407475	-0.0185653	-0.458368	-2.15649	-0.346904	0.612287	0.917008	0.491677	0.819434	1.03389	0.542305	-0.211416	0.147569	0.494085	C3
TCGA-D8-A1XA-01A-11R-A14D-07	-2.77937	0.0323302	-1.49503	-2.29356	-0.154855	-0.544292	0.760696	-1.09594	-1.68063	-0.301686	-2.03404	-0.708833	-0.737772	-0.0963662	0.0146694	-0.119566	-0.669106	-0.142172	-0.755903	-0.615233	0.187097	0.355885	0.820895	-1.76479	-0.689632	-0.771904	0.5908	-2.40331	C3
TCGA-E9-A1N3-01A-12R-A157-07	-1.7625	-0.12629	-4.2684	-2.17316	-2.76519	-0.75385	-4.4083	-2.2884	-3.50632	-0.457577	-2.05783	-1.478	-3.04105	-1.15912	-1.99841	-2.73975	-1.12677	-2.36373	-4.97037	-2.87356	-1.73021	-0.0157284	0.519337	-1.87047	-0.572276	-2.04188	-0.386776	1.91575	C3
TCGA-E2-A15P-01A-11R-A115-07	-1.96404	0.279256	-0.538896	-2.86783	0.985746	-0.843221	-2.30919	-2.48641	-1.24877	0.0640974	-1.28002	-1.93913	-0.608731	-0.221495	-0.913715	0.535345	-0.320032	-0.22531	-3.41999	-0.540243	-0.930758	1.18399	0.213878	-1.25153	-1.10269	-1.53514	-1.36244	0.952243	C3
TCGA-BH-A204-01A-11R-A157-07	-2.97868	-1.83598	-3.47072	1.76165	-3.95623	2.22092	-2.92152	-2.11079	-3.54466	-3.0296	-0.696054	-2.43233	-4.7563	-2.2341	-0.125954	-2.18412	-2.17992	-3.3222	-4.68046	-0.903851	-1.66784	-1.32934	-0.534893	-1.69543	-0.967884	-1.0869	-1.42385	-0.12709	C3
TCGA-A8-A06Z-01A-11R-A00Z-07	-1.50302	-0.802599	-5.63104	-1.83239	-1.50471	-2.06244	-3.43217	-2.45838	-4.7358	-0.934746	-2.61461	-1.75861	-4.71077	-2.11246	-1.33462	-3.02314	-1.60187	-1.43821	-2.62372	-3.68655	-1.28632	-0.538186	0.602037	-2.41819	-0.744321	-2.72657	0.125193	-1.12991	C3
TCGA-B6-A0WV-01A-11R-A109-07	-2.20904	-0.582439	-5.76605	-0.961623	-1.86262	-2.48785	-5.54667	-1.68767	-5.86364	0.268775	-2.73194	-5.80198	-3.37734	-3.97358	-0.13154	-2.78385	-2.51617	-0.876377	-7.55758	-3.93071	-3.11849	-2.37766	-1.57009	-5.95126	-2.93022	-4.68589	-1.69965	-1.45997	C3
TCGA-A2-A04U-01A-11R-A115-07	0.362369	-2.15442	-3.67599	0.0156737	-2.88556	0.24325	-3.02575	-0.172889	-2.58207	-0.822699	0.339104	-3.10481	0.34663	-3.53391	0.958197	-2.54941	1.04357	1.9365	-2.52487	-1.35628	-1.69837	-2.92215	1.73141	-1.56573	-2.22437	0.265479	0.533283	-1.62909	C3
TCGA-A8-A086-01A-11R-A00Z-07	-1.08028	0.967887	-0.956456	-1.3283	1.03216	0.155529	0.821223	0.236803	-0.533106	0.603792	0.838438	1.14021	-1.71257	-0.846733	0.333433	0.401313	0.73256	-0.740264	-1.03159	-0.176097	-0.540935	-0.698098	0.458892	-0.0856565	-1.50885	-0.356185	-0.38915	-1.25352	C3
TCGA-AC-A2FG-01A-11R-A17B-07	-1.56805	0.38848	-0.44638	-2.8727	-0.674697	0.389147	-0.570863	-0.465391	0.53871	0.709017	-0.911547	-0.86204	0.802756	-0.706651	-1.4033	0.00839716	-0.253879	-0.531423	-1.7552	-0.185878	-1.87693	1.47575	0.462119	-0.95625	1.27872	0.272159	-0.318152	0.919774	C3
TCGA-E2-A15L-01A-11R-A12D-07	-3.21304	-1.39162	-2.21982	0.094101	0.594404	0.478395	-1.57701	-1.05511	-0.633761	0.0134494	1.79107	-0.759148	-1.91923	-2.26245	0.455531	1.06431	-1.05175	-0.651121	-2.17444	-0.162135	-1.50657	0.312107	1.52572	0.540291	-0.481735	-0.230804	-0.599026	0.0105851	C3
TCGA-AN-A0XP-01A-11R-A109-07	-2.2254	-0.390658	-1.95657	-2.94745	-0.0665787	-1.84317	-0.665622	-2.69374	-1.01734	0.699072	-1.82771	-1.19521	-2.39727	-0.258702	-1.54308	0.223824	-0.788208	-0.31722	-3.30072	-1.45692	-1.50303	-0.248152	-1.23414	-1.36975	-1.27086	-1.13344	-0.682906	-0.36154	C3
TCGA-OL-A66L-01A-12R-A31O-07	1.55895	0.637862	1.19426	-3.45417	0.958059	-1.23715	0.449885	1.30044	1.58489	0.405708	-2.15413	0.788645	1.15897	-0.523191	-1.32285	0.847653	1.35883	1.61532	2.39852	0.454522	1.36478	1.07163	0.785552	2.41182	1.92109	2.10788	0.932919	1.14304	C3
TCGA-BH-A0AY-01A-21R-A00Z-07	0.825827	1.98838	1.46112	-0.398911	0.83959	1.00979	1.71663	2.04893	0.880392	0.349582	-0.303589	1.47744	-0.405154	-0.130997	0.0528912	1.54375	0.684836	0.0532579	1.71818	1.38694	0.721202	0.0871376	0.299728	1.57751	0.220411	1.56641	0.808106	0.103644	C3
TCGA-A7-A3RF-01A-11R-A22K-07	-2.33141	-1.26624	-4.39154	-6.28254	-1.32849	-3.47656	-4.55184	-1.91935	-4.39698	-1.22155	-4.44155	-1.62918	-3.68488	-2.81598	-1.70507	-2.1793	-1.93146	-0.777704	-3.4231	-4.67783	-0.799143	-0.389474	-0.0921466	-3.13977	-2.57428	-3.50103	0.00894466	0.426114	C3
TCGA-BH-A1EV-01A-11R-A137-07	-2.1273	0.458804	-2.39698	-0.62641	-0.381301	-0.469637	-1.04838	-0.939839	-2.59537	0.942244	-1.14112	0.0902224	-1.48415	-0.513174	0.0506273	0.573164	-0.191109	-0.0143006	-1.75229	-0.497017	-0.633322	-1.04826	0.851715	-0.964391	-1.70428	-0.817331	-1.43803	-1.62034	C3
TCGA-A7-A0DB-01A-11R-A00Z-07	-0.599003	2.8187	-0.229362	-1.86275	0.931004	0.189322	1.57498	0.226428	1.4885	-1.0465	-1.05733	1.093	-0.467323	-0.079892	-0.0394225	0.872487	1.21446	0.226123	0.521804	0.495337	0.952855	0.927797	1.81417	1.27807	-1.09091	1.81981	0.376026	-0.217194	C3
TCGA-AC-A2QH-01A-11R-A18M-07	-2.04471	-0.83922	-3.04185	-0.279634	0.504715	-0.907819	0.496507	1.60857	-1.23356	-4.32495	2.41898	0.849255	-1.21151	-3.88187	-0.287149	-3.27373	1.95025	0.415183	-1.63751	1.1972	-1.90008	-0.166878	-2.74473	-0.051867	-2.16898	1.0401	-2.24547	-0.644268	C3
TCGA-C8-A3M8-01A-11R-A213-07	-0.266791	0.287661	-3.2932	-1.67535	0.0838944	-2.67098	-2.40429	-0.230848	-0.544358	0.27071	-1.10424	-1.14523	-1.64458	-1.49449	-0.537203	-0.57119	-0.8566	1.71221	-3.19602	-1.46824	-2.49114	-0.42429	-1.24189	-0.0984183	-0.330654	-0.886423	0.101792	-0.0662827	C3
TCGA-LL-A440-01A-11R-A24H-07	-1.03768	2.13117	3.47063	-1.80763	2.81456	1.01878	4.81994	2.81895	5.03411	1.60871	1.59813	3.88878	3.05952	1.32182	1.29981	1.98628	0.916334	1.21644	4.39367	3.85571	1.39724	3.23664	0.0386644	4.19781	3.181	4.29144	0.25851	1.83593	C3
TCGA-B6-A0I1-01A-11R-A21T-07	1.76371	-2.23353	-5.29451	-2.19735	-0.233485	-2.63243	-1.63884	-0.127556	-3.27344	-0.763221	-2.65843	-6.6653	-2.92869	-2.70585	0.453932	-7.40378	-0.783764	2.58578	-4.43891	-2.58207	-0.946208	-1.07802	1.13364	-3.6863	-1.91931	-2.83108	-0.280531	-1.53014	C3
TCGA-AR-A0TY-01A-12R-A115-07	0.111144	0.24826	-4.41077	1.92059	-0.978771	0.954212	-1.28134	0.736015	-2.70078	-1.43206	-1.31647	-2.21487	-1.64018	-0.698435	-0.296347	-3.29754	0.0960181	0.263475	-3.22505	-1.45527	-0.113675	0.489213	-0.90516	-1.71792	-1.00661	-2.62633	-0.789195	0.537698	C3
TCGA-BH-A0GZ-01A-11R-A056-07	0.627975	-0.0603882	-1.95381	-1.34635	1.22719	0.119892	-0.909667	-0.28633	-0.68395	0.774975	0.931844	-1.75236	-1.46519	-2.04681	-1.01375	0.203186	1.48518	0.553726	-2.13503	1.26406	0.621699	0.599565	0.721307	-0.141036	-0.637218	-1.22979	1.31466	1.28089	C3
TCGA-A7-A13F-01A-11R-A12P-07	-1.28889	0.29371	-2.2343	1.73919	-0.114601	-0.281653	-0.47988	-1.28644	-1.60492	-1.005	-0.136635	0.754613	-1.79377	-1.72356	-0.771894	1.52949	-0.378281	-0.356776	-1.53928	-0.042536	-0.826538	-0.238869	0.428479	-0.424735	-0.115897	-0.0601718	-0.257441	-0.243711	C3
TCGA-A2-A3KD-01A-12R-A213-07	-0.840625	-0.0371655	-0.835616	-0.469681	-0.292056	-0.534973	-0.341306	-0.903021	-0.518324	-0.170226	0.317	-0.347469	0.0636427	-0.96089	-0.269475	-0.325731	0.106492	-0.650711	-0.986804	-1.70816	-0.839834	1.1628	0.350771	-1.12486	0.362478	-0.531386	0.313801	-0.475774	C3
TCGA-PL-A8LX-01A-11R-A41B-07	-0.81825	-1.30749	-3.47399	-6.11969	-0.420202	-2.39028	-1.35916	-0.727267	-3.07069	-0.649814	-4.05183	0.0961715	-2.12845	-1.63073	-2.57486	-0.380876	-1.34452	0.686119	-0.0204469	-0.701651	-0.172608	1.82505	0.269821	0.852679	0.540826	0.0493092	0.122435	2.38522	C3
TCGA-D8-A1XD-01A-11R-A14D-07	-2.42446	-0.535165	-3.79359	-2.59164	-2.09707	-0.973592	-2.66958	-2.73589	-4.62314	-2.77718	-0.807	-1.73801	-2.54759	-3.02419	-0.00812377	-0.412567	-1.40407	-0.976062	-4.78596	-3.65078	-3.37377	-1.44271	-0.941817	-3.343	-2.9726	-2.49384	-1.78747	1.51214	C3
TCGA-BH-A1FE-06A-11R-A213-07	-2.78427	0.595966	1.09142	-1.91862	1.64599	0.599044	1.80141	1.94857	1.32413	-0.391586	1.26789	0.717863	0.0422853	-1.5017	1.07791	-0.754784	0.805449	0.0294674	-1.10602	2.03757	0.193195	1.32746	0.180218	1.32389	0.954928	1.88011	0.419714	0.779955	C3
TCGA-A7-A4SB-01A-21R-A266-07	-3.42589	-1.61471	-1.66562	-2.27113	-2.5011	-2.22721	-2.88275	-1.42516	-2.88929	-0.703092	-0.998045	-2.51284	-0.944257	-2.9169	-2.15586	-2.85569	-1.30862	0.510727	-3.65986	-2.30501	-1.07922	-0.537585	-1.19972	-4.39046	-1.58013	-2.25664	-0.861876	1.8295	C3
TCGA-E9-A1NG-01A-21R-A14M-07	-1.33558	2.0876	3.58104	-1.02689	1.91381	1.85783	2.69252	1.82564	3.97802	0.629737	0.876915	4.90514	-0.547683	1.69686	-0.472445	3.68102	0.607815	0.247954	4.1308	3.7344	1.41436	1.09148	2.19351	3.96143	0.959431	2.28233	0.717052	1.56101	C3
TCGA-AO-A0J5-01A-11R-A034-07	-1.45401	0.455899	0.162912	-1.50098	0.452558	-0.471905	0.0751326	-0.0347317	0.484916	1.16434	-0.781797	0.27829	-0.35846	-0.19399	0.104871	1.73168	-0.202915	0.326085	-0.821848	0.260658	-1.33437	0.95404	-0.242474	0.84957	0.849869	0.786654	0.165451	1.45274	C3
TCGA-D8-A27I-01A-11R-A16F-07	0.0246155	0.609677	2.49277	-0.403282	0.946831	0.880665	2.61299	1.20943	3.30307	-0.0460413	1.74412	1.39292	2.39054	1.95478	1.10715	1.11875	1.08747	0.158995	1.72281	2.09583	-0.0500099	1.27095	0.430866	1.44761	1.97791	1.81887	-0.177846	1.29773	C3
TCGA-AO-A0JF-01A-11R-A056-07	-1.05721	0.493776	1.99611	-0.992907	1.7133	1.49625	1.71249	1.03237	3.1765	0.566697	0.790304	2.44988	0.20051	0.645386	-0.0603291	2.04205	0.728965	-0.597114	1.21136	1.53296	-0.00905726	1.8391	1.60665	1.16303	1.50459	1.75318	0.51336	1.24087	C3
TCGA-A2-A1FZ-01A-51R-A14D-07	-1.41758	0.627236	0.286529	-1.15695	1.41773	-0.344163	1.83173	-0.410015	2.13582	1.12629	-0.0912439	1.5483	0.0796703	0.943354	0.0049118	1.28753	0.0610818	-1.02762	1.12756	0.316576	-0.310474	0.511507	1.11144	1.56513	1.11538	0.593532	0.0193636	1.65781	C3
TCGA-LL-A9Q3-01A-11R-A41B-07	0.165533	-0.132756	-0.0491254	-3.94237	1.28187	-2.72707	-0.302176	-0.0609034	0.294552	-0.0733783	-5.09364	-1.53023	-0.983212	-2.02249	-2.52996	-0.5268	0.287265	0.989874	0.930929	-1.91683	1.44715	-1.06564	-0.532655	0.216196	-0.0713112	-0.418476	1.53284	-1.21209	C3
TCGA-BH-A0DQ-01A-11R-A084-07	-0.63355	0.783754	0.247045	-0.19274	1.46625	1.01193	1.43388	1.77334	0.858371	-0.606252	1.33353	1.09076	-0.29233	0.212178	-0.594448	2.67331	1.2552	0.154908	0.607158	1.31008	-0.615585	0.771195	0.474268	0.572906	-0.886602	1.19886	1.72478	1.57238	C3
TCGA-BH-A18S-01A-11R-A12D-07	0.397467	0.123294	-2.00446	-4.27488	-1.74548	-0.63243	-1.92615	-3.13577	-2.86143	-1.37854	-2.96453	-1.94092	-2.95014	-1.61201	-1.88983	-1.86862	-1.98203	-1.03064	-2.5565	-2.40853	-1.23395	-1.03226	1.37971	-1.30779	0.239433	-1.62442	-1.63584	-0.787656	C3
TCGA-E9-A24A-01A-11R-A169-07	-1.95068	0.496557	1.03585	-0.151371	-0.243155	1.24245	1.01028	-0.693837	1.78343	0.504186	0.631327	2.69019	-1.05288	3.20305	-0.411629	1.994	-0.190943	-1.02441	1.38605	1.46281	1.04416	0.29724	1.68896	1.85725	0.277602	0.967162	-0.32745	0.290057	C3
TCGA-A8-A085-01A-11R-A00Z-07	-3.81926	-0.452179	-4.48999	-2.7999	-1.36193	-2.11076	-3.93602	-2.18208	-4.36951	0.0954269	-2.50337	-3.9101	-3.43021	-2.06284	-1.45656	-0.441497	-2.63442	-0.424291	-6.59649	-2.37099	-1.01653	-1.55004	-1.68952	-3.87934	-3.44945	-2.68079	-0.546553	-0.71633	C3
TCGA-B6-A0IC-01A-11R-A034-07	-3.62719	-2.32623	-6.12398	-3.38783	-3.57201	-4.29906	-6.73249	-3.76843	-6.86267	-2.16214	-3.52855	-3.64086	-4.21884	-2.41818	-1.60109	-3.10862	-2.9006	-2.19699	-3.91513	-4.10651	-1.86805	-2.35233	-0.33279	-2.97062	-1.34632	-3.59923	-2.27894	-0.498157	C3
TCGA-AC-A6IX-01A-12R-A32P-07	-0.995595	-0.00672477	1.69297	-0.689081	0.387273	1.25725	1.78541	1.87865	1.88133	1.19063	0.745008	1.50646	0.899846	0.805061	-0.219578	0.639473	1.5301	0.390701	1.66393	0.526237	-0.156936	0.569833	1.10185	0.337123	1.4825	0.931946	-0.868495	1.23899	C3
TCGA-D8-A1XJ-01A-11R-A14M-07	-2.25574	-0.540576	-2.52666	0.126863	-0.501908	1.89189	-1.02122	-0.426527	-3.10544	-0.817591	0.429628	-0.227478	-2.02936	-1.85004	0.143502	-0.0173683	-0.648907	-0.792089	-1.7025	-0.764109	-0.0158275	-1.23446	0.872199	-2.75442	-1.64018	-0.754994	1.1002	-1.24833	C3
TCGA-B6-A0WZ-01A-11R-A109-07	-1.49962	0.702987	-2.66313	-2.59278	-0.204715	-1.23167	-4.04832	-2.20004	-3.62144	-0.421921	-2.54619	-3.1761	-2.17436	-3.06375	-1.26241	-1.92601	-1.26045	-0.457822	-3.90125	-2.61181	-0.685432	-1.08718	-0.57619	-3.6388	-2.60199	-2.7434	-1.30563	0.97513	C3
TCGA-BH-A0H6-01A-21R-A056-07	-1.26727	0.629137	-2.24326	-3.73982	0.748799	-0.676213	-0.973104	-1.40187	-1.14367	0.0350162	-1.16968	-0.803004	-1.6582	-2.31986	-0.476785	-0.364912	-0.644986	-1.43183	-2.76486	0.11825	-1.18317	-0.284556	0.575283	-0.523642	-1.67623	-0.882749	-0.0423067	0.559556	C3
TCGA-AR-A24W-01A-11R-A169-07	-1.72537	0.884298	-0.218164	-1.99701	-0.170932	0.695175	-0.0895904	-0.132245	0.851482	0.0913964	0.329344	-2.38554	0.653454	-0.458286	-0.0177218	-0.750031	-0.491599	-0.503726	-2.87289	-0.201433	-1.77324	0.1045	-0.363387	-2.38941	2.68206	0.94207	-0.200641	0.842515	C3
