# Supplementary material for: Discovery of an independent poor-prognosis subtype associated with tertiary lymphoid structures in breast cancer
Source: Front Immunol. 2024 Mar 20;15:1364506. doi: 10.3389/fimmu.2024.1364506 (PMC10987760; doi:10.3389/fimmu.2024.1364506)
Supplement: Supplementary Table S6 — Activity scores of immune cell gene set of TLS-derived subtypes. [file Table_6.xlsx]

## Sheet: hallmark.res
Sample	HALLMARK_TNFA_SIGNALING_VIA_NFKB	HALLMARK_HYPOXIA	HALLMARK_CHOLESTEROL_HOMEOSTASIS	HALLMARK_MITOTIC_SPINDLE	HALLMARK_WNT_BETA_CATENIN_SIGNALING	HALLMARK_TGF_BETA_SIGNALING	HALLMARK_IL6_JAK_STAT3_SIGNALING	HALLMARK_DNA_REPAIR	HALLMARK_G2M_CHECKPOINT	HALLMARK_APOPTOSIS	HALLMARK_NOTCH_SIGNALING	HALLMARK_ADIPOGENESIS	HALLMARK_ESTROGEN_RESPONSE_EARLY	HALLMARK_ESTROGEN_RESPONSE_LATE	HALLMARK_ANDROGEN_RESPONSE	HALLMARK_MYOGENESIS	HALLMARK_PROTEIN_SECRETION	HALLMARK_INTERFERON_ALPHA_RESPONSE	HALLMARK_INTERFERON_GAMMA_RESPONSE	HALLMARK_APICAL_JUNCTION	HALLMARK_APICAL_SURFACE	HALLMARK_HEDGEHOG_SIGNALING	HALLMARK_COMPLEMENT	HALLMARK_UNFOLDED_PROTEIN_RESPONSE	HALLMARK_PI3K_AKT_MTOR_SIGNALING	HALLMARK_MTORC1_SIGNALING	HALLMARK_E2F_TARGETS	HALLMARK_MYC_TARGETS_V1	HALLMARK_MYC_TARGETS_V2	HALLMARK_EPITHELIAL_MESENCHYMAL_TRANSITION	HALLMARK_INFLAMMATORY_RESPONSE	HALLMARK_XENOBIOTIC_METABOLISM	HALLMARK_FATTY_ACID_METABOLISM	HALLMARK_OXIDATIVE_PHOSPHORYLATION	HALLMARK_GLYCOLYSIS	HALLMARK_REACTIVE_OXYGEN_SPECIES_PATHWAY	HALLMARK_P53_PATHWAY	HALLMARK_UV_RESPONSE_UP	HALLMARK_UV_RESPONSE_DN	HALLMARK_ANGIOGENESIS	HALLMARK_HEME_METABOLISM	HALLMARK_COAGULATION	HALLMARK_IL2_STAT5_SIGNALING	HALLMARK_BILE_ACID_METABOLISM	HALLMARK_PEROXISOME	HALLMARK_ALLOGRAFT_REJECTION	HALLMARK_SPERMATOGENESIS	HALLMARK_KRAS_SIGNALING_UP	HALLMARK_KRAS_SIGNALING_DN
TCGA-GM-A2DN-01A-11R-A180-07	-0.0317271	-0.0133628	0.00699342	-0.00160185	-0.00828853	0.00192706	-0.0306663	0.000439706	-0.00116492	-0.0332853	-0.0180915	-0.00967476	-0.00103093	0.0014394	-0.0252815	-0.012076	0.00120492	-0.0279213	-0.0331282	0.0159413	0.0219161	-0.0177345	-0.0324547	0.0055651	-0.00522032	0.00655546	-0.00118136	0.00553196	0.0104865	-0.00558505	-0.0322746	-0.00122845	-0.00380119	0.00887125	-0.000268783	0.00332671	0.00882325	-0.00356153	-0.00507394	-0.00296672	0.00490779	-0.0111236	0.0247899	0.00140236	0.00253873	-0.040555	0.0073581	-0.0294007	-0.000917856
TCGA-E2-A106-01A-11R-A10J-07	0.0327066	0.0341981	-0.022718	0.0217438	0.0382118	-0.00158753	0.0479052	0.00605595	0.032401	0.0385085	0.0557984	0.0110328	-0.0418978	-0.0450794	0.00922428	0.0314049	-0.00649718	0.0320249	0.0438959	-0.0375713	-0.0307388	0.0355225	0.0524048	0.00673623	0.00593311	0.019396	0.0334691	0.0215288	0.0214916	0.0334434	0.0482007	-0.0297826	-0.0117968	-0.00471735	0.00418258	0.00194033	-0.0227119	-0.0244589	0.0169189	0.0346056	0.000239213	0.0388096	-0.0523165	4.84252e-05	-0.0107678	0.0493752	0.0374484	0.0523342	0.0416118
TCGA-A2-A3XZ-01A-42R-A239-07	-0.0158542	-0.00532729	0.0145919	0.0239004	0.00363329	0.0263828	-0.0205813	0.0249322	-0.00752751	-0.00366703	-0.00394697	0.0196102	0.0215666	0.0223662	0.0216209	0.00507599	0.038991	-0.0051989	-0.0144012	0.00328646	0.0222496	0.0134726	-0.016075	-0.0267586	0.0206209	-0.0209508	-0.00383309	-0.0185717	-0.0359871	0.0182089	-0.0157363	0.0285398	0.0299899	-0.0225268	-0.032078	-0.0114947	0.022043	0.0212423	0.0256965	0.0163705	-0.0314944	0.00623129	0.0243456	0.0336244	-0.0208611	-0.0294188	-0.0104088	-0.0193387	0.0130403
TCGA-E9-A1RE-01A-11R-A157-07	0.0523544	0.0512705	-0.0481351	-0.0185307	0.0115325	-0.0205163	0.0532365	-0.0100068	-0.00727827	0.0446993	0.0307037	-0.00310913	-0.0318476	-0.0369111	-0.000744589	0.0310693	-0.0425704	0.0456765	0.0500113	-0.0449169	-0.0445509	0.0268656	0.0400435	0.0273703	-0.0117674	0.00673328	-0.00715238	0.0020243	-0.0035785	0.0202979	0.0460642	-0.0343932	-0.0166291	0.0122182	0.0297753	0.0164079	-0.0530686	-0.0283558	0.00700263	0.0103888	0.0211147	0.0296009	-0.0367522	-0.0307543	0.0224746	0.0437338	0.00791122	0.0384718	0.0259686
TCGA-A2-A4RY-01A-31R-A266-07	-0.0307044	-0.0124127	-0.0176282	0.0253273	-0.0187527	-0.00726656	-0.0153647	-0.0074136	0.0489793	-0.0346225	-0.0395479	-0.0235669	-0.00532993	-0.00817804	-0.00190607	-0.0481669	0.0174314	0.0121817	0.0028469	0.0399103	0.0212726	-0.0276267	-0.00705109	-0.00145648	0.00671406	0.0526009	0.0476266	0.0505305	0.0141047	-0.0191598	-0.0180344	0.0109768	-0.0152193	0.0416568	0.0195359	0.0354794	0.0124483	-0.024656	-0.028011	-0.0139763	-0.00162649	-0.0213093	0.0198836	-0.00263283	-0.00589884	-0.00991258	0.0466773	-0.020757	0.00973556
TCGA-A8-A07U-01A-11R-A034-07	-0.0388815	-0.0435339	0.0405929	-0.0328074	-0.0258236	0.00590411	-0.0624923	-0.0216374	-0.0318157	-0.0340068	-0.0193562	-0.00549758	0.0474473	0.0517132	-0.0129471	-0.0170476	-0.000933817	-0.0756472	-0.077612	0.0231413	0.0417507	-0.0293603	-0.05677	-0.0109394	-0.000562452	-0.0427136	-0.0287616	-0.0177323	-0.0209726	0.0019896	-0.0545053	0.0317279	0.0104728	0.00521719	-0.0115965	0.0144744	0.034588	0.0568349	-0.0118838	-0.00779666	0.00648638	-0.0174304	0.055683	0.0311145	0.0076069	-0.0596996	-0.0493453	-0.0476949	-0.0618176
TCGA-HN-A2NL-01A-11R-A18M-07	0.0227815	-0.0126741	0.0126002	-0.00935105	-0.00163284	0.045229	0.0142625	0.0272974	-0.0629618	0.0408455	-0.0453941	0.0332176	0.0797027	0.0710303	0.0567156	0.0329394	0.0517461	-0.00409586	0.00116304	-0.0241687	0.0293864	-0.00790607	0.00893852	-0.0578966	0.0509305	-0.0478314	-0.0694936	-0.0725212	-0.0791398	0.050212	0.0255802	0.0442382	0.0445682	-0.0261612	-0.031478	0.00400176	0.0135048	0.0595168	0.0400622	0.0567297	-0.0490436	0.0556221	0.0051801	0.0576743	-0.0266133	0.00533009	-0.054114	0.0171212	-0.042256
TCGA-A8-A08I-01A-11R-A00Z-07	-0.00423717	0.0102259	-0.00795557	-0.0345244	0.0119511	0.00529644	-0.0410757	-0.0348037	-0.0195386	-0.00591427	0.0105823	-0.0228201	-0.00948495	-0.00842438	-0.0239365	0.0575399	-0.0213911	-0.0577347	-0.0599192	-0.0324302	-0.0228868	0.0262557	-0.034296	0.0227428	-0.0212831	-0.00154284	-0.0178846	0.0221414	0.0245357	0.0503946	-0.0293084	-0.0149	-0.016512	0.0358322	0.0228275	0.0416322	-0.0202406	0.00288116	0.00666946	0.0470813	0.0352133	0.0200816	0.0240389	-0.017435	0.029307	-0.0556249	-0.0182376	-0.0187555	0.00522741
TCGA-A8-A08T-01A-21R-A00Z-07	0.0248828	0.0144523	-0.0349371	-0.00772277	0.0111512	-0.0198323	0.0248897	-0.020478	0.0190065	0.0172628	0.00566481	-0.0186255	-0.00892519	-0.0112644	-0.00572185	0.00970385	-0.0244242	0.0458192	0.0374325	-0.017187	-0.0275637	-0.000988041	0.0201417	0.0196748	-0.0244024	0.0185947	0.0205205	0.00714297	0.00225417	0.00563269	0.0154229	-0.0196288	-0.0117571	0.0200092	0.0170922	0.0202644	-0.0254429	-0.0276413	-0.00315989	0.00709637	0.0225932	0.0158469	-0.0198856	-0.0232459	0.0177491	0.0174559	0.0181805	0.0111332	0.019888
TCGA-AQ-A7U7-01A-22R-A352-07	-0.0472335	-0.00904242	-0.00391467	0.00645113	-0.0126804	-0.00410435	-0.0549812	-0.00953006	0.0230469	-0.0482623	-0.0210993	-0.0233931	-0.00406196	-0.00268009	-0.0139514	-0.0351389	0.00590426	-0.0607862	-0.0649638	0.0397065	0.0252216	-0.0219242	-0.0499911	0.00542387	-0.00113851	0.0338774	0.0249002	0.0500325	0.0291463	-0.0314987	-0.0563632	0.0119494	-0.0120339	0.0328864	0.0164437	0.0251892	0.0162546	-0.0151784	-0.0290454	-0.0314239	0.00848729	-0.0381602	0.0513225	0.0126071	-0.00217773	-0.0583027	0.0207876	-0.0527902	-0.00658642
TCGA-AO-A1KQ-01A-11R-A13Q-07	-0.0017847	0.0121375	0.00783134	0.0154915	0.0227437	0.0322963	0.000107406	0.0452251	-0.0300969	0.0118011	0.0456569	0.0381725	-0.024659	-0.0147548	0.0420822	0.0279871	0.0247855	-0.0191658	-0.0144428	-0.0186499	-0.0164078	0.0291381	-0.000495925	-0.0285631	0.0294037	-0.0262021	-0.0343006	-0.0379185	-0.0338052	0.00655438	0.00116434	0.00947398	0.0278459	-0.0424128	-0.0369928	-0.0395387	0.00556961	0.00716167	0.0302088	0.0130767	-0.0309247	0.00980102	-0.00664864	0.0129218	-0.025437	-0.0069782	-0.0190839	0.00856308	0.0229996
TCGA-E9-A1N4-01A-11R-A14M-07	-0.0231352	-0.00366405	-0.0181673	-0.0245619	0.000715023	-0.0100352	-0.0199553	-0.0315542	0.00823003	-0.023966	-0.0110898	-0.0230253	-0.00829877	-0.0110056	-0.0547629	-0.00855317	-0.0385952	0.000884232	-0.00471137	0.0159687	0.00580355	-0.0110111	-0.0325002	0.0371073	-0.0308957	0.0023848	0.00532014	0.014727	0.00732645	-0.0205249	-0.0271633	-0.0235954	-0.0238973	-0.00112245	0.0225484	0.0201087	-0.00927568	-0.011152	-0.0303976	-0.0325559	0.0325742	-0.0330642	0.0194302	-0.0119846	0.0237367	-0.0217971	0.00795488	-0.0369271	-0.0024284
TCGA-BH-A0B0-01A-21R-A115-07	-0.0131046	-0.0169353	0.0197576	0.0174256	-0.0164599	0.00797796	-0.0229185	0.00527206	0.0320281	-0.0376988	-0.00510341	0.00225188	-0.000758684	0.000376214	-0.00902902	-0.0383737	0.0105464	-0.0447966	-0.0368963	0.0370788	0.0154269	-0.0300255	-0.0280198	-0.00253462	0.00547936	0.00992775	0.0329514	0.0220961	0.0255087	-0.0373727	-0.019663	0.00562973	0.00210511	-0.0142475	-0.0112512	-0.0117077	0.0093021	-0.00803852	-0.0186467	-0.0452349	1.99111e-05	-0.038427	0.0235389	-0.0102385	-0.00118207	-0.0258287	0.0212563	-0.027611	0.00107677
TCGA-BH-A0E6-01A-11R-A034-07	0.00191417	-0.0300703	0.0568198	0.0277914	0.00611818	0.040383	0.000347874	0.0600715	-0.029812	0.0106222	-0.0211373	0.0620432	0.052505	0.0521006	0.058321	-0.0197584	0.0565354	0.0135758	0.00720869	0.0274205	0.0399506	-0.0248705	-0.00469638	-0.0785777	0.0556729	-0.0473212	-0.0300697	-0.0658712	-0.0705427	0.0015954	0.00563326	0.0622982	0.0666945	-0.0662391	-0.0684782	-0.0472401	0.0582627	0.0581964	0.0380294	0.0221187	-0.0707528	0.00700283	0.0147398	0.0671066	-0.0534083	-0.00323679	-0.0418578	-0.00182343	-0.0302189
TCGA-E2-A1IH-01A-11R-A13Q-07	-0.0441396	-0.0148739	0.00289371	-0.0126499	-0.031098	-0.0197761	-0.0326679	-0.021085	0.00890394	-0.0421461	-0.0084492	-0.0297431	-0.00513427	-0.0122315	-0.0360209	-0.0224156	-0.0210571	0.000905334	-0.016437	0.0310848	0.0202702	-0.022048	-0.0418861	0.0245503	-0.0292936	0.00776163	0.00690624	-0.00360814	0.0109673	-0.0407476	-0.0404563	-0.0151206	-0.0310021	0.00169131	0.0259324	0.0142423	-0.00771298	-0.0144532	-0.0361722	-0.0541831	0.0207675	-0.0391357	0.0387122	-0.0160699	0.0237592	-0.0376176	0.00343838	-0.0519398	-0.012473
TCGA-E2-A1B0-01A-11R-A12P-07	-0.0248733	-0.036315	0.032597	-0.0466784	-0.0314371	-0.043592	-0.0140929	-0.0356247	-0.0244473	-0.0222355	-0.0212838	-0.0114251	0.0304245	0.0351619	-0.0400439	-0.0121206	-0.0332912	0.0202204	0.00510272	0.0197183	0.0314004	-0.0324451	-0.0168808	0.00972829	-0.037954	-0.0388024	-0.0254231	-0.0126407	-0.010413	-0.0190471	-0.0274772	-0.000658122	-0.00157626	0.0186874	-0.00819908	0.0228958	0.0116222	0.0229362	-0.0262173	-0.0273426	0.0243351	-0.0213476	0.021485	0.00265093	0.0334677	-0.00695158	-0.0297394	-0.0196154	-0.0343331
TCGA-BH-A202-01A-11R-A14M-07	0.00337076	-0.01876	-0.00804427	-0.0360163	-0.0110838	-0.013856	-0.0110188	-0.027063	-0.035001	-0.00498973	0.00445293	-0.0110185	0.00271525	0.0111391	-0.0389459	0.0147294	-0.0481814	-0.0142771	-0.0154095	-0.0115453	0.0237367	-0.00970841	-0.021712	0.0181878	-0.0322115	-0.0467864	-0.0330152	-0.0263054	-0.00890232	-0.000394811	-0.0108342	-0.0314384	-0.0234717	0.0104237	0.00293169	0.0114299	-0.00835675	0.0275416	-0.0108872	0.00339718	0.0329947	-0.0036196	0.0114282	-0.0286737	0.0400465	-0.0150969	-0.0297245	-0.012113	-0.0123874
TCGA-GM-A2DH-01A-11R-A180-07	-0.0172012	-0.002007	-0.00309314	-0.0434439	-0.0136698	-0.00646339	-0.0181733	-0.0163796	-0.0494458	-0.000492275	-0.0167411	-0.0141442	0.0272075	0.0234758	-0.00161069	0.0190537	-0.00395925	-0.0293231	-0.029151	-0.0130051	-0.00370217	0.00344801	-0.0182055	0.00535954	-0.00928947	-0.0228965	-0.0543623	-0.0157002	-0.00448897	0.0226813	-0.0145583	-0.000569125	-0.00599333	0.0191297	0.00913142	0.0252676	0.00432242	0.0274318	0.00529237	0.0249544	0.0173659	0.0145363	0.0239387	0.0037938	0.0174952	-0.0227322	-0.0380293	-0.0146966	-0.0133663
TCGA-AO-A1KT-01A-11R-A13Q-07	-0.017208	-0.0147566	0.0123839	-0.0020422	0.0100747	0.00109813	-0.00229312	0.00296552	-0.0137421	0.00213272	0.0196078	0.01735	-0.00215969	-0.0104578	0.00822355	-0.00523502	-0.00882244	0.00588288	0.00493111	0.0115808	-0.000280463	-0.00460976	-0.00143902	-0.00925716	-0.00017616	-0.0196212	-0.0140174	-0.0232169	-0.0182033	-0.0188188	-0.0148751	0.0029505	0.010344	-0.0146744	-0.0130198	-0.010543	0.00213273	0.0039056	0.0043078	-0.0110416	-0.00508483	-0.0184403	0.0065861	-0.00296799	0.00184902	0.00217314	-0.0025211	-0.00640352	0.011564
TCGA-WT-AB41-01A-11R-A41B-07	0.00216482	0.0204262	0.013527	0.0977291	0.0897922	0.089773	-0.0104583	0.095417	0.0310308	0.010353	0.05736	0.0857438	0.00288112	-0.00387906	0.0978189	0.0231117	0.106008	-0.038746	-0.0332771	-0.0157472	-0.00377912	0.0274405	-0.0148489	-0.0811517	0.0858739	0.0172775	0.0286388	-0.0110126	-0.0372831	0.028151	-0.01036	0.0739096	0.0802245	-0.0717831	-0.0415044	-0.0957	0.0505298	0.0184961	0.0745718	0.0262403	-0.092	0.00540637	0.0145013	0.0729498	-0.0912801	-0.0349735	0.0183923	-0.00849959	0.0388067
TCGA-E9-A1QZ-01A-21R-A169-07	-0.0280134	-0.00181583	-0.00602586	-0.0138977	-0.00140894	-0.00907433	-0.0273015	-0.0133193	-0.00199412	-0.0276295	0.0117423	-0.0200354	-0.0210755	-0.0200943	-0.0178875	-0.0140648	-0.0150265	-0.0328885	-0.0314065	0.0114961	0.014237	-0.00152689	-0.0287235	0.0282947	-0.0284106	0.00731015	-0.00514359	0.0059368	0.0278976	0.00104142	-0.0252517	-0.0284347	-0.0247909	0.00817925	0.0230734	0.00320322	-0.0114859	-0.0141259	-0.0265029	-0.0137501	0.0252229	-0.0194077	0.0284944	-0.0280234	0.014971	-0.0263643	0.00526823	-0.0282385	-0.00305751
TCGA-XX-A899-01A-11R-A36F-07	-0.0428645	-0.0227175	-0.00270046	0.00413441	-0.000729515	-0.00483572	-0.0396359	-0.0112734	0.0188986	-0.0419025	-0.0187484	-0.0174607	-0.0136443	-0.0123044	-0.0132792	-0.0401403	0.00351858	-0.00609121	-0.0188429	0.0352529	0.0233822	-0.0211229	-0.0328304	0.00585302	-0.0053602	0.0261292	0.0188502	0.0257747	0.00590244	-0.0270391	-0.0419476	0.0112729	-0.0133683	0.0219101	0.0133551	0.0169759	0.0156993	-0.0109539	-0.0309616	-0.025547	0.0042151	-0.0384982	0.0380094	-0.00392293	-0.000170809	-0.033218	0.0127156	-0.0397513	-0.00241072
TCGA-B6-A0IK-01A-12R-A056-07	0.00732987	-0.0125073	0.009406	-0.00366403	-0.0286332	0.0153809	0.0122899	0.0178761	-0.0244407	0.00683922	-0.000662297	0.0195586	0.0103761	0.0147575	-0.0027469	0.00197162	-0.0120466	0.020053	0.0188522	0.00557177	0.00914753	-0.014908	0.0142921	-0.000419398	-0.00509963	-0.0451598	-0.0191249	-0.0431228	-0.0160667	0.0102645	0.0113233	-0.00247615	0.0134429	-0.0379452	-0.0321316	-0.022281	0.012039	0.021321	0.00774217	0.00671458	0.00350115	0.00666579	-0.0110494	-0.00904836	-0.00666972	0.0110309	-0.0311103	0.0117353	-0.0113587
TCGA-A2-A0YK-01A-22R-A109-07	-0.0406678	-0.0137055	-0.0160291	-0.0100439	-0.0499634	-0.0188253	-0.0402894	-0.0408307	0.0310424	-0.0452521	-0.0467014	-0.0413182	0.00501933	0.000833383	-0.0422276	-0.0416117	-0.0175055	-0.0155605	-0.0265478	0.0348814	0.0275456	-0.0324858	-0.0348079	0.0299988	-0.0348297	0.0378923	0.0325652	0.0435937	0.0422179	-0.0170767	-0.0398953	-0.0158277	-0.0366909	0.0380145	0.0406717	0.0441314	-0.0071984	-0.0274066	-0.0463978	-0.0281594	0.0401765	-0.0276232	0.0428932	-0.0243352	0.0312049	-0.039364	0.0292296	-0.0460923	-0.0160949
TCGA-OL-A5DA-01A-11R-A27Q-07	0.0176425	0.0316915	-0.0340895	0.0384079	0.0211389	0.0201764	0.020742	0.0152341	0.0280981	0.0156897	0.0212169	0.0107184	-0.0148674	-0.0199807	0.0328261	0.00995078	0.0258865	0.0179698	0.0185504	-0.0115383	-0.014066	0.034869	0.0268229	-0.00139532	0.0206549	0.0425931	0.0303232	0.0153599	0.00378618	0.0124006	0.0240049	0.0046594	-0.000362582	0.00629865	0.0172861	0.00358576	-0.00905822	-0.0163586	0.0212248	0.0234159	-0.0149147	0.0108128	-0.0192593	-0.00320495	-0.0201902	0.0140567	0.0350439	0.0224969	0.0254895
TCGA-E9-A1RA-01A-11R-A14D-07	0.00356804	0.0112345	-0.0210443	0.00235264	0.0096861	-0.00607414	0.00828075	-0.0058875	0.0108978	-0.00402247	0.00505351	-0.0115546	-0.0129162	-0.0120622	0.000531653	-0.00217914	-0.00158898	0.0143366	0.0121202	0.011534	0.000216455	-0.00376667	0.00569934	-0.00198262	-0.00229403	0.0121245	0.0124992	-0.0011204	-0.0174767	-0.00946376	0.00620593	-0.0140353	-0.00222554	0.00660215	0.00964434	-0.00070044	-0.0072371	-0.00734001	-0.00765475	-0.00960402	0.00174347	-0.000820477	-0.00435427	-0.0106398	0.00310453	0.00641753	0.00547549	0.00358799	0.0168849
TCGA-D8-A1X7-01A-11R-A14M-07	0.0228452	0.012323	-0.0263897	-0.0197827	-0.0035878	-0.0340907	0.0278224	-0.0353845	0.0092511	0.00774549	0.0169365	-0.03839	-0.0245831	-0.0274834	-0.0415103	0.00825045	-0.0475652	0.0324907	0.0308313	-0.00876283	-0.00834454	0.0191945	0.0205314	0.0476445	-0.0343759	0.00902654	0.0142512	0.0238643	0.0293118	-0.00059364	0.0223509	-0.0572332	-0.0412022	0.0369753	0.0332682	0.0269738	-0.0365449	-0.0295794	-0.0162002	-0.0207762	0.0373147	0.00239177	-0.0278741	-0.0420853	0.0453455	0.0211628	0.0141631	0.0126679	0.0170752
TCGA-D8-A27M-01A-11R-A16F-07	-0.0426167	-0.059502	0.0291947	-0.0369688	-0.0543332	-0.0374213	-0.051078	-0.0322496	-0.0111524	-0.0563819	-0.0552139	-0.0240728	0.0395569	0.0410036	-0.0383732	-0.0364628	-0.0290336	-0.0473629	-0.0573556	0.0402783	0.0649956	-0.0568232	-0.0568891	0.0182876	-0.0347971	-0.0190108	-0.00744823	0.0248478	0.0353477	-0.0298344	-0.0568833	0.0246599	-0.0156447	0.036107	-0.00166831	0.0406778	0.0290453	0.0343399	-0.0398316	-0.0232115	0.0324129	-0.04052	0.061531	0.0139058	0.0130311	-0.0578363	-0.0218198	-0.0544215	-0.050178
TCGA-C8-A8HQ-01A-11R-A36F-07	-0.030625	-0.01574	0.0141123	-0.00202888	0.000359195	0.00942658	-0.0194898	0.0202911	-0.0267331	-0.0154863	-0.00886942	0.012306	-0.0136263	-0.00664968	0.00569082	-0.0234783	0.00657885	-0.00460128	-0.0128869	0.0212978	0.0049349	-0.014366	-0.0214202	-0.0128057	0.0172598	-0.00505082	-0.0223148	-0.00780907	-0.00146473	-0.0351493	-0.0247016	0.0237882	0.0162519	-0.0127305	-0.0186856	-0.0288709	0.022962	0.00921008	-0.00699362	-0.026801	-0.0145437	-0.0343021	0.0203569	0.00577962	-0.009258	-0.020061	-0.0212108	-0.0226001	0.016581
TCGA-BH-A2L8-01A-11R-A18M-07	-0.0237917	-0.0110849	0.00784495	0.0182323	-0.0054057	0.00796632	-0.0324781	0.0133934	0.0130398	-0.0277985	0.00977518	0.0064144	-0.00468474	-0.00319413	0.0050546	-0.0162995	0.0175032	-0.0291068	-0.0339449	0.0190384	0.0140072	-0.013919	-0.0336335	-0.0106704	0.00891367	0.00356359	0.0147544	-0.0131501	-0.0197878	-0.0171023	-0.0269453	0.00861666	0.0115585	-0.0118186	-0.00502458	-0.0176526	0.0168839	0.000419634	-0.00459554	-0.0100953	-0.0173593	-0.017725	0.0279784	-0.00180116	-0.0165276	-0.0407231	0.0153883	-0.0315154	0.00423484
TCGA-BH-A0E0-01A-11R-A056-07	0.0277859	-0.0209915	0.0423055	-0.00424185	-0.0024496	0.0419992	0.0361522	0.0226828	-0.0319493	0.0350795	-0.0356554	0.051305	0.0481472	0.0453372	0.0333876	0.0281954	0.0290402	0.070917	0.0564271	-0.0413709	-0.0180269	0.019943	0.026803	-0.0381182	0.0272865	-0.0558572	-0.0265676	-0.0507878	-0.0366344	0.0539956	0.0440194	0.019833	0.0378729	-0.0593145	-0.0436913	-0.039971	0.0341517	0.0453195	0.0450358	0.0567906	-0.0148305	0.0542605	-0.00974669	0.0126874	-0.0263044	0.028312	-0.0456743	0.0278736	-0.00875696
TCGA-BH-A1ES-06A-12R-A24H-07	-0.00123634	-0.0236141	0.000750923	0.0435751	0.0430154	0.0418857	0.0242221	0.0303003	0.0495214	0.0142026	0.0182802	0.0328706	-0.0214718	-0.0215787	0.0324224	0.0196481	0.0252858	0.023096	0.0261871	-0.0304896	-0.0178357	0.0111721	0.0176942	-0.0104579	0.026065	0.00878701	0.0492567	0.0210973	0.021868	0.0351624	0.0349642	0.0444787	0.00997252	-0.020583	-0.0184686	-0.0295276	0.017602	-0.0132253	0.035193	0.0369944	-0.0286007	0.00584555	-0.0162605	0.027693	-0.0359862	0.0453119	0.0278005	0.0394642	0.0495858
TCGA-BH-A1FL-01A-11R-A13Q-07	0.0177444	0.0408909	-0.0378425	-0.00758753	0.0138463	-0.011548	0.03166	-0.0162894	0.00526972	0.0202742	0.0261931	-0.0244768	-0.0224737	-0.0212043	0.00719692	0.0164103	-0.00424162	0.0338735	0.0335671	-0.0237916	-0.0304913	0.0323667	0.0294169	0.0212506	-0.0177077	0.0451183	0.00752611	0.0214259	0.0096847	0.0177717	0.0302222	-0.0288721	-0.0191995	0.0306288	0.0388938	0.0204478	-0.0432007	-0.0417311	0.000857905	0.0157155	0.015157	0.0232905	-0.0281012	-0.0218612	0.0126882	0.0265923	0.0160956	0.0270575	0.0234327
TCGA-S3-AA14-01A-11R-A41B-07	0.0115567	0.0115135	-0.0091506	0.00133842	-0.00904375	-0.0149161	0.0170019	-0.00364254	0.0124208	0.000641577	-0.0190469	-0.0043099	-0.0318121	-0.0246732	-0.0324174	-0.0239034	-0.0128902	0.0374682	0.0307195	0.0102095	-0.0102444	-0.00747323	0.0147925	0.00437221	0.00226157	0.0203988	0.0124163	0.0267957	0.0148859	-0.0260028	0.016136	-0.0122347	-0.00961414	0.00941293	0.00246237	0.011618	-0.00473131	-0.0253297	-0.0263792	-0.0196916	0.00671262	-0.00915919	-0.0142425	-0.0245053	0.0041985	0.0213494	0.0204549	0.00613608	0.0163262
TCGA-A2-A04T-01A-21R-A034-07	-0.00499901	-0.0302351	0.0440757	-0.0411121	-0.0245104	-0.00969377	-0.00340606	0.00587146	-0.0601706	0.0049019	-0.0480487	0.00193285	0.0666211	0.0623858	0.0203421	-0.000517827	0.00303831	0.0154918	0.001325	-0.00226873	0.0469453	-0.0147904	-0.0102176	-0.0245554	0.00304072	-0.0506282	-0.0607896	-0.0688911	-0.0472685	0.020127	-0.00932719	0.0327339	0.020631	-0.0131545	-0.0203825	0.0148485	0.0306241	0.0573793	0.00433188	0.0431361	-0.00677943	0.0250132	0.0291933	0.0490902	-0.00964921	-0.0143441	-0.051138	-0.0131918	-0.0644755
TCGA-B6-A0IN-01A-11R-A034-07	-0.0123183	-0.0125019	0.0304316	0.0380203	-0.00564831	0.028201	-0.0179561	0.04266	0.0134181	-0.0128377	0.0150673	0.0318942	-0.00672836	-0.00733773	0.0164225	-0.0238726	0.0175448	0.0127575	0.000978304	0.0176549	0.0121785	-0.0110187	-0.0212164	-0.0137631	0.0402969	-0.0104096	0.0142526	-0.00572042	-0.000140913	-0.00899577	-0.0130181	0.0251474	0.023661	-0.0495843	-0.0366915	-0.0491788	0.0226037	-0.0013416	0.00363207	-0.0246299	-0.0301068	-0.0156037	0.0198646	0.0302809	-0.0509874	-0.025511	0.0107039	-0.0258368	0.0307258
TCGA-A2-A04N-01A-11R-A115-07	0.00217279	0.0125408	-0.0211203	0.0104064	0.00818916	-0.00336263	0.0135542	-0.00234642	0.0249518	-0.00281501	0.00196596	-8.69782e-05	-0.0275101	-0.0280085	0.0041587	-0.00916999	-0.000449727	0.0250593	0.0219405	0.00827818	-0.00521167	0.00938783	0.0114149	0.00666742	-0.00516498	0.0201238	0.0253551	0.0134624	0.00770767	-0.0253448	0.00472937	-0.0145966	-0.00739466	0.00897268	0.00797167	0.00345346	-0.0114156	-0.0223709	-0.0124137	-0.0163864	0.00172091	-0.016201	-0.00619688	-0.0227704	0.0016735	0.0109205	0.0291728	-0.000218888	0.0183303
TCGA-BH-A0W5-01A-11R-A109-07	-0.0131683	0.00185212	-0.0218888	-0.00322553	-0.00782961	-0.0168877	-0.0228809	-0.0191773	0.0255757	-0.0265429	-0.0133164	-0.0187365	-0.019456	-0.01893	-0.0208652	-0.0143559	-0.00840308	0.00206081	-0.0107708	0.0192972	0.00771034	0.00289951	-0.0268335	0.0183665	-0.0200745	0.0273266	0.0236453	0.0277845	0.0215977	-0.0169621	-0.023874	-0.0110522	-0.0190875	0.0246219	0.017815	0.0250177	-0.00697272	-0.0187646	-0.0290368	-0.0121012	0.0157162	-0.0214329	0.0275458	-0.0184643	0.0130538	-0.0364757	0.02708	-0.0329068	0.0035291
TCGA-A7-A3J0-01A-11R-A213-07	0.0209259	0.0194367	-0.0315698	0.00805511	0.00590742	0.0187137	0.0103266	0.00140481	0.0148213	0.0265833	0.0236409	0.00308638	-0.0231065	-0.0222271	0.000406939	0.0357536	-0.0118257	0.0167922	0.0125424	-0.039181	-0.0191062	-0.00582202	0.0185098	0.00540117	0.0135802	0.0130564	0.0175958	0.026852	0.00619098	0.0493048	0.0199972	-0.00707974	-0.00297705	0.0110111	0.0032616	0.00917818	-0.0138904	-0.00869691	0.0286946	0.043135	-0.00387013	0.0450526	-0.0224402	0.00512792	-0.0094084	-0.00106274	0.0153371	0.0246197	0.0305889
TCGA-E2-A15K-01A-11R-A12P-07	0.0106242	0.0226604	-0.0126969	0.000123421	0.0129046	0.00663341	-0.0041947	0.00920741	-0.0194512	0.00428126	0.00939717	0.00527159	-0.0118813	-0.0124972	0.0163105	0.0122205	0.00596884	-0.00583584	-0.00516654	-0.00671181	-0.01939	0.0263215	0.00115039	0.000582246	0.00808617	0.0173214	-0.0184353	0.00888565	0.0127562	0.00553388	-0.00199997	-0.00800964	0.00915562	0.00409143	0.000227681	-0.00396119	-0.0137975	-0.0171041	0.0180682	0.00550505	-0.00481539	0.00568488	-0.00714194	-0.0137027	-0.0108035	-0.0134954	-0.000761379	-0.00101891	0.0242969
TCGA-A2-A0EP-01A-52R-A22U-07	-0.087776	-0.0488386	0.0288256	0.0262668	-0.0154665	0.0182635	-0.0732617	0.00895648	0.0226189	-0.0750691	-0.0331068	-0.00252186	0.0132048	0.0141077	-0.00935612	-0.0534807	0.0294678	-0.0112766	-0.036865	0.0542827	0.0450341	-0.0363583	-0.0710581	-0.0115168	0.01162	0.0216988	0.0219626	0.0285873	0.0195817	-0.0409224	-0.07524	0.0307636	0.00628565	-0.000801054	-0.0036535	-0.0108445	0.039864	-0.00502178	-0.0277692	-0.054688	-0.0077354	-0.0622824	0.0747194	0.0127324	-0.0184577	-0.0713938	0.0165175	-0.079368	-0.0043414
TCGA-LL-A5YO-01A-21R-A28M-07	-0.0294293	-0.0175055	0.0535361	0.0265241	0.00412736	0.0491478	-0.0535664	0.0446768	-0.0242278	-0.0259923	-0.00534252	0.054828	0.0387929	0.0421151	0.0201065	0.00341117	0.0364595	-0.0405685	-0.0538904	0.0135227	0.0353783	-0.0115604	-0.0509437	-0.0478504	0.0314063	-0.0335615	-0.0251642	-0.0330867	-0.035554	0.00563181	-0.042936	0.0515209	0.0530877	-0.0583321	-0.051666	-0.0564595	0.0566979	0.0497507	0.0237366	0.00736712	-0.0425769	-0.0102139	0.054103	0.0532206	-0.0467948	-0.0655171	-0.0328604	-0.040435	-0.0199502
TCGA-C8-A12U-01A-11R-A115-07	0.0208112	0.0294383	0.00791002	0.00586132	0.0402247	0.037777	0.0109851	0.0288442	-0.0359416	0.0456906	0.0727723	0.0358113	-0.0167465	-0.0106568	0.0308908	0.0685095	0.00551057	-0.0197189	-0.0146464	-0.0521838	-0.0511918	0.040986	0.0142532	-0.0195341	0.0203428	-0.0327594	-0.035329	-0.036173	-0.0298802	0.0644876	0.0268428	-0.0074844	0.0259156	-0.0422772	-0.0415532	-0.0344111	-0.00987232	0.0174914	0.0491897	0.0692358	-0.0131695	0.0587402	-0.0236448	-0.00252077	-0.0127799	-0.000906633	-0.0371729	0.0316905	0.00796675
TCGA-C8-A138-01A-11R-A115-07	-0.0126776	-0.00598703	0.0168718	0.011693	-0.00755898	0.0279946	-0.0265931	0.0328554	-0.00201862	-0.0187998	0.00552671	0.0278416	0.0213909	0.0195443	0.0233328	-0.0231935	0.033474	-0.0253534	-0.0300401	0.0256262	0.0151836	-0.0174752	-0.0318721	-0.0182725	0.0243123	-0.00439347	0.00280269	-0.00855632	-0.000173208	-0.0254168	-0.0241164	0.0232538	0.0302561	-0.033661	-0.0214593	-0.030057	0.017061	0.00128151	-0.000722889	-0.026467	-0.024413	-0.0273796	0.0219928	0.0105102	-0.0190969	-0.0319528	0.0035607	-0.0261055	0.00821373
TCGA-D8-A13Y-01A-11R-A115-07	0.0504335	0.0115992	-0.0143822	-0.0424745	-0.0131479	0.0113183	0.0645708	-0.0130057	-0.0598994	0.0509601	0.0103463	-0.00447721	0.0255699	0.0226919	0.00265321	0.0297562	0.00771899	0.0617145	0.0640051	-0.0348843	-0.0173601	-0.037157	0.0541404	-0.00350164	-0.016594	-0.0284852	-0.0622514	-0.0200793	0.012017	0.0282979	0.0618552	-0.0223355	-0.000569017	0.0137555	0.0099862	0.0165191	-0.029438	0.0161266	0.0119455	0.0228004	0.00593495	0.0439982	-0.040448	-0.00730985	0.0174263	0.0605601	-0.056532	0.0327568	0.0154514
TCGA-E2-A15J-01A-11R-A12P-07	-0.00197949	0.0283325	-0.0352063	0.00279173	0.0359442	-0.00056669	0.0230287	-0.00768722	0.0129576	0.0252623	0.0330587	-0.00289925	-0.027588	-0.0247919	0.00829211	0.0338927	0.000447183	0.0212965	0.0269309	-0.0320522	-0.0181609	0.016871	0.0396797	0.00977966	-0.00697711	0.0155567	0.0168444	-0.00283461	-0.0157509	0.0205507	0.020011	-0.027778	-0.00766232	0.0106841	0.0121228	-0.00242516	-0.0226574	-0.0290782	0.018753	0.0285872	0.00370533	0.0328044	-0.0360728	-0.0100535	-0.000500661	0.0337419	0.0132293	0.0317514	0.0369663
TCGA-OL-A66O-01A-11R-A31O-07	0.0414456	0.0288307	0.00133851	0.0691626	0.0796561	0.0730731	0.0638004	0.0861808	-0.011677	0.0553779	0.0590349	0.0807805	-0.0280977	-0.0296277	0.0758859	0.0302484	0.0801812	0.00916103	0.0269701	-0.0357147	-0.0435735	0.0643486	0.0525837	-0.0717072	0.0811078	0.00689843	-0.0160408	-0.0379847	-0.0443489	0.0196893	0.056272	0.0362808	0.073595	-0.0656281	-0.0443295	-0.0658209	0.0252889	0.00251853	0.0754729	0.0330411	-0.0850216	0.0284573	-0.0524034	0.0366475	-0.08474	0.0511874	-0.00383125	0.0613098	0.0522987
TCGA-BH-A0DG-01A-21R-A12P-07	-0.00412364	-0.00577652	0.0192247	-0.00117153	-0.0289545	-0.0149689	-0.0143023	-0.000256548	0.00996746	-0.0174273	-0.0218419	-0.00752786	-0.00537529	-0.00517306	-0.0260339	-0.0311908	-0.00478941	-0.0161547	-0.0179032	0.0350195	0.0148907	-0.028552	-0.0239493	0.00963172	0.00104747	0.0142334	0.0105424	0.0241017	0.0190574	-0.0365602	-0.0181667	-0.0028583	-0.00773582	0.00470659	-0.00105592	0.00681526	-0.00215742	-0.0100883	-0.0290588	-0.0382939	0.00354211	-0.0374651	0.01456	-0.00550183	0.00927043	-0.0161421	0.00640215	-0.0264531	0.000986009
TCGA-AC-A3TN-01A-11R-A22K-07	0.0306665	0.0337489	-0.00918319	0.0847562	0.0743605	0.0739301	0.0373582	0.0619042	0.0475471	0.0248863	0.0460336	0.055899	-0.0228148	-0.0245515	0.0619146	0.00476617	0.0699272	0.0262897	0.0317646	-0.0204774	-0.0306276	0.042853	0.0305306	-0.0367825	0.0584979	0.0384257	0.0432066	0.0164959	-0.00156515	0.0107407	0.0349553	0.0208875	0.0422867	-0.0459268	-0.0259425	-0.0554542	0.0173178	-0.0195345	0.0537818	0.0165514	-0.0521226	0.013969	-0.0408333	0.0141098	-0.064741	0.0314689	0.0485882	0.0370379	0.0506258
TCGA-AR-A0U2-01A-11R-A109-07	0.0442921	0.0387521	-0.0391776	-0.0583821	0.0232162	-0.0207529	0.0224947	-0.0443865	-0.053701	0.0430048	0.0391134	-0.0364841	0.00601318	0.0103664	-0.00641394	0.0530055	-0.0478052	0.017071	0.0142145	-0.0394299	-0.0411751	0.0246549	0.0176507	0.0437821	-0.0443016	-0.016261	-0.0540933	-0.0088606	0.0089167	0.0411448	0.0282839	-0.0466022	-0.0287984	0.0557258	0.0336636	0.0587413	-0.0505224	-0.0182095	0.00726529	0.0349039	0.036933	0.0338858	-0.0228243	-0.0222969	0.0509792	0.0127471	-0.0484416	0.0229595	0.0126896
TCGA-E9-A227-01A-11R-A157-07	0.000841509	0.00460222	-0.00834187	0.0052686	-0.00307763	0.00913922	-0.0081769	0.00529286	0.0160791	-0.00971966	0.000294928	-0.00331791	-0.026794	-0.0288515	-0.0231875	-0.00469587	-0.00308687	0.00517629	-0.00147045	0.0112102	-0.0034921	0.000382512	-0.0123085	0.0173902	-0.00468578	0.00767289	0.017103	0.00588625	0.0174914	-0.00999901	-0.00683707	-0.0186517	-0.00895868	-0.0145834	0.00307791	-0.0145313	-0.00856439	-0.0153963	-0.0127199	-0.0210656	0.00539649	-0.0126479	0.00218452	-0.0116814	-0.00356881	-0.014708	0.0218648	-0.0128843	0.0132588
TCGA-AN-A0AK-01A-21R-A00Z-07	0.0555309	0.0258374	-0.000381559	-0.0157235	0.0304839	0.00844903	0.0392788	0.0049634	-0.0398495	0.060345	0.0430725	0.0226957	0.00104928	0.00132165	0.031598	0.0552546	-0.00401361	0.0384011	0.038589	-0.054198	-0.0351526	0.0611863	0.0368707	-0.0101122	0.00614282	-0.0417264	-0.0396975	-0.0406479	-0.0355132	0.0460949	0.0446281	-0.00728365	0.00257258	-0.00751617	-0.0200556	-0.0128231	-0.0187052	0.0197082	0.0518828	0.0417564	-0.00487094	0.0476907	-0.0434036	0.00378531	0.00043852	0.0239747	-0.0421447	0.0441318	0.0156252
TCGA-LD-A9QF-01A-32R-A41B-07	-0.0631211	-0.0458481	0.0430558	0.0244651	-0.0224998	0.0159778	-0.0658586	0.0161365	0.0127908	-0.0549161	-0.0308448	0.0131995	0.019575	0.024697	-0.00387779	-0.0386628	0.022103	-0.0390575	-0.0505051	0.0526084	0.0546299	-0.0407612	-0.0659816	-0.0203793	0.0188252	-0.00856524	0.0144178	0.0113103	0.000974706	-0.0346507	-0.0639214	0.0458136	0.00943405	-0.0143084	-0.0285045	-0.0227915	0.0556011	0.0208793	-0.0098223	-0.0430304	-0.0181387	-0.0537648	0.0625851	0.029859	-0.0214048	-0.0640909	0.00364445	-0.0633925	-0.013753
TCGA-GM-A3XN-01A-12R-A22U-07	-0.0397413	-0.0201974	0.00612987	0.0318278	-0.00290464	0.0126947	-0.025938	0.0178508	0.0303106	-0.0383727	-0.0195518	-0.00304135	-0.0115536	-0.00949978	0.0119762	-0.054035	0.031122	-0.0111192	-0.0148937	0.0388117	0.0183406	-0.0137458	-0.0224158	-0.0166841	0.0263453	0.0334004	0.0306729	0.0279943	0.00565484	-0.0340751	-0.0236676	0.0200503	0.00458074	-0.00202791	-0.00639657	-0.00663325	0.0223174	-0.0141644	-0.017288	-0.0312526	-0.0177968	-0.0314035	0.0218883	-0.00251444	-0.0285649	-0.0164888	0.0300523	-0.0253453	0.00705605
TCGA-BH-A0AU-01A-11R-A12P-07	0.0185916	0.0177486	-0.0252275	-0.0193865	0.0200658	-0.0172888	0.00983174	-0.0227845	-0.00280719	0.00874011	0.00654031	-0.0136769	-0.0368532	-0.0312374	-0.0168075	0.00169426	-0.0248477	-0.00659291	-0.00130189	0.00216293	-0.0185308	0.0188933	0.000647245	0.0145671	-0.0211073	0.00495861	-0.00197459	0.0221843	-0.00612288	-0.0155875	0.00612398	-0.0211185	-0.0211752	0.029132	0.0172183	0.00785454	-0.0230555	-0.0110351	-0.0186797	-0.000976288	0.0193921	-0.00933418	-0.010228	-0.034122	0.0169373	0.00302559	-0.00104472	0.00266818	0.0215805
TCGA-D8-A27P-01A-11R-A16F-07	0.0223671	0.0192657	-0.0261705	-0.00491695	-0.0171111	-0.0266084	0.0295416	-0.0300724	0.036014	0.00590961	-0.0207673	-0.0247846	-0.0217396	-0.021035	-0.0375716	-0.00553263	-0.0221218	0.0371149	0.0388591	-0.00159805	-0.0193211	0.00994733	0.0275025	0.0407213	-0.0303563	0.0350017	0.0357626	0.0427642	0.0422858	-0.00250099	0.0214231	-0.0344078	-0.033988	0.0287479	0.0297181	0.0266899	-0.0294308	-0.0402755	-0.0152743	-0.0106867	0.0373068	0.00484364	-0.0267885	-0.0362551	0.0221988	0.0253699	0.0366224	0.0179086	0.0125486
TCGA-BH-A1FC-01A-11R-A13Q-07	-0.0173377	-0.0317056	0.0291402	-0.0422309	-0.0267008	0.00594062	-0.0217937	-0.000625085	-0.0691415	0.00336607	-0.0353591	0.0152956	0.0583417	0.0626839	0.0230374	0.027683	0.00985114	-0.0161544	-0.0239891	-0.0176946	0.0510891	-0.0447904	-0.0176386	-0.0254724	-0.00469077	-0.0445722	-0.0690021	-0.0621784	-0.061764	0.0352402	-0.021461	0.0320196	0.0190353	-0.00748008	-0.0202461	-0.00299458	0.021382	0.0693958	0.0210832	0.0240532	-0.0236731	0.0327045	0.035639	0.0575356	-0.00172914	-0.0299102	-0.069148	-0.00753616	-0.0717705
TCGA-AC-A3QP-01A-11R-A22U-07	-0.0120494	-0.00569311	0.00927409	0.0689841	0.0392355	0.0510954	-0.0185582	0.0551944	0.0504003	-0.0173101	0.00689183	0.0426821	-0.00285719	-0.00852103	0.0354338	-0.0252439	0.0493882	0.00668658	0.0015536	0.018854	0.0065797	0.00340148	-0.0120942	-0.0448966	0.0449067	0.017392	0.0453982	-0.00924337	-0.0232823	-0.0154435	-0.0157661	0.0380249	0.0362448	-0.0460724	-0.0248689	-0.050621	0.038448	-0.00429616	0.023357	-0.0136912	-0.0482504	-0.0188104	0.0110379	0.0287259	-0.0584735	-0.016341	0.0441022	-0.014664	0.0127992
TCGA-E9-A3HO-01A-11R-A213-07	0.0381392	0.0335115	-0.0101361	0.0248378	0.0306777	0.0631449	0.0177244	0.0523311	-0.0233162	0.0300256	0.0222755	0.0387241	-0.0012148	0.00276381	0.0523615	0.0147307	0.0553631	-0.00930269	-0.00221272	-0.0162956	-0.0184327	0.0138589	0.0179423	-0.0308711	0.0572898	0.00934562	-0.0266128	-0.0146828	-0.02602	0.0288003	0.0269343	0.0107841	0.0327916	-0.0303102	-0.0161686	-0.0375438	-0.00706461	0.0162858	0.0349727	0.0266391	-0.0357841	0.0313487	-0.0166636	0.0317706	-0.038561	0.00284596	-0.00655751	0.022967	0.0284916
TCGA-GM-A2DD-01A-11R-A180-07	-0.0466696	-0.0481498	0.0697788	0.0346602	-0.00384045	0.0298722	-0.047681	0.03499	0.0019415	-0.0370996	-0.0158383	0.0347688	0.0242003	0.0243843	-0.014217	-0.0273317	0.0368689	-0.0397874	-0.0468176	0.0375155	0.0302228	-0.0489745	-0.0469597	-0.0426101	0.0259	-0.0366422	0.00212927	-0.0101419	-0.0175404	-0.0237158	-0.0449952	0.0372676	0.0321665	-0.0477683	-0.0626307	-0.0517682	0.0397552	0.0343045	-0.00275522	-0.0262091	-0.0328346	-0.0318874	0.0489818	0.018592	-0.0290135	-0.0477337	-0.0128674	-0.0477202	-0.0153436
TCGA-A8-A08A-01A-11R-A32Y-07	0.0213292	0.0254435	-0.0147748	0.0243927	0.032802	0.0149964	0.0025709	0.0157901	0.0236205	0.00734218	0.0143471	0.0133439	-0.0251139	-0.0241486	0.00443374	0.00491507	0.0137647	0.0166141	0.0131049	-0.00592266	-0.0119375	0.0186465	0.00775894	0.00304346	0.0126955	0.0219114	0.0266795	0.0149075	-0.00258974	-0.00561803	0.00457146	-0.00809465	0.0102167	-0.0108345	0.000610339	-0.0237812	-0.00752399	-0.0171721	0.0148328	-0.00162861	-0.00659986	-0.000633934	-0.0216347	-0.0102692	-0.0212871	-0.00456037	0.0319035	0.00796022	0.020914
TCGA-E2-A14P-01A-31R-A12D-07	-0.00096904	-0.00743416	0.0379448	-0.0165084	-0.0230012	0.00302247	0.00515682	0.0271135	-0.0409321	0.0174338	-0.00810519	0.0168962	0.0298764	0.0332586	0.0107645	0.00701197	0.00737135	0.023071	0.0103698	-0.00708417	-0.00432201	0.0166201	0.0128339	-0.0329698	0.0129562	-0.0433559	-0.0385649	-0.0333341	-0.0287146	0.0297811	0.0125604	0.0232456	0.0228915	-0.0257228	-0.0471869	-0.00819908	0.00930748	0.0232697	0.022684	0.0271272	-0.00961461	0.02951	-0.00691506	0.0130272	-0.0133263	0.00891678	-0.0452634	0.0120798	-0.0108991
TCGA-A1-A0SF-01A-11R-A144-07	0.0102917	0.0157237	-0.00314749	0.0189057	0.00780708	0.0213468	0.0106828	0.0164859	0.0124303	-0.00121269	0.00484016	0.0072042	-0.016113	-0.0127914	0.004955	-0.00740519	0.0164297	0.0160862	0.013526	0.00606244	-0.0113613	0.00441399	0.00512377	-0.0136076	0.0102599	0.0174821	0.0103648	-0.00288996	-0.0183341	-0.000312193	0.0110408	0.00371288	0.0109507	-0.0119845	-0.0066064	-0.0114419	-0.00798264	-0.0177974	-0.00404254	0.00722028	-0.00844243	-0.00335862	-0.00821305	-0.00413278	-0.0171156	-0.00174909	0.0186636	0.000187995	0.0184932
TCGA-A8-A083-01A-21R-A00Z-07	0.0510753	0.0645789	-0.0556717	0.0234298	0.0330508	0.023154	0.0306049	-0.00574581	0.0559125	0.0442779	0.0725861	-0.00246627	-0.0315661	-0.0369841	0.016195	0.0549838	0.00270324	-0.016109	0.0090994	-0.0625479	-0.0487829	0.0604679	0.0465804	0.0231354	-0.00511887	0.050714	0.054113	0.0337566	0.0394038	0.0577961	0.0524868	-0.0386097	-0.0115903	0.000338891	0.0246506	0.0052237	-0.0436971	-0.0505641	0.0214098	0.0486788	0.0155433	0.0574112	-0.0570547	-0.028078	0.00455945	0.0436823	0.0505915	0.0584051	0.0296941
TCGA-LL-A73Y-01A-11R-A33J-07	-0.0396669	-0.0531535	0.0141931	-0.0147365	-0.0448911	-0.0369937	-0.0215606	-0.00482265	0.00382076	-0.0435565	-0.065613	0.000918712	0.0460687	0.041527	-0.014236	-0.0481365	-0.00231385	0.01899	0.00386255	0.0374081	0.0586636	-0.0429504	-0.0233974	0.000118253	-0.00822297	0.00551353	0.00775851	0.0113594	0.0139234	-0.0339799	-0.0255774	0.0330705	-0.00681708	-0.00852608	-0.00851037	0.00810997	0.0288393	0.012523	-0.0389956	-0.0278396	0.0061633	-0.0298641	0.0399215	0.0238122	-0.0101709	-0.0224393	-0.00595201	-0.0344153	-0.022968
TCGA-BH-A0BC-01A-22R-A084-07	-0.00256932	-0.00700896	0.0127555	0.0103777	-0.0160391	-0.00397721	-0.0256981	0.0159572	-0.00136565	-0.0154398	-0.00287498	0.00740726	-0.0159634	-0.0128407	-0.0107644	-0.0202452	-9.70215e-05	-0.0229556	-0.0224989	0.027022	0.00379106	-0.0135644	-0.0297423	-0.00971135	0.00589539	0.000749529	-0.00786959	-0.0112665	0.00792057	-0.0159652	-0.0246888	0.00934697	0.0071347	-0.0148185	-0.0126324	-0.0185634	0.00733999	-3.45809e-05	-0.0151078	-0.023131	0.00163806	-0.0270816	0.0140905	-0.00374137	-0.00666544	-0.0270845	-0.00313442	-0.025366	0.00296413
TCGA-AR-A2LH-01A-31R-A18M-07	-0.0414446	-0.0303612	0.0319801	0.00847413	-0.0257467	0.0029158	-0.0444878	0.00406969	0.000423267	-0.0407075	-0.0260067	0.00711136	0.015218	0.0219815	-0.00915072	-0.0259338	0.0106226	-0.0446467	-0.0484173	0.0311155	0.042619	-0.0428479	-0.0383388	-0.00946401	0.0104576	-0.00398494	0.000103987	0.00651403	-0.000397678	-0.00357485	-0.0406179	0.0237	0.00356322	-0.0077105	-0.0185031	-0.0107495	0.0367929	0.0118974	-0.010338	-0.00469467	-0.00355259	-0.0232348	0.0464822	0.00925065	-0.0157127	-0.0425648	0.000737316	-0.0377729	-0.0172159
TCGA-AN-A0FZ-01A-11R-A034-07	0.0449585	0.0348	-0.02465	-0.00772484	0.0125186	-0.00793892	0.0369911	-0.0048246	0.00728905	0.0342189	0.0186949	-0.0120771	-0.0279983	-0.0238783	0.000951265	0.00729963	-0.0199127	0.0244102	0.0329749	-0.0107193	-0.0425662	0.0181342	0.0317589	0.0273116	-0.00962672	0.0198434	0.00858915	0.00962362	0.0163863	-0.00476739	0.0391992	-0.0245144	-0.0230676	0.0179368	0.00634125	0.0109375	-0.0184466	-0.0287319	-0.000584889	-0.00465629	0.0123325	0.00628889	-0.0304425	-0.00830804	0.00480125	0.0418591	0.00278652	0.0316611	0.00819155
TCGA-BH-A0C0-01A-21R-A056-07	-0.0167082	0.0133014	0.0176703	-0.00743756	0.00903817	0.022868	-0.0399199	0.0163388	-0.0263467	-0.00352726	0.00857844	0.0105475	-0.00169449	0.00294606	0.0127896	0.02551	-0.00208265	-0.0349171	-0.043381	-0.0187974	-0.010041	0.0224138	-0.0340973	-0.0150608	0.00545162	-0.029268	-0.0246355	-0.0141777	-0.0132284	0.0280089	-0.0368637	0.000182087	0.00612562	-0.00860718	-0.0174538	-0.0200116	0.0139663	0.026106	0.0250894	0.0259129	-0.00412916	0.0150943	0.0264914	0.00830905	0.011026	-0.046425	-0.0328104	-0.02078	0.00226318
TCGA-BH-A42V-01A-11R-A24H-07	-0.019969	-0.000110417	-0.0183069	0.040218	0.00136336	0.0226679	-0.00835998	0.0177447	0.0414783	-0.0217	-0.0118006	0.00690943	-0.0179204	-0.0223827	0.0134326	-0.0355024	0.0247199	0.020375	0.0119383	0.0262746	0.0053543	-0.00761486	-0.00234246	-0.0179543	0.0194826	0.0363006	0.038516	0.012364	-0.0142608	-0.0124022	-0.0050321	0.0172409	0.00572271	-0.00408942	0.00547345	-0.00452069	0.017308	-0.0150839	-0.00933232	-0.0131285	-0.0156953	-0.0182537	0.0135506	0.00145614	-0.0265303	-0.00580653	0.0437066	-0.0126635	0.0235154
TCGA-E2-A15H-01A-11R-A12D-07	0.0156924	0.0231147	-0.0203645	-0.00778084	0.0109712	-0.00628154	0.0288973	0.0058649	-0.0131722	0.0160056	0.00673504	0.00454568	-0.0327672	-0.0206515	0.00433534	0.00930834	-0.00202088	0.0158174	0.0188938	-0.00454409	-0.0211866	0.0224534	0.0263303	0.0029885	0.00703776	0.0020247	-0.0083356	-0.00455948	-0.0212888	-0.00555685	0.0213931	-0.0253985	0.00569096	0.0105513	-0.0041597	3.70591e-06	-0.00979746	-0.00831347	0.00749476	0.00666284	0.000182774	0.006665	-0.0295129	0.0017361	-0.000887381	0.0274882	0.000450661	0.0222127	0.00553367
TCGA-BH-A0EI-01A-11R-A115-07	0.0306814	0.0192613	-0.0257249	-0.0202563	-0.00783107	-0.0245454	0.0309363	-0.0232979	0.0225395	0.00822752	0.00144622	-0.0299448	-0.0254313	-0.0255406	-0.0244702	-0.0142429	-0.0267921	0.0246641	0.0285664	0.0115891	-0.00950625	0.00732045	0.0145983	0.0281985	-0.0269751	0.0328306	0.0194499	0.0350636	0.0448339	-0.033759	0.0190445	-0.0139043	-0.0239962	0.0351645	0.0255318	0.0272477	-0.0202058	-0.0287002	-0.0367674	-0.0297631	0.0212723	-0.0226694	-0.0140141	-0.0324221	0.0160826	0.0291208	0.0252675	0.0145286	0.027472
TCGA-AR-A24H-01A-11R-A169-07	0.0124544	0.027972	-0.0379624	-0.0451941	0.0105259	-0.0138434	0.0131265	-0.0294191	-0.0460465	0.0339833	0.0318556	-0.0222052	0.00359456	-0.000140546	-0.00621069	0.0517777	-0.0304121	-0.0244635	-0.0126222	-0.0588641	-0.029457	0.0323714	0.0171028	0.0240146	-0.0305357	-0.00316797	-0.0480088	-0.0276038	-0.00271627	0.0418691	0.0130028	-0.038532	-0.0298561	0.0286555	0.0298973	0.0439279	-0.0441288	-0.000211672	0.00882376	0.0371141	0.0302077	0.0430471	-0.0133385	-0.0225647	0.0323633	0.00754228	-0.03206	0.0187488	0.00920553
TCGA-A2-A0D2-01A-21R-A034-07	-0.0256225	-0.0440967	0.0702807	-0.0156542	-0.0313985	0.00747233	-0.015451	0.00932928	-0.0614495	-0.0113976	-0.0288457	0.0142381	0.0608259	0.0618567	0.0052238	-0.0169035	0.0244427	0.0102883	0.000340734	0.0253069	0.0532338	-0.0367196	-0.0129539	-0.0463363	0.0385126	-0.0686233	-0.0664754	-0.0653866	-0.0574486	-0.00520943	-0.0190019	0.0502739	0.0353265	-0.0139146	-0.0253096	-0.00529288	0.043419	0.0802451	0.0131321	0.00844918	-0.0297875	-0.00352468	0.0259092	0.0449075	-0.00288384	-0.0134864	-0.063056	-0.0202747	-0.0772091
TCGA-GM-A2DI-01A-31R-A18M-07	-0.0472712	-0.0115211	-0.000946894	-0.00860416	-0.0100041	-0.0181678	-0.0523236	-0.0247308	0.0228472	-0.0516605	-0.0157485	-0.0353525	-0.0188454	-0.0140689	-0.0276923	-0.0210169	-0.00959069	-0.0184468	-0.0352885	0.0331216	0.016053	-0.01594	-0.0467517	0.0210111	-0.0188656	0.024433	0.0253115	0.0345368	0.0234931	-0.0216899	-0.0505425	-0.00104324	-0.0272147	0.0384085	0.0277449	0.0263561	0.00356908	-0.0198337	-0.0385532	-0.0203107	0.0273588	-0.0336793	0.0478245	-0.00456739	0.0222496	-0.0547577	0.0195411	-0.0470819	-0.010691
TCGA-E2-A1LE-01A-12R-A19W-07	-0.0228616	-0.0231806	0.022138	0.0206469	-0.0147505	0.0252087	-0.0244565	0.0367908	-0.00721239	-0.0259838	-0.0227289	0.0167687	0.0254363	0.023888	0.0209725	-0.0391007	0.0337877	-0.000979943	-0.00926747	0.0370672	0.0332565	-0.0412003	-0.0282566	-0.0271948	0.0337607	-0.0215131	-0.00911123	-0.00672119	-0.0131382	-0.0343139	-0.0256218	0.0356665	0.0168991	-0.0244576	-0.0395026	-0.0507113	0.0311641	0.0225023	-0.00251746	-0.0407111	-0.0397827	-0.0319606	0.0282658	0.018363	-0.0240917	-0.0225662	-0.00602634	-0.0282675	0.00261284
TCGA-GM-A5PV-01A-11R-A28M-07	0.0062488	0.0311643	-0.0129313	0.0516814	0.0312995	0.0436602	0.0218832	0.0360853	0.0465421	0.016638	0.0247478	0.0307161	-0.027325	-0.0307618	0.0192149	0.0218352	0.0238739	0.0135292	0.0201877	-0.0349424	-0.016821	0.0436183	0.0232593	-0.0079848	0.0151111	0.0300265	0.0431734	0.00524716	0.00734202	0.0499114	0.0169655	-0.00294816	0.0172449	-0.0401609	-0.00192836	-0.0316958	-0.00152039	-0.0232072	0.0355557	0.0423084	-0.0156012	0.0342026	-0.0258735	-0.00290428	-0.0312718	0.0109913	0.0477401	0.0256698	0.0280154
TCGA-A1-A0SM-01A-11R-A084-07	-0.0086793	-0.0120896	0.00876251	-0.000727132	-0.00295309	-0.0253043	0.00519259	-0.0160826	0.00403111	-0.00824968	-0.0101517	-0.0207203	-0.0182619	-0.0116636	-0.0309938	-0.0143044	-0.0158908	0.0269635	0.0174333	0.0211161	0.0123847	-0.00793801	-0.000476219	0.0151337	-0.0072443	0.00448637	0.00899092	0.0160017	0.0283954	-0.0358275	-0.00879798	-0.0091589	-0.0238915	0.0168859	0.00253724	0.00607916	0.00577864	-0.0104491	-0.0211292	-0.0337525	0.00451344	-0.0307065	-0.00558184	-0.0144009	0.0153301	0.00808082	0.0026262	-0.010621	0.00918381
TCGA-5L-AAT0-01A-12R-A41B-07	0.00317425	0.0100282	-0.00217154	0.0365511	0.010279	0.0197724	-0.0132825	0.0190545	0.032691	-0.0173959	-0.00223897	0.011012	-0.0102969	-0.0130591	0.0107107	-0.0249195	0.0260805	0.00514908	-0.000843325	0.026268	0.0144312	0.000670198	-0.0150845	-0.00859018	0.0192496	0.0389793	0.0310299	0.0164976	0.0115391	-0.0263297	-0.0104138	0.00779638	0.0101437	-0.0026378	0.0043843	-0.0090221	0.00655305	-0.0037252	0.00160852	-0.0198366	-0.0192407	-0.026973	0.0108737	-0.000115724	-0.0236871	-0.0167976	0.0378724	-0.017932	0.0143453
TCGA-BH-A0E1-01A-11R-A056-07	0.0187956	0.00814739	-0.0148937	-0.0139754	0.00895604	0.00120249	0.0259794	-0.00112072	-0.0203598	0.015308	0.00807657	9.93359e-05	-0.0344348	-0.0297404	-0.006934	-0.000361721	-0.000379677	0.0131512	0.0230616	-0.00888178	-0.00429708	0.00260954	0.0228121	0.00911025	4.1333e-05	0.00151452	-0.0166736	-0.00328562	0.0107784	-0.00395986	0.031902	-0.0191728	-0.00521754	-0.00410111	-0.00578076	-0.00726494	-0.0144722	-0.0146875	-0.00543138	-0.00488183	0.00429518	0.00432723	-0.0260053	-0.00241429	-0.00465363	0.0352371	-0.0108506	0.0175307	0.0267122
TCGA-AN-A0FV-01A-11R-A00Z-07	0.0317185	-0.0117185	0.0134914	-0.00165954	-0.00362012	-0.0108357	0.0365893	0.00403944	-0.00606128	0.0257253	-0.00209485	0.0106746	0.0120714	0.00810196	-0.0101277	-0.00618624	-0.0116459	0.016038	0.0206839	0.010178	-0.00664539	-0.0169348	0.0153783	0.0035784	-0.00461225	-0.0369367	0.000126962	-0.00876451	0.00873584	-0.0203093	0.02661	0.00240013	0.0123887	-0.00714616	-0.0236727	-0.00887098	-0.00583017	0.00615924	-0.00598636	-0.0165883	-0.00427998	-0.011406	-0.0247233	0.00238611	-0.000638213	0.0331635	-0.00695878	0.0125232	-0.00784878
TCGA-D8-A1JS-01A-11R-A13Q-07	0.0634296	0.0501633	-0.00665635	0.0759311	0.0678913	0.0690478	0.0528221	0.0432266	0.0469493	0.0511777	0.056518	0.0527543	-0.0301055	-0.0320562	0.0348503	0.0595353	0.0370181	0.0288251	0.0456281	-0.0768376	-0.0553258	0.0690927	0.0609392	-0.0144735	0.0407469	0.00786987	0.042153	-0.00622858	-0.010215	0.079294	0.0626796	-0.0100723	0.032444	-0.0566065	-0.0275542	-0.0521755	-0.0136337	-0.015343	0.0825191	0.0774013	-0.0378884	0.069843	-0.0850144	-0.0104371	-0.0402637	0.0502924	0.0493722	0.0794591	0.052132
TCGA-AO-A03T-01A-21R-A034-07	0.00135923	0.00823417	0.0128017	0.0366862	0.0287795	0.0383293	0.00916866	0.0532131	-0.00312538	0.00730246	0.0362215	0.042492	-0.0160727	-0.0192455	0.0437397	0.00709155	0.0372381	-0.0211831	-0.0149115	0.00700468	-0.00605189	-0.00137397	0.0138857	-0.0412912	0.0461703	-0.0153607	-0.00470925	-0.0203099	-0.0152641	0.0173218	0.0163852	0.0255861	0.0485303	-0.0632495	-0.0487325	-0.0635906	0.0119922	0.00814815	0.0297262	0.0208248	-0.0454639	0.010376	-0.00825308	0.016871	-0.0521658	0.00094425	-0.00400611	0.0140336	0.0265052
TCGA-A2-A0EO-01A-11R-A034-07	-0.0174936	-0.00928572	0.00100324	0.0045895	-0.0162987	-0.0218601	-0.0139467	-0.0113649	0.0321255	-0.0281597	-0.00292053	-0.017089	-0.0273363	-0.023049	-0.0282294	-0.0290508	-0.0142702	0.0104705	0.0041727	0.0317921	0.0154755	-0.0156793	-0.0162995	0.011822	-0.0107448	0.0255283	0.0300441	0.0176763	0.015677	-0.037021	-0.0166642	-0.00628741	-0.0162876	0.0158819	0.0168136	0.00318916	-0.00381466	-0.0249177	-0.0335347	-0.0365723	0.014647	-0.0346746	0.0111308	-0.0172755	0.0107569	-0.00806749	0.0309083	-0.0208924	-0.00334543
TCGA-B6-A0IP-01A-11R-A034-07	0.0159809	0.0267425	-0.018025	0.00363053	0.00734908	0.00133269	0.0114538	0.000700058	0.00561816	0.00234326	0.0110537	-0.00408622	-0.0195672	-0.0163644	-0.00210961	0.00371178	-0.00291064	0.015373	0.0149485	-0.00987038	-0.00829567	0.0261443	0.0181998	0.0133958	-0.00266794	0.0273621	0.00506506	0.00821105	0.00715705	0.0123811	0.0132007	-0.0147852	-0.00505497	0.00948183	0.0150927	0.000428656	-0.0147626	-0.0158525	0.00541823	0.0137118	0.00721736	0.00991838	-0.0149785	-0.0147286	-0.0040911	0.0100546	0.0143112	0.014247	0.0176397
TCGA-AO-A0J2-01A-11R-A034-07	-0.0199385	-0.0248381	0.0563526	0.00751623	-0.00948896	0.0404856	-0.0130894	0.0244946	-0.0432071	-0.00208282	-0.00619307	0.0511394	0.0264849	0.0360048	0.0201008	0.0272075	0.0214313	-0.045228	-0.0386655	-0.0140963	0.0148317	-0.0137828	-0.0030491	-0.0303682	0.0247206	-0.0586514	-0.0444149	-0.0484911	-0.0364499	0.0190886	-0.00662502	0.0392865	0.0443884	-0.0470671	-0.0477216	-0.0447411	0.0372158	0.0391123	0.0380881	0.0229484	-0.0417519	0.0180268	0.00893597	0.0267299	-0.0276467	-0.0117001	-0.0468987	0.00545574	-0.0211228
TCGA-BH-AB28-01A-31R-A41B-07	-0.00635771	0.0103179	-0.0126463	0.0116264	0.0304808	0.00580529	-0.0051957	0.00019637	0.0136269	-0.00514619	0.00820838	-0.00678383	-0.0154216	-0.0172672	0.000412933	-0.0137596	0.00288402	0.0117229	0.00729659	0.00332577	-0.00463121	0.0264158	0.00324158	0.00471215	0.00298207	0.0310071	0.0137005	0.0147801	-0.00153728	0.00220608	-0.00656381	-0.00740245	-0.00580566	0.0143403	0.0110371	0.00442454	0.00115821	-0.0133092	-0.00272712	0.00222088	-0.00455865	-0.00592163	0.000861528	-0.0099339	0.00091992	-0.00496026	0.0167675	-0.00549519	0.0279507
TCGA-D8-A1JG-01B-11R-A13Q-07	-0.0109515	-0.020659	0.00236676	-0.0364493	-0.0405779	-0.0310412	-0.0309766	-0.0369852	-0.0281032	-0.0133462	-0.0339252	-0.0180607	0.0199826	0.0218406	-0.0466737	0.0144858	-0.0329441	-0.0474968	-0.0431373	-0.00327025	0.0146877	-0.0342549	-0.0298116	0.0166067	-0.0472573	-0.0317519	-0.0261562	0.00747525	0.0157983	0.00198188	-0.0242158	-0.00411207	-0.0227758	0.017574	-0.0108751	0.00771152	-0.00054262	0.0178582	-0.0171438	-0.00210787	0.02304	-0.000961919	0.023174	-0.0123241	0.0307113	-0.0294459	-0.0303986	-0.0191405	-0.0309341
TCGA-AO-A0JC-01A-11R-A056-07	-0.0529841	-0.0138023	-0.00674301	-0.000858357	-0.010297	0.0219902	-0.0676925	-0.00413917	-8.8411e-05	-0.0464985	-0.00989253	-0.0196435	0.0208065	0.0174616	-0.00607361	0.00782299	0.0144046	-0.0394522	-0.0589014	0.0198385	0.0391467	0.00121339	-0.0623201	0.00678431	-0.0145776	0.0208407	-0.000739601	0.0112455	0.0182856	0.0194849	-0.0531089	0.00640677	-0.00125081	0.0176195	0.0219015	0.0232998	0.0081058	-0.00325378	-0.0143312	0.0167217	0.00990853	-0.00021322	0.077399	0.0137558	0.00378842	-0.0856844	-0.00546435	-0.0667472	-0.00425595
TCGA-LL-A441-01A-11R-A24H-07	-0.0293195	-0.0213245	0.0136753	0.00612727	-0.0321829	0.00476107	-0.0451325	0.00784622	-0.0135377	-0.0260325	-0.0509338	-0.00847729	0.0424423	0.0412477	0.00796644	-0.0262985	0.0210105	-0.0229399	-0.0302583	0.0313539	0.0492558	-0.0203656	-0.0267493	-0.0270902	0.00855814	-0.00100169	-0.0106381	0.000729994	-0.0270984	-0.00133503	-0.0278232	0.0415035	0.016794	0.013491	-0.0060719	0.00874326	0.0284003	0.0292168	-0.00526281	0.00631711	-0.0139992	-0.00451149	0.0547408	0.0399815	-0.0157228	-0.0438657	-0.0103742	-0.0359999	-0.0314503
TCGA-OL-A66I-01A-21R-A29R-07	-0.0543948	-0.0509481	0.0481825	0.0107376	-0.0288067	0.0298952	-0.0534266	0.0303657	-0.0400211	-0.0405567	-0.0359515	0.0195059	0.058054	0.0559839	0.0205612	-0.0265354	0.0319181	-0.0427548	-0.0532777	0.0323022	0.0644995	-0.0386884	-0.0562286	-0.0469105	0.0255173	-0.0353701	-0.0408772	-0.039302	-0.0490618	-0.0180834	-0.0545997	0.0574034	0.0362211	-0.0116044	-0.0289253	-0.0197507	0.0580075	0.0615444	0.0132287	-0.0103893	-0.0409199	-0.0162614	0.0594016	0.0519805	-0.0251865	-0.0650336	-0.0434336	-0.0454348	-0.0655876
TCGA-AC-A5EH-01A-11R-A28M-07	-0.0193289	-0.0275707	0.0339216	0.015265	0.00394783	0.0082089	-0.0113121	0.0191192	0.00177511	-0.0143953	-0.00786132	0.0270167	0.00141119	0.0122958	-0.00873714	-0.0206082	0.0177242	0.00409663	-0.00541626	0.0304654	0.0148174	-0.0212416	-0.0098502	-0.0213267	0.0172978	-0.0154571	0.00388725	-0.000743492	-0.0144777	-0.0358764	-0.016404	0.0121746	0.0252707	-0.0343224	-0.0429732	-0.0364989	0.0254571	0.00961634	0.00103263	-0.0231898	-0.0213559	-0.0279042	0.00463011	-0.00505137	-0.0307617	-0.0101465	-0.000940447	-0.0121455	0.00256743
TCGA-A8-A07L-01A-11R-A00Z-07	0.0536833	0.0319258	-0.0285794	-0.0254568	-0.0023221	-0.00794425	0.0352935	-0.00310835	-0.0377661	0.0363169	0.0054439	-0.00791039	-0.0196504	-0.00881428	0.00656405	0.0156381	-0.0213285	0.0245276	0.0312379	-0.0248004	-0.0323985	0.0228172	0.031029	0.000301068	-0.00210205	-0.01774	-0.0396806	-0.0251856	-0.0186345	0.0031443	0.0371674	-0.0203481	-0.0130757	0.00069911	0.0132316	0.024224	-0.0219106	0.0108636	0.00383474	0.00296787	0.0166614	0.0185969	-0.0284276	-0.0141472	0.0154296	0.0344464	-0.0319432	0.0325695	0.0183854
TCGA-A2-A0ST-01A-12R-A084-07	-0.061513	-0.0321707	0.0366077	-0.0166752	-0.0449407	0.00289844	-0.0772357	-0.00736854	-0.0193186	-0.0453802	-0.0435131	-0.0116315	0.0386766	0.0395075	-0.0112588	-0.00520243	0.00557334	-0.0654473	-0.0758092	0.0280564	0.051211	-0.0353335	-0.0601755	-0.00996954	-0.00373966	-0.0197492	-0.0175645	-0.0182423	-0.013769	0.0167598	-0.0618794	0.0293283	0.00766699	0.0103463	-0.00680616	0.0134104	0.0390973	0.0320614	-0.00703186	0.0109258	0.00973199	-0.00863624	0.0690905	0.0382212	0.00675483	-0.0787388	-0.0225247	-0.0589582	-0.0503522
TCGA-AN-A04C-01A-21R-A034-07	0.01026	0.0013815	0.0271053	0.00989929	0.0210853	0.00892317	0.0191471	0.0386092	-0.0362655	0.0269531	0.0150506	0.0329315	0.0380925	0.0338247	0.0368791	0.0223083	0.0270837	0.0339404	0.0278048	-0.0213451	-0.0163865	0.00208622	0.0189131	-0.0390689	0.0252229	-0.038056	-0.033518	-0.0613818	-0.0544151	0.031473	0.0187996	0.0255311	0.0270321	-0.0489117	-0.0409555	-0.0472553	0.0186175	0.0321719	0.0300071	0.0230293	-0.0281756	0.0309644	-0.0164879	0.036859	-0.0247575	0.0161953	-0.030774	0.0214048	-0.0134324
TCGA-E2-A1B6-01A-31R-A12P-07	-0.0274131	-0.025062	0.0475025	0.0204105	-0.00253905	0.0541622	-0.0371353	0.0429252	-0.0321979	-0.0158047	-0.00594983	0.0488584	0.0611316	0.057387	0.0443148	0.00360791	0.0530987	-0.0697634	-0.067508	0.0140985	0.0506948	-0.0119303	-0.0400081	-0.0443463	0.0376576	-0.0425592	-0.0342005	-0.0481067	-0.0466505	0.0286724	-0.030074	0.0457148	0.0487611	-0.0590705	-0.0437656	-0.0366995	0.0493694	0.0623244	0.0358163	0.0283876	-0.0457935	0.0209794	0.0513541	0.0677539	-0.0398882	-0.0585008	-0.0360653	-0.0318621	-0.0304747
TCGA-4H-AAAK-01A-12R-A41B-07	-0.000184473	-0.00209547	-0.000148077	0.0136827	-0.00318168	0.0014128	0.000717438	0.0100471	0.0116924	-0.009137	-0.0108471	0.00434911	-0.0139475	-0.012281	0.00264586	-0.0264927	0.0148612	0.00367244	0.00370862	0.021574	0.0146225	-0.00283637	4.96336e-05	-0.00668131	0.0163332	0.0286861	0.010333	0.0158861	-0.0151398	-0.0401925	-0.00657733	0.00780346	0.00639186	0.0112012	0.000551114	0.00388011	0.00458673	-0.00880136	-0.0168432	-0.0193714	-0.014351	-0.0270804	-0.000482736	0.00128936	-0.0127914	0.00172465	0.0190553	-0.00682225	0.00302784
TCGA-D8-A1JN-01A-11R-A13Q-07	0.0486264	0.041807	-0.031794	0.0320441	-0.00523922	0.0084931	0.0348063	-0.0148925	0.0505155	0.0461605	0.0196816	-9.90549e-05	0.00611143	-0.000420446	-0.0163732	0.0604525	-0.0210728	0.0103638	0.0228645	-0.0742814	-0.033021	0.0423063	0.0404077	0.0190935	-0.00897479	0.0225735	0.0533689	0.0325554	0.0513703	0.0728899	0.0404217	-0.0202273	-0.0220022	-0.00200931	0.0161625	-0.00200114	-0.0425253	-0.0212134	0.0449557	0.0603504	0.0177906	0.0609113	-0.0388203	-0.0153757	0.000706824	0.0286045	0.0399008	0.0437337	0.00957326
TCGA-B6-A0IJ-01A-11R-A034-07	-0.0392167	-0.0416962	0.0512127	-0.0156018	-0.0192237	0.0267589	-0.0419652	0.0320165	-0.061147	-0.0117141	-0.0287841	0.0303763	0.056932	0.0612713	0.0123126	0.00967387	0.0306885	-0.0219722	-0.0367613	0.00688977	0.0423662	-0.0466888	-0.0342269	-0.0422915	0.0183988	-0.063867	-0.0616676	-0.0614378	-0.0596333	0.0307703	-0.0364844	0.0472525	0.0469177	-0.032286	-0.0403887	-0.0207548	0.0526374	0.0708088	0.0334338	0.0348861	-0.0322419	0.0222625	0.0416377	0.0524129	-0.0165996	-0.0475198	-0.0685028	-0.0252761	-0.0644119
TCGA-BH-A0H7-01A-13R-A056-07	0.0248728	-0.00435827	0.0087969	0.00549582	-0.00152037	0.00474338	0.0209705	0.00435899	0.00555965	0.00840165	0.00709845	0.0186025	-0.0165112	-0.00917384	-0.000274786	-0.0107884	-0.0167752	-0.00330632	0.00648207	0.0138641	-0.00135419	-0.014418	0.00376018	-0.00525547	-0.000444344	-0.011427	0.00294901	-0.00189879	0.00223893	-0.035554	0.0162726	0.00133433	0.0150211	-0.0183514	-0.0228903	-0.014457	-0.00169406	-0.00877368	-0.0129576	-0.0343349	0.000688285	-0.0285369	-0.011727	-0.00192599	-0.00100595	0.0151088	-0.000691851	0.0089643	0.000624315
TCGA-C8-A26Y-01A-11R-A16F-07	-0.0177162	-0.0273521	0.0209595	-0.0198553	-0.0139137	0.0212867	-0.0012658	0.00922202	-0.0322406	-0.000262161	-0.0146885	0.0187133	0.0161602	0.024137	0.0147743	0.0234412	-0.0010789	-2.98289e-05	-0.00361466	-0.0208377	-0.000109288	-0.0255779	-0.00142667	0.00431128	-0.00632549	-0.0461125	-0.0321703	-0.00945571	0.0281907	0.0359128	0.00093039	0.0139973	0.00897183	-0.017525	-0.0428918	-0.0245575	0.0261675	0.0358479	0.0229895	0.0372905	0.00503996	0.0324131	-0.00395366	-0.019135	-0.0139687	-0.00110071	-0.0372408	0.00745049	-0.00167638
TCGA-E2-A15D-01A-11R-A115-07	0.00191993	0.0141008	-0.0255126	0.00569679	0.00237909	-0.0177791	0.0115927	-0.0185636	0.0435256	-0.00863368	0.00673973	-0.0280092	-0.0124482	-0.0157158	-0.0120036	-0.0123869	-0.0122291	0.0171361	0.0154933	0.00610488	-0.0110756	-0.00959922	0.0119782	0.022282	-0.0169805	0.0358923	0.0439499	0.032136	0.0289353	-0.00569619	0.0114903	-0.0209598	-0.0207025	0.0299365	0.0308884	0.0165895	-0.026197	-0.0357187	-0.0199879	-0.0135914	0.0164332	-0.000231307	-0.00742571	-0.0281234	0.0120203	0.010322	0.0405193	0.000270912	0.0210686
TCGA-E2-A1LI-01A-12R-A157-07	-0.0252259	-0.0284168	0.044249	-0.0403934	-0.0102424	-0.00219932	-0.0220144	-0.00711016	-0.0605873	-0.00265966	-0.0376499	-0.00567363	0.0644709	0.0655155	0.0142885	-0.00410475	-0.003542	-0.0263967	-0.0256868	0.0105866	0.0419911	-0.0231614	-0.0147233	-0.0151479	-0.00893874	-0.047376	-0.0626671	-0.0579515	-0.0392734	0.0278836	-0.0161628	0.032198	0.0144632	-0.00116333	-0.0103938	0.00769184	0.0291295	0.0646449	0.0231018	0.0376446	-0.0078268	0.024371	0.0340064	0.0502758	0.00619011	-0.0152774	-0.0564944	-0.00566858	-0.0630868
TCGA-A8-A09W-01A-11R-A00Z-07	0.0383535	0.0237105	0.00704045	-0.0263789	0.00881023	-0.00177554	0.0170265	-0.0139021	-0.0312152	0.0162221	0.00818249	-0.00861478	-0.00351978	0.00189015	-0.0196878	0.0236817	-0.0202705	0.00210199	0.00491771	-0.0209876	-0.0164826	0.0237943	0.00353878	0.0196121	-0.0174074	-0.0212386	-0.0291446	-0.0190956	0.00474144	0.0095894	0.0122508	-0.0420269	-0.0178056	-0.00495589	-0.00136818	-0.00669002	-0.0249073	-0.00410659	0.00416224	-0.00338014	0.0152601	0.00919845	-0.0138959	-0.00810207	0.0404604	0.0104705	-0.0165754	0.00622558	-0.000324638
TCGA-AR-A252-01A-11R-A169-07	-0.0204683	-0.00407904	-0.00838426	-0.0356113	-0.0368538	-0.0399279	-0.0404793	-0.0530125	0.0114906	-0.0395968	-0.00571234	-0.0542767	-0.00802421	-0.015041	-0.0668066	-0.00410812	-0.0506167	-0.0295422	-0.0396349	0.0152936	0.0198012	-0.0119726	-0.0474412	0.0469075	-0.0583241	0.00818982	0.0116955	0.0257897	0.0460675	-0.00149865	-0.0383619	-0.0381243	-0.0535931	0.043284	0.0424979	0.044954	-0.026973	-0.0193769	-0.044556	-0.0215213	0.0555232	-0.0222636	0.039713	-0.0234016	0.056275	-0.0478343	0.005207	-0.0457335	-0.0225397
TCGA-EW-A1J2-01A-21R-A13Q-07	-0.0200432	-0.00282701	-0.017536	-0.00859179	-0.012896	-0.0376243	-0.0150196	-0.0394128	0.0531686	-0.0353499	-0.0161277	-0.0476675	-0.0201952	-0.0212606	-0.0369754	-0.0307838	-0.0301886	-0.00280271	-0.00674801	0.0269712	0.0143132	-0.0122349	-0.0223584	0.0415461	-0.0382559	0.0484077	0.0530913	0.0537051	0.053088	-0.0314748	-0.0244392	-0.0229206	-0.0413689	0.0488435	0.0442447	0.0390032	-0.0175266	-0.0383489	-0.047468	-0.0376485	0.0388937	-0.0373181	0.0162933	-0.0371498	0.0343967	-0.0152551	0.051011	-0.026826	0.00462901
TCGA-A8-A06P-01A-11R-A00Z-07	0.0134752	-0.00180072	-0.00801114	0.00799556	0.00426856	-0.0177135	0.00401778	-0.00781866	0.0380084	-0.00725644	-0.00569647	-0.00465444	-0.0303202	-0.0293303	-0.0121573	-0.0287334	-0.00867835	0.0283439	0.021561	0.0206399	-0.00869207	-0.00923122	-0.00312849	0.00722774	-0.00368116	0.0138295	0.0380173	0.0204138	0.0122366	-0.0350085	-0.00234187	-0.0103026	-0.00719911	0.00530382	0.00181848	0.0149259	-0.00308036	-0.0176088	-0.0226957	-0.0289894	0.00373786	-0.0303346	-0.00154374	-0.0117193	-0.00466296	0.00299201	0.0319299	-0.00846175	0.0194772
TCGA-A8-A06Q-01A-11R-A034-07	0.0774985	0.0392858	-0.0226464	-0.0229021	0.0314407	-0.00324484	0.0704152	-0.0208681	-0.0223584	0.0788485	0.0551343	0.0104883	-0.00196012	-0.00190219	0.00170623	0.078869	-0.0244046	0.0386775	0.0479624	-0.0807822	-0.0719462	0.056522	0.0587195	0.0164779	-0.0158681	-0.0382773	-0.0217666	-0.0319671	-0.00601113	0.0762355	0.0669409	-0.0396858	-0.00427538	-0.00738293	0.00889297	-0.00357043	-0.0585116	-0.0023921	0.0397305	0.0733258	0.0161435	0.0804626	-0.0718253	-0.0265757	0.0188472	0.0525362	-0.0258556	0.065468	0.0295725
TCGA-B6-A0X0-01A-21R-A115-07	0.0311468	0.0376948	-0.0245105	0.0217315	0.0274438	0.0235439	0.0429135	0.00476472	0.0168962	0.0272176	0.0156775	0.0148108	-0.0149814	-0.0159975	0.0232885	0.0366655	0.0234298	0.0317846	0.0429566	-0.0336515	-0.0238269	0.0309507	0.0512634	-0.00550854	0.014854	0.0208738	0.0161524	-6.40191e-06	-0.0224503	0.0378954	0.0504637	-0.022397	0.00143813	0.00550616	0.000789212	0.00287214	-0.0196893	-0.0224669	0.0326737	0.0458408	-0.016698	0.0409559	-0.0484868	0.0126347	-0.00379533	0.0428046	0.0211229	0.0516846	0.0360374
TCGA-AR-A0TW-01A-11R-A084-07	0.0083856	0.00594746	-0.00580902	0.00928049	0.0390599	0.00687443	6.08448e-05	-0.00115047	0.0152509	0.0198943	0.0325297	0.019343	-0.0166934	-0.0080017	-0.00357478	0.0519448	-0.0300542	-0.0101334	-0.0108438	-0.0370424	-0.0217356	0.0499956	-0.00123256	0.00433356	-0.00503659	-0.0251222	0.0135069	-0.00620092	-0.0291212	0.0300746	0.00354712	-0.0164435	0.000551204	-0.00965548	-0.0143598	0.00685681	-0.0122596	0.00197827	0.0272279	0.0367569	0.00872271	0.0210789	-0.0136976	0.00274566	-0.000549199	-0.00765209	0.00697452	0.0138329	0.0135337
TCGA-D8-A1Y1-01A-21R-A14M-07	0.00852551	-0.000909298	-0.00419366	-0.00666963	-0.00142581	0.00358859	0.00441506	-0.00335143	-0.0141911	-0.00380109	0.00897734	-0.00094643	-0.0108952	-0.0118325	-0.00159368	-0.0070004	-0.00750333	0.0140149	0.00766043	0.017044	-0.0051196	-0.0103762	-0.0102539	-0.000941127	0.000691518	0.00381105	-0.015019	-0.00364688	-0.00743246	-0.0358084	-0.00484546	-0.0121664	0.000811856	0.00441113	0.00540245	0.000680226	-0.0089339	-0.00164247	-0.0117201	-0.0179132	0.000643317	-0.0268388	-8.93515e-05	-0.00900573	0.0022016	-0.000643115	-0.00512238	-0.0120089	0.00745656
TCGA-B6-A0I2-01A-11R-A034-07	-0.0241772	-0.026946	0.0520583	0.0182201	-0.0162017	0.06443	-0.0314222	0.0358507	-0.0266034	-0.00332862	-0.0080665	0.0261269	0.062933	0.065352	0.0367785	0.0335675	0.0418787	-0.0380345	-0.0477176	-0.0166139	0.0378595	-0.00292282	-0.0282426	-0.06905	0.0387876	-0.0471794	-0.029539	-0.0471066	-0.0591765	0.0526005	-0.0175639	0.0494483	0.0537545	-0.0264284	-0.0413843	-0.0172954	0.0486535	0.0709891	0.0472324	0.0501194	-0.050848	0.0418714	0.0252906	0.0603029	-0.0268413	-0.0466666	-0.0462654	-0.0127232	-0.066607
TCGA-S3-AA10-01A-21R-A41B-07	-0.0634213	-0.0503395	0.0477237	-0.017024	-0.0355816	0.0120017	-0.0544474	0.0106462	-0.0565224	-0.0265534	-0.0479532	0.0144979	0.0598253	0.0600551	0.0185637	-0.00352723	0.0255882	-0.057178	-0.063122	0.0145061	0.0612015	-0.0350227	-0.0491738	-0.0420807	0.0260078	-0.0476052	-0.0565943	-0.0505015	-0.0646828	0.00606182	-0.0539832	0.0542523	0.0269424	-0.00506903	-0.0313748	0.000843215	0.064	0.0741711	0.0191816	0.00506244	-0.0284945	-0.000827448	0.0586441	0.0617487	-0.0071367	-0.0564554	-0.0564216	-0.0400303	-0.0621556
TCGA-A2-A0SY-01A-31R-A084-07	-0.0198601	-0.00122979	-0.0140626	0.0050748	-0.00408285	-0.00483245	-0.0187733	-0.00129929	0.0116711	-0.0195108	0.00213342	-0.00892155	-0.0299248	-0.0232416	-0.0237628	-0.0199388	-0.00330883	0.00995843	0.00172623	0.0155326	0.00694393	-0.000429499	-0.0186722	0.00764335	-0.00923976	0.0253611	0.011704	-0.00788782	0.00978499	-0.0182687	-0.0168253	-0.0111187	-0.00987389	0.00462382	0.0111253	-0.00420677	-0.00857025	-0.027687	-0.0218175	-0.0173934	0.00579176	-0.0240027	0.0134424	-0.0183472	0.00496622	-0.0148047	0.0219608	-0.0238477	0.0053408
TCGA-E9-A248-01A-11R-A169-07	-0.00251442	-0.0075534	0.0105301	-0.056488	-0.0222974	-0.0292283	-0.0212878	-0.0406428	-0.0416573	-0.0156061	-0.00919848	-0.0228072	0.0356894	0.0389974	-0.0452783	0.0278975	-0.0422143	-0.0314948	-0.0327611	-0.0235614	0.021774	0.00340043	-0.0314452	0.0197535	-0.0303878	-0.033187	-0.0379057	-0.0179658	0.0191479	0.0275725	-0.0221412	-0.00200721	-0.0260987	0.0185803	0.0029026	0.0233319	-0.00982264	0.0304562	-0.00840528	0.0147777	0.030103	0.0138085	0.0303696	-0.0100099	0.0376295	-0.0362399	-0.0403251	-0.0225405	-0.0324189
TCGA-XX-A89A-01A-11R-A36F-07	-0.0355727	-0.0267169	0.00435939	0.0148076	-0.0145297	-0.0165611	-0.0394739	-0.00169007	0.0180254	-0.0451312	-0.0293238	-0.0134236	0.00273317	0.00149808	-0.0182651	-0.0509971	0.00827018	-0.00199344	-0.0128337	0.0421186	0.0176321	-0.0317116	-0.0403664	-0.00697808	0.00230268	0.0211778	0.0192409	0.0324191	0.0193211	-0.0455982	-0.0381872	0.0163043	-0.010645	0.0108029	-0.000336689	0.0153708	0.0130602	-0.0135568	-0.0321703	-0.0459097	0.00592622	-0.0503832	0.0322085	-0.00398939	-0.00915817	-0.0311754	0.0152379	-0.043763	-0.0117737
TCGA-AR-A1AI-01A-11R-A12P-07	-0.0228519	-0.0386013	0.0337627	-0.0515532	-0.0315701	-0.0145456	-0.0292282	-0.0225308	-0.0523067	-0.0036633	-0.0305159	-0.0174442	0.0662315	0.0656399	-0.00222503	0.0272522	-0.0147381	-0.0241615	-0.0328138	-0.00646162	0.0182392	-0.0160749	-0.0285865	-0.0201402	-0.0210711	-0.0480545	-0.0503817	-0.0403246	-0.0264751	0.0374201	-0.0265238	0.0196015	0.0105222	0.0160352	-0.00989219	0.024954	0.0196888	0.0501629	0.0224116	0.0406567	0.0141866	0.0324446	0.0368205	0.0381763	0.036327	-0.0341637	-0.0591355	-0.0143089	-0.0862155
TCGA-E9-A1R2-01A-11R-A14D-07	0.018441	0.0300456	-0.0284804	0.00459475	0.0222799	-0.00528348	0.00415412	-0.00388617	0.0097393	0.0170021	0.000485561	-0.009599	-0.0154197	-0.0169141	0.0141892	0.00174482	-0.00471408	-0.0130298	-0.00308837	-0.010364	-0.000758555	0.0250267	0.0131901	0.00155998	-0.0122971	0.0114027	0.0126383	0.00233276	-0.00458641	0.00234829	0.00969355	-0.00540633	-0.015151	0.0136921	0.00367232	0.00905232	-0.0151689	-0.00257045	-0.00197696	-0.000703087	0.00262305	0.00138534	-0.00610398	-0.0223283	0.00537977	0.00581312	0.00577583	0.00949294	0.0194118
TCGA-E2-A14X-01A-11R-A115-07	-0.0167553	-0.0276358	0.0258394	-0.0309715	-0.0214173	-0.016472	-0.0157373	-0.0225344	-0.0282639	-0.0182006	-0.0459458	0.000240339	0.050515	0.0508048	-0.00768892	-0.012137	-0.0229931	0.0137064	0.00028631	-0.00116061	0.0409022	-0.0237893	-0.0120556	0.00290993	-0.0254678	-0.0221703	-0.0311431	-0.0321886	-0.0192323	0.013473	-0.010753	0.0189052	0.0131664	0.00260341	-0.00265426	0.00991472	0.0283087	0.040616	-0.0124785	0.010952	0.0188969	0.00760548	0.0323694	0.0258318	0.00541321	-0.0182557	-0.0261981	-0.0191004	-0.0512053
TCGA-B6-A0RN-01A-12R-A084-07	0.0243807	0.0244276	-0.0214058	0.0306206	0.0230967	-0.00339476	0.0430023	-0.00230104	0.0534814	0.00622171	0.0191573	-0.0142608	-0.0112956	-0.0195053	-0.000512411	-0.000877923	0.000575392	0.0388221	0.0407506	-0.00133464	-0.0145272	0.0193721	0.0372749	0.0127214	-0.00513715	0.0427058	0.0512073	0.0196081	0.0187584	-0.026546	0.0328041	-0.0183858	-0.0140777	0.00993703	0.0234043	0.00203067	-0.0306381	-0.0420753	-0.00602847	-0.0165544	0.00187985	0.00199875	-0.0288766	-0.0192161	0.0012198	0.0335616	0.0542485	0.0281197	0.023746
TCGA-BH-A209-01A-11R-A157-07	-0.0178467	-0.00366093	0.000852829	-0.0334188	0.000501033	-0.00283949	-0.0406376	-0.0193385	-0.0479435	-0.0109681	0.0142127	-0.014305	0.018178	0.0224424	0.00172283	0.029287	-0.00492798	-0.056684	-0.0556062	-0.0110795	0.00503225	0.0171189	-0.0407026	-0.00256673	-0.0227385	-0.042216	-0.0474942	-0.0544515	-0.0477925	0.0190958	-0.0377061	-0.0182478	-0.00951833	0.00624694	0.00998253	0.00332012	-0.00115847	0.0354472	-0.00145334	0.0100908	0.00505774	0.00344587	0.0384738	0.015361	0.0241711	-0.0455826	-0.0485625	-0.0293453	-0.0218309
TCGA-OL-A5D6-01A-21R-A27Q-07	-0.00629591	-0.0272695	0.0342785	0.0443808	-0.0178038	0.0104921	-0.00316755	0.0252089	0.0313244	-0.0145098	-0.031636	0.0341774	0.0096901	0.0130004	-0.0198335	-0.0346321	0.0191209	0.0246083	0.0176395	0.0318825	0.0206558	-0.0462777	-0.0117282	-0.0289261	0.0198941	-0.012786	0.0343472	0.0135504	-0.0118923	-0.0303203	-0.00514286	0.0196392	0.0073981	-0.0353501	-0.0465241	-0.0436985	0.0364444	0.00588616	-0.0042021	-0.0231042	-0.0210865	-0.0273662	0.00784729	-0.000328381	-0.0378902	0.00328461	0.0216022	-0.0108065	-0.0094006
TCGA-A2-A1G0-01A-11R-A13Q-07	-0.0128393	0.0149201	-0.0382857	-0.0111001	-0.010058	-0.0376661	-0.00673588	-0.0358595	0.0456845	-0.0172467	-0.0101317	-0.0452725	-0.0412096	-0.0432861	-0.0448968	-0.0135975	-0.0314027	0.0184645	0.0113506	0.00211617	-0.0101143	0.00602872	-0.000177357	0.0387949	-0.0358451	0.0450427	0.0435792	0.0386789	0.0262185	-0.00774507	-0.00827868	-0.0389154	-0.0504495	0.0448561	0.0449555	0.0424118	-0.0324405	-0.052276	-0.0435679	-0.00734162	0.0344943	-0.0125611	0.000838281	-0.0524679	0.0199417	-0.00584208	0.048827	-0.0121098	0.0137759
TCGA-EW-A1IY-01A-11R-A13Q-07	-0.0277826	-0.000894865	-0.0280159	-0.0542695	-0.0559076	-0.0501527	-0.0250741	-0.0717992	-0.00380824	-0.0375253	-0.0173478	-0.0606669	-0.00576282	-0.00830628	-0.0762488	0.00720443	-0.0590061	-0.0239075	-0.0306139	0.0146728	0.0126808	-0.0212898	-0.031625	0.0713937	-0.0747311	0.00938053	-0.00104751	0.0154699	0.0705078	-0.0216901	-0.0286149	-0.060782	-0.0708658	0.0440745	0.0538714	0.0492502	-0.0438395	-0.0307966	-0.0445328	-0.0327818	0.05697	-0.016824	0.0237137	-0.0493334	0.0810615	-0.0270584	-0.00514144	-0.0303393	-0.0215068
TCGA-A2-A0YL-01A-21R-A109-07	-0.0209318	-0.00554266	-0.0176009	-0.0214087	-0.0362219	-0.0315275	-0.0115191	-0.0255877	0.00959455	-0.0274639	-0.0307948	-0.0331825	-0.0113197	-0.0110615	-0.0294907	-0.027323	-0.0164186	-0.0031076	-0.00400935	0.0248196	0.00789542	-0.0219637	-0.00776718	0.0256673	-0.029598	0.0307893	0.00900612	0.0185451	0.0228825	-0.0203085	-0.0117675	-0.0140786	-0.0282672	0.0313887	0.0337254	0.029017	-0.0132487	-0.0279093	-0.0438692	-0.0221843	0.026986	-0.0229207	0.0121532	-0.0215504	0.0274785	-0.00603369	0.0125167	-0.0170068	-0.0119382
TCGA-EW-A6SD-01A-12R-A33J-07	-0.018383	-0.0122598	0.0155854	-0.00722881	-0.00138037	-0.00226947	-0.0228605	0.00769688	-0.010457	-0.0146769	-0.0163143	0.0082693	0.0138866	0.02001	-0.0144006	0.00473294	-0.0107275	-0.0138628	-0.0208038	-0.00310712	-0.00314978	-0.00421639	-0.0207701	-0.0125981	0.0023471	-0.0216664	-0.00482574	-0.0087688	-0.0181362	-0.000344043	-0.0230414	0.0210148	0.00372753	-0.00733138	-0.0205688	-0.0166809	0.016022	0.0248006	-0.000339083	-0.00475508	-0.00279188	-0.00417554	0.0170128	0.0202082	0.00580744	-0.0197381	-0.0180714	-0.0167438	-0.00955723
TCGA-AO-A03U-01B-21R-A10J-07	-0.0383352	-0.0399022	0.0121821	0.00313207	-0.0525213	-0.0286129	-0.0790143	-0.0308287	0.0414083	-0.0603352	-0.0455472	-0.025637	0.0252268	0.0246685	-0.056486	-0.0288324	-0.0309485	-0.00910196	-0.0262939	0.036916	0.0549077	-0.0589688	-0.0459846	0.025417	-0.0244387	0.0194403	0.0426586	0.0436964	0.0440168	-0.0253827	-0.0552102	0.0128206	-0.0266674	0.0334484	0.00691989	0.0396906	0.027187	-0.000830512	-0.0479263	-0.0354805	0.0287486	-0.0434195	0.0602298	0.00399339	0.0175513	-0.0536918	0.0296198	-0.0526699	-0.0241522
TCGA-A8-A0A1-01A-11R-A00Z-07	-0.0112769	0.00683825	-0.0107336	-0.014211	-0.000351928	-0.0126869	-0.0253919	-0.0286559	0.0147031	-0.0243578	0.00437636	-0.0271905	-0.0226221	-0.0180773	-0.0218724	-0.00984213	-0.0200152	-0.00722788	-0.0173189	0.00822638	-0.00417304	-0.000539253	-0.0319654	0.0317627	-0.0266904	0.0317416	0.0174643	0.0374259	0.0391948	-0.0127025	-0.0257609	-0.0251966	-0.025975	0.0358071	0.0247121	0.0216814	-0.0176895	-0.0332932	-0.0208573	-0.0207356	0.0312709	-0.018508	0.0133517	-0.0267532	0.0326162	-0.0340822	0.0139827	-0.0262129	0.00799923
TCGA-S3-AA15-01A-11R-A41B-07	-0.0510941	-0.0613505	0.0335871	0.0077861	-0.0436954	0.0236885	-0.0560487	0.0172572	-0.0203481	-0.0480837	-0.0495393	0.0130773	0.0432365	0.0434532	-0.00968934	-0.0537645	0.0323823	-0.0094953	-0.0280376	0.0547309	0.0619376	-0.0609411	-0.0514839	-0.0247657	0.0243551	-0.0266496	-0.0184536	-0.0110383	-0.0255207	-0.0323859	-0.0493596	0.044998	0.0214642	-0.00836524	-0.0334437	-0.00915769	0.0536072	0.0373171	-0.0139965	-0.0333552	-0.0290402	-0.03618	0.0579942	0.0404864	-0.0182235	-0.05137	-0.0296181	-0.0571646	-0.0336291
TCGA-E9-A54Y-01A-11R-A466-07	0.0926361	0.0838526	-0.0221696	0.0891173	0.131903	0.114598	0.0712285	0.109547	-0.0122064	0.113822	0.112406	0.102853	-0.00573674	-0.00524021	0.147926	0.0930636	0.111768	0.0448137	0.0604717	-0.085006	-0.0592495	0.11353	0.0756265	-0.0826805	0.103069	0.0216583	-0.0150813	-0.0125187	-0.0461655	0.0967602	0.0795923	0.0229996	0.0803097	-0.0851971	-0.0637037	-0.081649	0.00282397	-0.00393904	0.144155	0.11113	-0.0981573	0.10887	-0.0810099	0.0567852	-0.0940988	0.0587455	-0.00785269	0.0868105	0.0659158
TCGA-E9-A54X-01A-11R-A266-07	0.0700013	0.020401	-0.036466	0.0325292	0.0484283	0.0339211	0.0861117	0.0182282	0.0127569	0.0827691	0.077948	0.0236062	-0.0278849	-0.0239934	0.0294817	0.0926706	0.0134911	0.0509234	0.072209	-0.0899364	-0.0545228	0.0346155	0.104057	-0.00104258	0.0121164	-0.00690074	0.0135121	0.000786032	0.00494271	0.097882	0.0909318	-0.0249	0.00361869	-0.0137141	-0.0275309	0.00289673	-0.0241272	-0.0138893	0.066662	0.10189	-0.0207538	0.104235	-0.0829556	-0.0118098	-0.0227178	0.080536	0.0110034	0.101321	0.0613506
TCGA-D8-A143-01A-11R-A115-07	0.00299088	-0.053326	0.0431774	-0.0302201	-0.0284044	0.00512986	0.00231863	0.0103091	-0.0595619	0.0167738	-0.0188909	0.016577	0.0475642	0.0485587	0.0111417	0.0185548	0.014193	0.0249417	0.0176105	-0.00575811	0.0318192	0.00133217	0.00348223	-0.027647	0.00990011	-0.0622222	-0.0643527	-0.0556792	-0.0097646	0.0210801	0.00840588	0.0243092	0.0343238	-0.0170441	-0.0382772	-0.0107191	0.0272598	0.0473274	0.0187427	0.0273916	-0.0159039	0.0178787	0.00781431	0.0362945	0.0106258	0.00303376	-0.0586142	-0.0058335	-0.0284894
TCGA-AR-A0U4-01A-11R-A109-07	-0.0709958	-0.0573398	0.041586	-0.0230983	-0.0472061	-0.00992875	-0.0693256	-0.0109054	-0.0321742	-0.0364092	-0.0427612	-0.0103834	0.0545746	0.0554475	-0.0217987	-0.00169518	-0.0183097	-0.0109605	-0.0365522	0.0215585	0.0448175	-0.0389236	-0.0564893	-0.00930894	-0.00347497	-0.0416356	-0.0303683	-0.0259847	-0.0242137	-0.000685185	-0.0705826	0.0316354	7.66173e-05	0.0114572	-0.0149041	0.0195026	0.034695	0.0518273	-0.0117069	-0.00843084	0.00337396	-0.00812504	0.0564684	0.0263838	0.0285428	-0.0581507	-0.0425812	-0.0486168	-0.0718303
TCGA-OL-A5RU-01A-11R-A28M-07	-0.0348128	-0.00433212	0.00944132	0.045552	0.0176077	0.0146222	-0.0191537	0.00776207	0.0433543	-0.020336	0.00374333	0.0102445	-0.015253	-0.0171924	0.00181818	-0.00356233	0.00937208	0.0045956	-0.00559236	-0.000923403	0.000326066	0.0176063	-0.0085962	-0.0054453	0.0144938	0.0255663	0.0434334	0.0284911	0.0107423	0.012519	-0.0219041	-0.00303222	0.0101089	-0.00328997	0.000595638	-0.0143451	0.00839076	-0.0211131	0.0124539	0.0141807	-0.00859528	0.000653056	0.0138337	-0.0136474	-0.0156217	-0.0205877	0.0411296	-0.0165619	0.0218599
TCGA-BH-A0AW-01A-11R-A056-07	-0.0102602	-0.0140272	0.0398004	0.0144236	-0.0222822	0.0191251	-0.028663	0.036362	-0.0105311	-0.0156134	-0.000445162	0.0338977	0.0206573	0.016614	0.00651028	-0.00813832	0.0122499	-0.00943655	-0.0222926	0.0184807	0.029077	-0.0143144	-0.0419857	-0.0134153	0.0189545	-0.029256	-0.0114508	-0.0367694	0.00151749	-0.0106899	-0.0273217	0.0267157	0.0223318	-0.0590968	-0.0337409	-0.0573819	0.0179086	0.0237132	0.00610986	-0.0185302	-0.0158416	-0.0250538	0.0322222	0.0195945	-0.0218506	-0.0425235	-0.0177446	-0.0368694	0.000598671
TCGA-A7-A5ZX-01A-12R-A29R-07	0.00690082	0.000556398	-0.0156542	0.0405781	-0.0119159	0.00244416	0.0147012	0.00785373	0.0613542	-0.0175121	-0.0223302	-0.00408859	-0.0118298	-0.015612	0.00139523	-0.0358021	0.0131868	0.0260551	0.0271525	0.023529	0.00531132	-0.00602317	0.012562	0.000584852	0.00605679	0.0468376	0.0553823	0.0265069	0.0248023	-0.0220915	0.0128972	0.00982818	-0.00189465	0.0100144	0.015681	0.0108816	0.00527983	-0.0328798	-0.011697	-0.0176439	-0.00482335	-0.0200003	-0.00835385	-0.0103175	-0.0104055	0.0189354	0.0596787	0.00311483	0.0110602
TCGA-D8-A1XL-01A-11R-A14M-07	-0.00997148	0.00650774	0.00962261	0.0277538	0.0492148	0.0487228	-0.0126785	0.040608	-0.0260597	0.0128043	0.0383797	0.0396179	0.00381173	0.000912422	0.0527576	0.0380564	0.0439581	-0.0671202	-0.0532835	-0.031188	-0.00512128	0.0467802	-0.00862207	-0.0347873	0.0304552	-0.036666	-0.0306199	-0.0603322	-0.0603198	0.0279086	-0.0139815	0.0140149	0.0511282	-0.0338469	-0.0336736	-0.0351531	0.021529	0.0313939	0.0455715	0.0404295	-0.0363307	0.0243049	0.00690517	0.0357397	-0.0223239	-0.0270422	-0.0279208	-0.00225155	-0.00277937
TCGA-AC-A3YJ-01A-11R-A22U-07	0.0390633	0.0390757	-0.0131376	0.0723419	0.067755	0.0673609	0.0103041	0.0512227	0.0389293	0.0283635	0.0467915	0.0597572	-0.00942105	-0.0223569	0.0573015	0.0358515	0.0471029	0.0174536	0.0202666	-0.0373847	-0.0200514	0.0396494	0.0151587	-0.0346803	0.0520386	0.0249055	0.0383153	-0.0020021	-0.0146344	0.0474013	0.0171298	0.0175129	0.0534001	-0.0560356	-0.0203931	-0.052195	0.00444956	-0.0107343	0.0592272	0.036834	-0.0522975	0.0347801	-0.0265451	0.0200475	-0.0607071	0.00234071	0.033572	0.0220796	0.0443179
TCGA-AO-A12D-01A-11R-A115-07	-0.0221144	-0.0237696	0.00621911	-0.0163505	-0.0280677	-0.0252032	-0.0297942	-0.027494	0.00286064	-0.0310399	-0.0300699	-0.0138667	0.0145086	0.0213891	-0.0408768	-0.0156746	-0.0223194	-0.0321662	-0.0374498	0.0202885	0.0348636	-0.0421574	-0.0359023	0.0229733	-0.0158	-0.0154047	0.00640088	0.0209154	0.0262481	-0.0238863	-0.034122	0.0093362	-0.014375	0.0211032	-0.00342318	0.00636153	0.0154173	0.00563362	-0.0230665	-0.0187707	0.0180088	-0.0303405	0.0288145	-0.00246787	0.021105	-0.0335215	-0.00315189	-0.0370597	-0.0196315
TCGA-E9-A1R7-01A-11R-A14M-07	0.0737848	0.0660092	-0.0703953	-0.0457246	0.0274277	-0.0354627	0.0640021	-0.0498153	-0.00352699	0.0478867	0.0391362	-0.0502354	-0.017656	-0.0175664	-0.0223075	0.0433913	-0.0692882	0.0473176	0.0537512	-0.0481506	-0.0473101	0.0561704	0.0546039	0.0563993	-0.0551847	0.0139762	0.000858399	0.0170548	0.0377292	0.033071	0.0600937	-0.078902	-0.0603312	0.0492854	0.0528652	0.0473891	-0.0631527	-0.0333736	-0.000788661	0.0232483	0.0563703	0.041645	-0.0553824	-0.0500596	0.0652873	0.0619331	-0.0104534	0.0596991	0.023123
TCGA-C8-A26X-01A-31R-A16F-07	-0.0423429	-0.0536741	0.0381473	0.0169553	-0.0284893	0.00936152	-0.0467432	0.0239147	-0.00954028	-0.0410197	-0.0145165	0.0300274	0.0205782	0.0251161	-0.0278599	-0.015967	0.00949247	-0.0314129	-0.0420808	0.0284542	0.036257	-0.0416732	-0.0502816	-0.0172153	0.00406762	-0.0507546	-0.0111812	-0.0276578	-0.0181623	-0.0186394	-0.0438587	0.0174973	0.0187339	-0.0421402	-0.0516631	-0.0510346	0.0389777	0.0309613	0.000820526	-0.0243205	-0.0209095	-0.0330559	0.043125	0.0134752	-0.0171972	-0.0477267	-0.0235917	-0.0432777	-0.0208764
TCGA-A2-A0CX-01A-21R-A00Z-07	-0.00139834	-0.018171	0.015942	-0.0071554	-0.0141084	0.000979351	-0.0105282	0.00629816	-0.0181824	-0.0057261	-0.0087214	0.00385668	0.0245436	0.0227415	-0.00492837	-0.0121529	-0.0109915	-0.0105886	-0.0129154	0.0206549	0.0046949	-0.0135744	-0.0154438	-0.00445352	-0.00485281	-0.0368089	-0.0205477	-0.0316993	-0.0308855	-0.0257846	-0.0111968	-0.00395924	0.00656349	-0.0105546	-0.0097399	-0.0102997	0.0033482	0.00494207	-0.00031574	-0.0155578	0.000255573	-0.026127	0.00554314	-0.00132481	0.013707	-0.00725642	-0.0201442	-0.0114929	-0.0159302
TCGA-A2-A0YG-01A-21R-A109-07	0.0326177	0.0298114	-0.0255974	-0.0412629	-0.0195833	-0.0234196	0.031287	-0.0186316	-0.0314499	0.0304417	0.00316395	-0.0105697	-0.00933361	0.00220051	-0.0182885	0.030361	-0.0322547	0.01454	0.0193515	-0.0203596	-0.0238216	0.0133714	0.0231967	0.0176034	-0.0338014	-0.0177271	-0.031684	-0.00312489	0.00400871	0.0228701	0.0273341	-0.0350436	-0.0208572	0.00863692	0.0110492	0.00698042	-0.0306104	-0.00095976	-0.00161127	0.0178687	0.0158819	0.0213115	-0.0296239	-0.0253881	0.0207878	0.0274241	-0.0303671	0.0248504	-0.0164652
TCGA-AR-A2LM-01A-11R-A180-07	-0.0130342	0.00584683	-0.0321486	-0.016562	-0.0189636	-0.0440381	-0.0033501	-0.0347432	0.0412861	-0.0273138	-0.0304628	-0.0451141	-0.0195959	-0.0212561	-0.0383046	-0.0272281	-0.0285756	0.0217367	0.0136322	0.0270995	0.00900307	-0.0182089	-0.00055328	0.0416385	-0.0409594	0.0609946	0.0426592	0.051563	0.0486372	-0.0326568	-0.00859097	-0.0273982	-0.0434054	0.0553416	0.0518888	0.0426319	-0.0237851	-0.0381582	-0.0502828	-0.0300535	0.0365597	-0.0247423	0.00742759	-0.0334385	0.0284937	-0.00147911	0.0426711	-0.0137871	-0.000137267
TCGA-A2-A0CR-01A-11R-A22K-07	-0.0490784	-0.021613	0.0396789	0.0835818	0.0292025	0.0757035	-0.0473021	0.0781485	0.0284618	-0.0406564	0.00293878	0.0614254	0.00541994	0.00133332	0.0561247	-0.0339044	0.0926557	-0.0372427	-0.0467768	0.0364914	0.0351791	-0.00733933	-0.0480889	-0.0648033	0.080592	0.0184748	0.0259782	-0.00343118	-0.0113123	-0.00932543	-0.04442	0.0693462	0.0677206	-0.0555326	-0.0475111	-0.067315	0.0643604	0.0109854	0.030967	-0.00287393	-0.071251	-0.0304948	0.0505332	0.0614498	-0.0791343	-0.0592833	0.0290465	-0.0454837	0.0172337
TCGA-EW-A1OZ-01A-11R-A144-07	0.00789482	-0.00188106	0.0100441	0.00543538	0.0266257	0.0139793	0.0113482	0.0199391	-0.0191084	0.0209079	0.0146071	0.026911	-0.00858965	-0.00480633	0.00508807	-0.00366032	0.0128008	0.00443123	0.00753527	0.00313975	-0.011647	0.0230302	0.00269963	-0.0271015	0.0186135	-0.0148326	-0.0201378	-0.0295899	-0.046317	-0.013876	0.00204536	0.0152816	0.0248525	-0.0213055	-0.0179388	-0.0269818	0.0139109	0.00995164	0.013814	-0.00399597	-0.0173271	-0.010318	-0.0092879	0.0205766	-0.0224552	0.00706372	-0.023437	-0.000180812	0.00329107
TCGA-BH-A0BF-01A-21R-A12P-07	-0.035917	-0.024008	0.0207166	-0.0143049	-0.0136354	-0.00750111	-0.0483183	-0.0123384	-0.00110033	-0.0407324	-0.011217	-0.0184898	0.00977054	0.0153883	-0.0136747	-0.0267602	-0.00357214	-0.0547277	-0.0572663	0.0420024	0.0348046	-0.0223791	-0.0550353	0.000805163	-0.00546045	-0.00137868	0.00084384	0.0120428	-0.00124966	-0.0425395	-0.0501511	0.005651	-0.00990081	0.0238401	0.00278257	0.0158747	0.0133176	0.00761981	-0.0298905	-0.037217	0.00812316	-0.0461726	0.041226	0.00291106	0.00941754	-0.0513221	-0.0119367	-0.0482341	-0.0249133
TCGA-3C-AALJ-01A-31R-A41B-07	0.0024173	0.00217399	0.00684623	0.0260589	0.0238112	0.0316777	-0.00175522	0.0461231	-0.011683	0.00772784	0.0209929	0.0247647	-0.00556046	-0.00424905	0.0346927	-0.00629731	0.0378259	0.0121084	0.00631303	0.0098545	-0.0127472	3.60559e-05	-0.00504396	-0.0391175	0.0445744	-0.00515211	-0.00648698	-0.00844198	-0.0223283	-0.012553	-0.000464364	0.0221325	0.0183048	-0.0262645	-0.0313199	-0.0317288	0.0175465	0.00660477	0.0217608	-0.00329501	-0.0485476	-0.0122666	0.00809167	0.0289673	-0.0356887	-0.00592686	-0.00856963	-0.00729665	0.0139014
TCGA-E2-A15A-06A-11R-A12D-07	0.0104608	0.0237682	-0.013025	-0.0237471	0.00742675	-0.00359349	-0.00505659	-0.0138726	-0.02426	0.0109321	0.0170434	-0.000735942	-0.00737925	-0.0108014	0.00653923	0.0194668	-0.0134963	0.00397832	-0.00413844	-0.0144379	-0.0135182	0.0335652	-0.00898019	0.00900406	-0.0134725	-0.011631	-0.0258393	-0.015462	-0.00120694	0.00881653	-0.00416807	-0.0104762	-0.00559743	0.0138661	0.0148646	0.0166679	-0.0174594	-0.00205212	0.00448566	0.00696999	0.0165288	0.0116415	0.00984303	-0.00375703	0.0145834	-0.0220841	-0.0231466	-0.00699007	0.000620626
TCGA-AC-A2FF-01A-11R-A17B-07	-0.00704692	-0.00613496	-0.0216183	-0.0161049	-0.0405827	-0.0265456	-0.0234536	-0.0303356	0.0202245	-0.0368542	-0.0301447	-0.036266	-0.00981506	-0.0123049	-0.043227	-0.0420819	-0.0192503	-0.000350272	-0.00941078	0.0378988	0.0187107	-0.0324202	-0.0305729	0.0324552	-0.0327107	0.0305529	0.0192041	0.0239932	0.0323604	-0.0278102	-0.0215885	-0.0177047	-0.038267	0.0277666	0.0346312	0.0314908	-0.0145409	-0.0213035	-0.0535294	-0.0415905	0.0350883	-0.0380521	0.0288398	-0.0315523	0.0252209	-0.0237538	0.021294	-0.0370036	-0.00763916
TCGA-A8-A0A6-01A-12R-A056-07	-0.0123798	0.00323491	-0.0168671	-0.00611142	-0.01181	-0.0275271	-0.0248186	-0.0259433	0.0302174	-0.0219727	-0.0100057	-0.0239428	0.00302901	-0.00384392	-0.0312738	-0.0050666	-0.0358848	-0.0209512	-0.0259802	0.00939221	0.0156401	-0.00426636	-0.0301707	0.0340434	-0.0292098	0.0141917	0.0302494	0.0238217	0.0388792	0.00125366	-0.0256024	-0.0121541	-0.0247717	0.0162345	0.0259638	0.0137414	-0.0135589	-0.0121393	-0.0176987	-0.00923456	0.0306058	-0.0156375	0.024057	-0.012639	0.0172253	-0.0359284	0.0223535	-0.0284918	0.00602443
TCGA-E9-A243-01A-21R-A169-07	-0.0275718	-0.025001	0.00991782	-0.0466717	-0.0437572	-0.0181558	-0.0568912	-0.0464684	-0.0224891	-0.0435016	-0.026593	-0.032129	0.0457082	0.0414885	-0.060698	0.0102971	-0.0368516	-0.0337198	-0.0496675	0.0136913	0.0501586	-0.0274494	-0.0693986	0.0260482	-0.049476	-0.0204036	-0.0244797	-0.0162777	0.0212768	-0.00520732	-0.0546032	-0.0109556	-0.0130628	0.0189313	0.0266394	0.034588	-0.00568602	0.0258357	-0.0292732	-0.0205713	0.0339173	-0.0241323	0.0581154	0.00425366	0.0476636	-0.0629809	-0.0333621	-0.0576544	-0.0481102
TCGA-E2-A159-01A-11R-A115-07	-0.0191843	-0.0375692	0.0423384	-0.0350289	-0.0258926	0.00191626	-0.0294222	-0.0130486	-0.037419	-0.0230167	-0.0255391	-0.00741624	0.0350736	0.0396881	-0.00515227	-0.000778416	-0.00381361	-0.00968199	-0.0210421	0.0137559	0.0327578	-0.0328084	-0.0381254	0.000712529	-0.012366	-0.0397186	-0.0372771	-0.0155595	0.012625	0.00205445	-0.0315935	0.0200432	0.00799459	0.00270992	-0.0198189	-0.00717246	0.0351552	0.0435354	-0.00763951	-0.00109075	0.00234876	-0.0118024	0.0383999	0.0140928	0.0089297	-0.0337025	-0.0465099	-0.0303483	-0.0466152
TCGA-A8-A094-01A-11R-A00Z-07	-0.00190612	-0.0117728	0.0349984	-0.0239226	-0.0208514	0.00734674	-0.0237004	-0.0129967	-0.0179458	-0.00402389	0.00265871	0.00569334	0.0213176	0.0203414	-0.0260533	0.01383	-0.0352299	0.00079277	-0.0115508	0.00511126	0.0217246	-0.00159001	-0.0278775	0.0127481	-0.0256858	-0.0454426	-0.0160151	-0.00872404	0.0100107	0.00142619	-0.0232204	0.0014487	0.005641	-0.00404529	-0.00656866	-0.0129191	0.0055338	0.0117591	0.000385378	0.00240605	0.00965115	-0.012606	0.0177056	-0.0109119	0.00941842	-0.0242701	-0.03353	-0.0200183	-0.0202134
TCGA-BH-A0B9-01A-11R-A056-07	-0.00922371	-0.0259077	0.0491076	-0.00948459	-0.0311454	0.0155326	-0.0184787	0.0162348	-0.0478517	0.0144175	-0.0355817	0.022824	0.065844	0.0652669	0.0147982	0.0224533	0.0293674	-0.0213691	-0.0261563	-0.00702402	0.0276609	0.00221231	-0.0155979	-0.0396379	0.0123529	-0.058373	-0.052467	-0.0793509	-0.0707462	0.0408097	-0.0152976	0.0411647	0.0558849	-0.0354113	-0.0283071	0.00523834	0.0409631	0.0603929	0.0392632	0.0483276	-0.0303305	0.0336853	0.0311983	0.0668294	-0.0160309	-0.037849	-0.0490406	-0.00502097	-0.0444477
TCGA-LL-A7SZ-01A-32R-A352-07	0.0142549	-0.0034045	0.0321122	0.0811966	0.0723214	0.108112	-0.00393371	0.0948734	-0.0113373	0.0104885	0.0646806	0.0934392	0.0123988	0.00625949	0.0744092	0.0121846	0.0856147	-0.00965317	-0.0149606	-0.0148752	-0.00274295	0.0321781	-0.0170676	-0.0852929	0.085375	-0.028478	-0.0146666	-0.0409308	-0.0692855	0.0164004	-0.00244166	0.066202	0.0955995	-0.0955925	-0.0826968	-0.091288	0.0504969	0.0275283	0.0796818	0.0303264	-0.0912358	0.00395243	0.00723814	0.0633167	-0.0756818	-0.030258	-0.0090341	-0.00628655	0.021094
TCGA-3C-AALI-01A-11R-A41B-07	0.00468605	-0.011135	0.0209941	0.014631	0.0246085	0.0180235	-0.00721691	0.0451379	-0.0228269	0.00895012	-0.00213965	0.0367108	0.0183046	0.0142625	0.0317952	0.00232462	0.034496	-0.00746168	-0.0120331	-0.00137898	0.00193399	-0.0128854	-0.00705258	-0.024018	0.0361201	-0.022377	-0.0222765	-3.25528e-05	0.000189805	-0.000782767	-0.00343535	0.0255505	0.0304861	-0.0231722	-0.0415566	-0.00857112	0.0116168	0.0234822	0.0232107	0.0115513	-0.0273623	-0.000403195	0.00461646	0.0147399	-0.0411888	-0.012004	-0.0258541	-0.00166529	0.016324
TCGA-E2-A15E-06A-11R-A12D-07	0.0449589	0.0580672	-0.0386171	0.00699465	0.0324858	-0.0183082	0.0331494	-0.00195824	0.0286688	0.0374792	0.0455225	-0.00354247	-0.0486503	-0.0442758	0.00466907	0.0636094	-0.0120207	0.00651664	0.0182369	-0.0509134	-0.0555176	0.0801223	0.0289363	0.018757	-0.00993127	0.027863	0.029139	0.0106955	0.0180955	0.0554761	0.0349176	-0.0370538	-0.0123349	0.00197423	0.0259009	0.00812108	-0.0534112	-0.0358567	0.0191592	0.0637679	0.0145136	0.0618376	-0.0367317	-0.0257027	0.00412005	0.0177967	0.0220148	0.035437	0.0315958
TCGA-BH-A0BZ-01A-31R-A12P-07	-0.00981838	-0.00555562	0.0141466	0.00442254	-0.000647654	0.00947066	-0.0300296	0.021773	-0.0173188	-0.0141411	0.00456557	0.0174035	0.000799468	0.00456793	0.0133263	-0.0107445	0.0127545	-0.0571397	-0.0514816	0.0186809	0.0194467	-0.0159601	-0.0342633	-0.015957	0.0163188	-0.0186448	-0.0155836	-0.0127142	-0.0105	-0.0269203	-0.0310023	0.0112261	0.0129194	-0.0171681	-0.022222	-0.0146501	0.0169991	0.0184101	-0.00113465	-0.0175799	-0.00979479	-0.0318549	0.0212304	0.00887602	-0.0188677	-0.0345173	-0.0214647	-0.0246313	0.000301964
TCGA-C8-A278-01A-11R-A169-07	-0.00947787	-0.00556512	0.00851226	-0.0177885	-0.0384788	0.00223544	-0.0245647	-0.013278	-0.0278088	-0.020736	-0.00345462	-0.00750265	0.0178606	0.0176122	-0.0359322	0.011982	-0.0164305	-0.0316131	-0.0364758	0.00361391	0.0204966	-0.02091	-0.0395416	-0.00162001	-0.0264557	-0.0480634	-0.0231854	-0.0365157	-0.025497	-0.0120009	-0.0256955	-0.00962633	-0.00441235	-0.0104844	-0.0106073	-0.0149265	-0.00191502	0.0286986	-0.0057315	-0.0196296	0.00144521	-0.0204035	0.0221064	-0.0252674	0.0338673	-0.0312173	-0.0331741	-0.0315009	-0.0445286
TCGA-AR-A0TT-01A-31R-A084-07	-0.019308	-0.00634538	0.00189143	-0.0110749	-0.0109722	-0.00420592	-0.0419598	-0.0234813	-0.00613496	-0.0241038	-0.00545625	-0.0191686	0.00119084	0.0045233	-0.0176359	0.00193768	5.45649e-05	-0.0230333	-0.035908	0.00977347	0.00767723	-0.00739664	-0.0458026	0.0156744	-0.0219581	0.00367251	-0.00516606	0.010437	-0.00492524	-0.00947733	-0.0413417	-0.00587448	-0.0115782	0.0244936	0.0141628	0.0105744	-0.0112305	-0.00395154	-0.0142146	-0.0104302	0.0174927	-0.018001	0.0362201	0.00712092	0.00879496	-0.0529319	-0.00945958	-0.0427822	-0.0147001
TCGA-S3-AA0Z-01A-11R-A41B-07	-0.0220126	-0.0275874	0.0159751	-0.0359723	-0.028221	0.00604172	-0.0129659	-0.0126917	-0.0582592	-0.00224885	-0.051579	-0.00323799	0.0492973	0.060424	0.0171024	0.00464753	0.0168801	-0.00756828	-0.0181134	0.00085167	0.0548786	-0.0127056	-0.0209171	-0.00822824	0.00986425	-0.0125405	-0.0535695	-0.000438308	-0.00208024	0.018723	-0.0145565	0.00834969	-0.00824369	0.0226434	-0.00644728	0.00254848	0.021005	0.0395736	0.0100301	0.0253867	-0.00941115	0.0215758	0.0214268	0.0457758	0.00391635	-0.0232565	-0.0434464	-0.00313657	-0.0491191
TCGA-PE-A5DE-01A-11R-A27Q-07	-0.0410357	-0.00337367	0.0111214	0.0247251	4.40921e-05	0.0271856	-0.0460211	0.0185381	0.0102298	-0.0351677	0.00369899	0.00564582	-0.00715431	-0.00805758	0.00726521	-0.00495184	0.0263637	-0.038129	-0.0462803	0.0104905	0.00972709	-0.00490277	-0.0372875	-0.00906761	0.0224711	0.0179226	0.0122956	0.0229237	0.0158699	0.00462461	-0.0384392	0.0160944	0.00442137	-0.00346333	-0.0043936	-0.0152726	0.0159659	-0.00206323	0.0092112	0.000512814	-0.012982	-0.0107524	0.0321702	0.00798674	-0.0131436	-0.0540189	0.0155516	-0.035151	0.0141366
TCGA-AN-A0AL-01A-11R-A00Z-07	-0.0382057	-0.0525775	0.0579883	-0.00148598	-0.0430137	0.0108441	-0.0311591	0.0162712	-0.0306902	-0.032359	-0.0560356	0.0266	0.0437873	0.0500145	-0.012067	-0.0263988	0.0250864	-0.0216723	-0.0271524	0.0325782	0.0459985	-0.0636782	-0.0384655	-0.017508	0.0173097	-0.0482745	-0.0311643	-0.0255453	-0.00330585	-0.0289404	-0.031478	0.0392296	0.0372208	-0.0316593	-0.045385	-0.020156	0.0445889	0.0522939	-0.0116813	-0.0322941	-0.0187681	-0.0295745	0.0357373	0.0573908	-0.0222209	-0.0242173	-0.0386568	-0.0399724	-0.035129
TCGA-EW-A1P1-01A-31R-A14D-07	-0.0778007	-0.0546874	0.0318751	-0.00480991	-0.0510255	-0.0345924	-0.052737	-0.0234908	0.0196387	-0.0670239	-0.0422617	-0.0336218	0.0147246	0.0158141	-0.0477016	-0.0656711	-0.0109821	-0.00498584	-0.0199092	0.0643253	0.0482495	-0.0606237	-0.0494392	0.00649879	-0.0224494	0.00314001	0.022575	0.0142826	0.00770482	-0.0462315	-0.0525451	0.00860939	-0.0317684	0.0231292	0.0142267	0.0140391	0.0240292	-2.61198e-05	-0.0568369	-0.0569536	0.0229675	-0.0648877	0.0637933	-0.00968021	0.0200842	-0.0319417	0.0151446	-0.0563958	-0.0376962
TCGA-AO-A1KR-01A-12R-A144-07	0.00504993	-0.0284933	0.0594276	0.0404587	-0.00545354	0.059449	0.0132175	0.0734993	-0.0426324	0.0174092	0.00144046	0.0731943	0.0641185	0.0692703	0.0803055	0.027694	0.0978443	-0.0107457	-0.00414294	-0.0226819	0.0244839	0.0123512	0.022408	-0.0901387	0.0682184	-0.055169	-0.0435213	-0.0762244	-0.0953416	0.0482476	0.0296042	0.0635686	0.0857342	-0.079879	-0.0774571	-0.0540935	0.0627918	0.0723252	0.0677727	0.0390971	-0.0953692	0.0565203	-0.00936922	0.0982403	-0.0601696	0.0172406	-0.0579728	0.0341936	-0.0137473
TCGA-D8-A142-01A-11R-A115-07	-0.017268	-0.0488886	0.044749	-0.0176974	-0.0314615	-0.0190398	-0.0132692	0.00269675	-0.0128722	-0.0260565	-0.0488685	0.00263731	0.0408283	0.0403541	-0.0111801	-0.0516483	-0.0014531	0.0330374	0.0173405	0.0485679	0.0459759	-0.0606356	-0.0205044	-0.00584348	0.00425448	-0.0249593	-0.0124342	-0.00450544	0.00646716	-0.038534	-0.0193771	0.0260359	0.0220045	0.00331597	-0.0172183	0.00297348	0.032553	0.036358	-0.0237831	-0.0341956	-0.00399968	-0.0387824	0.0314024	0.0388451	-0.000110046	-0.0100249	-0.0156526	-0.0302993	-0.0382877
TCGA-HN-A2OB-01A-21R-A27Q-07	-0.00567673	-0.00608097	-0.0146515	0.0286573	-0.0177863	-0.0124464	0.000961236	-0.00661621	0.0636445	-0.025212	-0.0342337	-0.0160438	-0.0148491	-0.0166209	-0.011583	-0.0508672	0.00718234	0.0322168	0.0248879	0.0405878	0.0113414	-0.0233071	0.0014407	0.010719	-0.000559454	0.0512676	0.0627538	0.0465065	0.0245606	-0.0392651	0.000702456	-0.00034084	-0.0176859	0.0266989	0.019542	0.0212944	0.000529092	-0.0348565	-0.034807	-0.0343109	0.00419792	-0.0288093	0.00150577	-0.0136792	-0.00289486	0.00883522	0.0585633	-0.00861963	0.0112931
TCGA-AO-A128-01A-11R-A10J-07	-0.0528681	-0.0401859	0.0406749	-0.0170465	-0.017793	-0.00277834	-0.0829656	-0.0122109	-0.0268215	-0.0346338	-0.0122356	-0.00701737	0.0529236	0.04626	-0.0156928	0.00963266	-0.00785361	-0.0797118	-0.0868872	0.0166085	0.0527307	-0.00833299	-0.0718977	-0.0120543	-0.00190219	-0.0329073	-0.0231379	-0.0056424	-0.0162885	0.0276537	-0.0694814	0.0231775	-0.00446788	0.020611	-0.011609	0.00290897	0.0338769	0.046189	0.00841485	0.0231389	0.00865705	0.000935893	0.0656547	0.0273582	-0.000444924	-0.0787227	-0.0339381	-0.0522678	-0.0496939
TCGA-AR-A24P-01A-11R-A169-07	-0.0060938	0.00928365	-0.029719	-0.0400822	-0.00831179	-0.0415649	-0.00115925	-0.0364024	-0.00344989	-0.0173406	-0.00417875	-0.0482082	-0.0321919	-0.0215546	-0.0411561	-0.00854594	-0.0337005	0.00551276	0.00403068	0.0126982	0.00128731	-0.00487806	-0.00114038	0.0396509	-0.0395714	0.0203895	-0.0023335	0.0187197	0.0237776	-0.0249894	-0.00740659	-0.0392264	-0.0453085	0.0469292	0.0312279	0.0319511	-0.0279893	-0.0317541	-0.0394945	-0.0253385	0.0372239	-0.0154557	-0.00135968	-0.0351917	0.0412384	0.00389993	0.00265303	-0.00682172	0.00702517
TCGA-AC-A2QI-01A-12R-A19W-07	-0.000779321	0.00908962	-0.0173302	0.0296735	-0.0017962	0.000353997	-0.0138349	-0.00288163	0.051327	-0.0152825	-0.00739553	-0.00886573	-0.00356566	-0.00728398	0.00587886	-0.0236323	0.00306504	0.00681864	0.000996631	0.022054	0.00840498	-0.0027175	-0.00936408	0.00553474	0.00479891	0.0424204	0.0521326	0.0413898	0.0216828	-0.0196207	-0.0134887	0.00161933	-0.00584637	0.0148378	0.0188154	0.00624907	0.00104178	-0.0288022	-0.0120573	-0.0240047	-0.00258435	-0.0234843	0.00462601	-0.0161242	-0.0018397	-0.0128597	0.0520481	-0.0155458	0.0198018
TCGA-BH-A0DO-01B-11R-A12D-07	-0.0023136	0.0129682	-0.0311912	0.0132596	-0.0110545	-0.024145	0.0223337	-0.0264891	0.052762	-0.00480896	-0.0136626	-0.0242427	-0.0186001	-0.01848	-0.0310198	-0.011077	-0.0165477	0.035265	0.0346724	-0.000966252	-0.0116995	-0.00855014	0.0211611	0.0300624	-0.0179622	0.039113	0.0472158	0.0405531	0.031523	0.00869102	0.0160707	-0.0337763	-0.0365369	0.0317956	0.0350213	0.0272061	-0.0272626	-0.0373654	-0.0175328	-0.00598968	0.0269232	0.00773857	-0.0173692	-0.037893	0.0203216	0.023284	0.0457506	0.0100226	0.0202147
TCGA-A8-A09Q-01A-11R-A00Z-07	0.0112242	0.0166245	-0.011546	-0.0200101	0.0182701	-0.0168598	-0.0052043	-0.0121877	-0.0103887	0.00773257	0.007263	-0.00405584	-0.0184008	-0.0184352	-0.026134	0.0174273	-0.0216861	0.0232748	0.00945639	-0.0145528	-0.0175995	0.0251845	-0.0158897	0.0107499	-0.0147336	-0.00925622	-0.0106304	-0.0176004	-0.0241152	0.00371949	-0.0155253	-0.0219545	-0.0124111	0.00291568	0.0104901	0.0020611	-0.0155138	0.0048092	-0.00860902	-0.00519611	0.0175883	-0.000653804	0.00451641	-0.0136678	0.0133753	-0.0208439	-0.00678964	-0.0152841	0.0150405
TCGA-A2-A25F-01A-11R-A169-07	-0.0669164	-0.051942	0.0237188	-0.0483193	-0.0495319	-0.0243348	-0.0836614	-0.0360949	-0.030011	-0.072617	-0.0339431	-0.0415512	0.0475701	0.0474456	-0.0534061	-0.0330693	-0.0283984	-0.044601	-0.0638776	0.0508014	0.0589527	-0.0459711	-0.0872473	0.0165933	-0.0406913	-0.0230673	-0.0282553	-0.0120232	0.00506716	-0.0291153	-0.0795806	0.00486537	-0.0225488	0.0231363	0.0202031	0.0320053	0.0168824	0.0262321	-0.0468079	-0.045003	0.0419366	-0.0512854	0.0862542	0.00490081	0.0413305	-0.0835287	-0.0342707	-0.0825114	-0.05406
TCGA-E2-A15F-01A-11R-A115-07	7.31643e-05	0.0214678	-0.033634	-0.0173062	0.0188819	-0.0267112	-0.00167353	-0.0318599	0.00256516	0.0159506	0.0153364	-0.0205828	-0.0370171	-0.0342485	-0.0106204	0.0194106	-0.0167959	-0.0161777	-0.00420713	-0.0192119	-0.0227355	0.0305623	0.0175991	0.0252586	-0.0250746	0.00607475	0.00349865	0.023594	0.00844027	0.0174854	0.00103439	-0.0281842	-0.0369778	0.0330763	0.0251239	0.0287962	-0.029017	-0.00758668	-0.00277489	0.00281989	0.0128608	0.0161747	-0.00963499	-0.030846	0.0165055	0.0106516	0.00152495	0.015057	0.0279892
TCGA-AN-A03Y-01A-21R-A00Z-07	0.0389811	0.034499	-0.0132249	0.00117495	0.0288821	0.0186895	0.0271592	0.0137763	-0.0202491	0.0375156	0.0389121	0.0234885	-0.00363013	-0.000296998	0.0266699	0.0280676	-0.00614008	0.0189967	0.022016	-0.0383176	-0.0268122	0.0439414	0.0253573	-0.0123686	0.01614	-0.0123094	-0.0189408	-0.0362181	-0.0487908	0.0237192	0.0284575	-0.0094672	0.0129678	-0.02342	0.00411115	-0.0220749	-0.0156512	0.00337054	0.0231943	0.0306269	-0.0140254	0.026297	-0.0226943	-0.00946757	-0.00376272	0.0157073	-0.0221033	0.0201836	0.0189784
TCGA-AN-A0AT-01A-11R-A034-07	-0.0135932	-0.0374536	0.0502573	-0.0290128	-0.0388773	-0.00862823	-0.00123759	0.0101363	-0.0656027	0.00280856	-0.0341064	0.0189215	0.0684933	0.0723905	0.00363445	0.00557339	-0.00533827	0.0278056	0.0131207	-0.00102687	0.0586347	-0.0207083	0.00344609	-0.0306435	0.00781163	-0.0695303	-0.0672287	-0.0868104	-0.0703264	0.0200345	-0.00360371	0.0395161	0.0292362	-0.0266485	-0.0438382	-0.0136616	0.0351175	0.0644162	0.0228374	0.0281436	-0.0135369	0.0237107	0.015011	0.0403988	0.0136979	0.0008629	-0.0560827	0.00117918	-0.0444733
TCGA-AQ-A54O-01A-11R-A266-07	0.0243659	0.0471139	0.000857729	0.0835529	0.0944869	0.0761765	0.0254524	0.0713993	0.0335577	0.0323464	0.0690618	0.0661742	-0.0159549	-0.0193552	0.0813889	0.0377899	0.0705017	0.0036975	0.00904072	-0.0297551	-0.0182478	0.0513492	0.0217796	-0.0546487	0.0683201	0.0256068	0.0300734	0.0265578	0.000429121	0.0229702	0.0241633	0.0281229	0.0577568	-0.0600305	-0.034032	-0.0705153	0.00941741	-0.000494331	0.0730519	0.0333833	-0.0722538	0.0403183	-0.0296609	0.0402993	-0.0810387	0.0106333	0.0222172	0.0348989	0.0483418
TCGA-GM-A3NY-01A-11R-A21T-07	0.000264292	0.0200284	0.00652523	0.0439067	0.0330192	0.0332053	0.0152939	0.0423298	0.0231366	-0.000952592	0.0163095	0.0176728	-0.0159078	-0.0106317	0.0317313	-0.00812717	0.033526	0.0125899	0.0142399	0.000304977	-0.0107138	0.0228892	0.0148481	-0.024542	0.0374415	0.0309594	0.0223216	0.0234383	0.0191048	-0.000942159	0.0157649	0.00830964	0.0144827	-0.0323445	-0.0167279	-0.0429302	-0.00268352	-0.0195449	0.0223693	0.0074926	-0.0300742	0.0154664	-0.0233547	0.00152445	-0.0338771	0.0122296	0.02114	0.0144745	0.0247058
TCGA-A8-A08S-01A-11R-A034-07	0.0227338	0.027848	-0.0316553	-0.019799	0.016172	-0.0180059	0.00858076	-0.00989857	-0.00606758	0.0226892	0.017266	-0.00323244	-0.0173194	-0.0206033	-0.0112997	0.0252397	-0.0221951	-0.045644	-0.0278469	-0.0341762	-0.0318476	0.0229097	0.0126048	0.0209432	-0.017794	0.00912681	-0.00261791	0.00370866	0.0108048	0.0102738	0.0110947	-0.0385958	-0.00780813	0.00747032	0.0245285	0.0118996	-0.0318587	-0.0156436	9.28996e-06	0.00994665	0.0284005	0.0149103	-0.0152837	-0.00586348	0.0124622	0.0111198	0.00111324	0.0208209	0.0107253
TCGA-OL-A5RV-01A-12R-A28M-07	-0.00965024	0.0101234	-0.0142029	0.0217748	0.00641316	-0.00602985	0.0144436	-0.00639446	0.0345713	-0.00832211	-0.0059381	-0.0147605	-0.0281348	-0.0233668	-0.00274056	-0.0124106	0.00701708	0.036803	0.0325261	0.00867432	-0.00716204	-0.00283776	0.0212182	0.00411337	0.00101109	0.0356431	0.0376535	0.0365582	0.00630609	0.00169804	0.00892373	-0.00535905	-0.0116977	0.0212615	0.01673	0.0215567	-0.00226593	-0.0326333	-0.00980196	0.00797806	0.00373144	0.000984523	-0.012488	-0.0197609	-0.000214633	0.0187649	0.035048	0.0142119	0.0240855
TCGA-A7-A4SD-01A-11R-A266-07	-0.0430644	-0.0600283	0.0455752	-0.0155978	-0.0356409	0.000303978	-0.0365524	0.000804663	-0.0234875	-0.0313443	-0.0355579	0.00150738	0.0498459	0.0557287	0.00356782	-0.0169059	0.0061595	-0.0441162	-0.0473582	0.0276208	0.0399831	-0.0213751	-0.0280816	-0.0364507	0.0160468	-0.0384722	-0.0240065	-0.00896721	-0.0378002	-0.0166054	-0.0397991	0.0514671	0.0300512	0.00861315	-0.0320455	0.026736	0.0507808	0.0519297	0.00814576	-4.56458e-05	-0.0136807	-0.0141156	0.0346453	0.0361378	-0.00463352	-0.0363397	-0.0372938	-0.0196904	-0.0552675
TCGA-AC-A3BB-01A-21R-A19W-07	-0.040077	-0.0145493	0.0128133	0.044086	0.0115392	0.0223866	-0.0363378	0.021966	0.0418813	-0.039814	-0.0088755	0.0137583	-0.0162027	-0.0146771	0.0173361	-0.0423921	0.0349643	-0.0129767	-0.0208487	0.0364616	0.0193074	-0.012562	-0.0336987	-0.0206478	0.0281781	0.0282619	0.0378501	0.0193879	-0.000589918	-0.0320792	-0.0333069	0.0220167	0.0101843	-0.00931466	-0.0128412	-0.020877	0.026718	-0.0175221	-0.00670946	-0.0307137	-0.022093	-0.0391846	0.0344481	0.00342752	-0.0293701	-0.034289	0.0381773	-0.0358761	0.0102983
TCGA-C8-A1HM-01A-12R-A137-07	-0.00658351	0.00793402	0.0135053	-0.0321071	0.0169389	0.0114407	-0.0308589	-0.00973153	-0.0497255	0.00271652	0.0377527	-0.00810395	0.0109669	0.0104609	0.000306035	0.0596487	-0.0209139	-0.0729916	-0.0663328	-0.0347028	0.00257345	0.0263422	-0.0309011	0.00502878	-0.0103524	-0.0373367	-0.0520258	-0.0323579	-0.0178517	0.0457048	-0.0253564	-0.0125422	-0.00426749	0.00522999	0.00564555	0.0115909	-0.00662206	0.0209378	0.025888	0.0353202	0.0221325	0.0302292	0.0256689	0.0058014	0.0241657	-0.0439554	-0.051292	-0.00994086	-0.00235597
TCGA-B6-A0WY-01A-11R-A109-07	-0.00338238	-0.00627496	-0.00196041	0.0137277	-0.0247238	-0.00532381	-0.016758	0.00569488	0.0230009	-0.0145719	-0.0176083	0.00681632	-0.00768498	-0.00853828	-0.00176189	-0.0246204	0.00327775	-0.0399137	-0.0283222	0.0325111	0.00183074	-0.0345081	-0.00819993	-0.0163915	0.0121548	-0.000441755	0.0198426	0.00309284	-0.0119667	-0.0176597	-0.00614816	0.00774542	0.00226479	-0.0024856	-0.00916907	0.0049981	0.0125747	-0.00312205	-0.0136956	-0.0131631	-0.00237797	-0.0251783	0.0101187	0.00842909	-0.00456335	-0.00750059	0.0235457	-0.00731237	-0.00925504
TCGA-E9-A2JT-01A-22R-A18M-07	-0.0238889	-0.000835098	-0.0229418	-0.00682232	-0.0220421	-0.000652132	-0.0511949	-0.0147966	0.00843387	-0.037073	-0.0272172	-0.0260239	0.0193171	0.0126829	-0.0195705	-0.0138159	0.00551545	-0.0372034	-0.0501951	0.0217944	0.0246186	-0.00784156	-0.0468698	0.017509	-0.0225935	0.0300267	0.00897653	0.0287302	0.0238665	0.00960895	-0.0401668	0.000416901	-0.0178492	0.0298358	0.0326804	0.0288232	0.00252061	-0.00635263	-0.0196608	0.00138546	0.0206886	-0.00461543	0.0619897	-0.00246596	0.0129392	-0.0701068	0.00705276	-0.0524945	-0.012851
TCGA-AQ-A1H3-01A-31R-A13Q-07	-0.0205115	0.00625821	-0.0196665	-0.0248403	-0.0125891	-0.0359767	-0.00697203	-0.0342245	0.00683758	-0.0200079	0.00209008	-0.0423934	-0.0288379	-0.0232066	-0.0316753	-0.0179562	-0.0262676	-0.00132661	-0.00222474	0.0127727	0.00378033	-0.0101069	-0.0031765	0.040211	-0.0357366	0.0261407	0.00910924	0.0269868	0.0331802	-0.0153418	-0.0128642	-0.0349594	-0.042798	0.0448367	0.0338394	0.0302521	-0.0256864	-0.0340995	-0.0380914	-0.021631	0.0316503	-0.0183893	0.00287037	-0.0415834	0.0338083	-0.0029815	0.0141375	-0.0142913	0.00682095
TCGA-AC-A6IX-06A-11R-A32P-07	-0.00771844	0.00332447	-0.0154507	0.00876959	-0.00481028	-0.00255024	-0.0179437	-0.0172491	0.0283605	-0.0172385	-0.0118998	-0.0194879	0.00521213	-0.0031602	-0.0207674	0.00953181	-0.0143121	-0.007923	-0.0136592	-0.00428801	0.00241495	-0.000120262	-0.0162952	0.0264614	-0.0152491	0.0242552	0.0244304	0.0295051	0.0310661	0.025445	-0.0164843	-0.0109449	-0.0153861	0.0110582	0.0264271	0.0062134	-0.00810218	-0.00715668	-0.00520804	0.0172178	0.0200583	0.0124411	0.0220267	-0.0182982	0.00692947	-0.0297256	0.0221025	-0.0190674	0.00914615
TCGA-EW-A1J5-01A-11R-A13Q-07	-0.0140992	0.0202916	-0.0170398	-0.0285421	0.0119929	-0.0229578	-0.0241135	-0.0272631	-0.00170205	-0.00777774	0.0155453	-0.0326997	-0.0260737	-0.0249845	-0.0186788	0.0130874	-0.0192178	-0.0612319	-0.0505615	-0.00100368	-0.00684139	0.0254393	-0.0211651	0.0304359	-0.03166	0.0303353	0.00236994	0.0373238	0.0295017	0.0130591	-0.0279157	-0.0260962	-0.0296006	0.0397692	0.0288605	0.0254123	-0.0222531	-0.0248788	-0.0122287	0.00934548	0.0296078	0.00178311	0.0150429	-0.0444914	0.0273325	-0.0288026	0.00211698	-0.0161251	0.0105099
TCGA-GM-A3NW-01A-21R-A22K-07	0.00915364	0.0262155	-0.00743177	0.0325016	0.0346073	0.0311928	0.0195067	0.0196793	0.0295388	0.0133062	0.0283839	0.0172922	-0.0103512	-0.0168374	0.00593846	0.00519867	0.00894616	0.0111599	0.0196843	-0.0264509	-0.024563	0.0310931	0.0254262	-0.0050665	0.0172482	0.0226368	0.025136	0.0125973	-0.00594762	0.0258935	0.0229887	0.00380809	-0.000641905	-0.0251544	0.0121091	-0.0203347	-0.0135375	-0.0193812	0.0104651	0.0164597	-0.0114399	0.0216139	-0.0165634	-0.0149673	-0.0224918	0.0189616	0.0272613	0.0188181	0.0375099
TCGA-E2-A573-01A-11R-A29R-07	-0.045313	-0.0498263	0.0580166	-0.00165702	-0.0208156	0.032988	-0.0464112	0.022313	-0.051265	-0.0211728	-0.0376694	0.0249154	0.0608606	0.0688676	0.0325886	-0.0104989	0.0346703	-0.0609552	-0.0567043	0.0167396	0.0566409	-0.0212243	-0.0354742	-0.0398814	0.0221743	-0.0518168	-0.0505875	-0.0449936	-0.0199808	0.0106473	-0.0370018	0.0664702	0.0484145	-0.0210077	-0.0465964	-0.0247975	0.0625015	0.0739365	0.027513	0.00836172	-0.0326868	0.00736084	0.0501946	0.0678363	-0.0200711	-0.0417045	-0.056136	-0.0266273	-0.0548529
TCGA-GM-A2DF-01A-11R-A180-07	-0.0425595	-0.0553091	0.058494	0.0129701	0.0152843	0.0371662	-0.033079	0.0341053	-0.0282378	-0.0253103	-0.0384934	0.0367605	0.0537978	0.0569626	0.0316898	-0.0296146	0.0288509	-0.00459558	-0.0180321	0.0279007	0.0483248	-0.0308687	-0.0335696	-0.0482618	0.0304515	-0.0356773	-0.0292775	-0.0349149	-0.0440602	-0.0077226	-0.030829	0.0645651	0.052949	-0.0326369	-0.0522674	-0.0266024	0.0611583	0.0610125	0.0213744	-0.00390196	-0.0411645	-0.00873926	0.041378	0.0693424	-0.046164	-0.032076	-0.046579	-0.0406679	-0.0404561
TCGA-B6-A0RT-01A-21R-A084-07	-0.0402385	-0.0292116	0.0316016	-0.0178449	-0.0283661	0.00944013	-0.0627135	-0.00414013	-0.0356737	-0.0395431	-0.0347426	-0.00577702	0.0496216	0.0451953	-0.00897275	-0.00747304	0.00415053	-0.0555997	-0.0645084	0.0251761	0.0506025	-0.0273579	-0.0587323	-0.00760943	-0.00974967	-0.0144548	-0.0342486	-0.018755	-0.018837	0.00500523	-0.0516637	0.0233627	0.00717075	0.0158391	-0.0104438	0.0159548	0.0289033	0.0441366	-0.00907764	0.00399452	0.0053241	-0.0119126	0.0688694	0.0279805	-6.00438e-05	-0.0688819	-0.04213	-0.051761	-0.0423207
TCGA-Z7-A8R5-01A-42R-A41B-07	-0.0293902	-0.0224354	0.0317782	0.0823134	0.0119545	0.0539221	-0.024022	0.0597731	0.0497548	-0.0248225	-0.0118526	0.0500852	0.0156365	0.00872805	0.0383419	-0.0308094	0.0595104	0.0101115	-0.00293635	0.0277126	0.0279147	-0.019525	-0.0238612	-0.0501478	0.0552682	0.0145705	0.0455486	-0.0103265	-0.0165251	-0.00471115	-0.0200022	0.0554515	0.0510458	-0.0561578	-0.0338586	-0.0629561	0.0529557	0.00971693	0.0255265	-0.00674205	-0.055316	-0.0184363	0.0239919	0.0378039	-0.0615186	-0.0246732	0.0431439	-0.0173217	0.00809843
TCGA-E2-A14N-01A-31R-A137-07	-0.0233735	-0.0355531	0.0521577	-0.0271608	-0.0449834	0.00774662	0.00202278	-0.004995	-0.0616678	0.0129962	-0.0318825	0.0060828	0.0677422	0.0672454	0.0178356	0.0394004	0.0194377	-0.0348221	-0.0286686	-0.0197362	0.0433795	-0.0240421	-0.0013799	-0.033364	-0.00354137	-0.0897093	-0.0638339	-0.0905155	-0.0604885	0.0416188	-0.00613581	0.0154178	0.0190253	-0.0270191	-0.0252269	-0.0135082	0.0190991	0.0707749	0.0335839	0.0401218	-0.013078	0.0448915	0.0171514	0.0558129	0.021459	-0.00125489	-0.0725146	0.00677744	-0.0850484
TCGA-EW-A1IZ-01A-11R-A13Q-07	-0.0201202	0.0171997	-0.00175142	0.0236994	0.0245849	0.0452193	-0.0285871	0.0275758	-0.00293389	-0.00143738	0.0264017	0.0308703	0.00247715	-0.00207109	0.0273698	0.0157185	0.0273026	-0.0122676	-0.0251441	-0.0100311	-0.0130476	0.031477	-0.0263871	-0.0187042	0.0236403	0.00554546	-0.00481831	-0.0043956	-0.00317164	0.0279108	-0.0202117	0.0204735	0.015712	-0.0310489	-0.0080271	-0.0340103	0.0180167	0.00423631	0.0299927	0.0289549	-0.019375	0.0106134	0.0266471	0.0138286	-0.0199706	-0.0450039	0.00196667	-0.0203822	0.0204171
TCGA-E2-A15I-01A-21R-A137-07	-0.00604469	0.0316797	-0.0576648	-0.00444042	-0.0107272	-0.0364006	0.00228046	-0.0397538	0.0546994	-0.00750332	-0.00844837	-0.0510613	-0.0144572	-0.0178132	-0.0345662	0.0139195	-0.0289395	0.0101057	0.00709553	-0.0149671	-0.0174951	0.0229564	0.00610303	0.0517745	-0.0409512	0.0556556	0.0549313	0.0554347	0.0585935	0.0067766	-0.00207742	-0.043931	-0.0522985	0.0554534	0.0626217	0.0573914	-0.0460345	-0.0508817	-0.0274232	0.00315602	0.0489431	0.00974189	-0.006242	-0.0281285	0.0309259	-0.00348926	0.0496579	-0.00172624	0.00698076
TCGA-BH-A0RX-01A-21R-A084-07	-0.0344169	-0.0466174	0.0561646	0.0154788	-0.0234786	0.0339389	-0.0565312	0.0314957	-0.0253694	-0.0337322	-0.0123625	0.0344292	0.0479638	0.0444762	0.0136463	-0.0309732	0.0325395	-0.0496427	-0.055902	0.041921	0.0558069	-0.0402415	-0.0516732	-0.0526928	0.0264131	-0.0508801	-0.0284862	-0.0516309	-0.0511593	-0.020371	-0.0483431	0.0479913	0.0455861	-0.0474819	-0.0470075	-0.0403583	0.0512856	0.0592768	0.00253029	-0.0291079	-0.0348582	-0.0299638	0.0596399	0.0518451	-0.0155667	-0.0536554	-0.0280132	-0.0462416	-0.0444758
TCGA-A2-A0CL-01A-11R-A115-07	-0.052749	-0.0202278	0.0158188	-0.0217155	-0.0177942	-0.0113006	-0.0642846	-0.02349	-0.014577	-0.0418564	-0.014143	-0.03359	0.0148588	0.014265	-0.0257019	-0.0208642	-0.00737579	-0.0617302	-0.0669218	0.0245618	0.0177847	-0.010829	-0.0519122	0.00560885	-0.0224374	-0.00341112	-0.0165617	0.0137372	0.0124327	-0.0170087	-0.0584364	0.0117858	-0.0111654	0.0217744	0.0120305	0.0150969	0.0123	0.00869779	-0.028102	-0.0228115	0.0146155	-0.0276487	0.0618087	0.00128557	0.0278304	-0.060075	-0.0193658	-0.0565852	-0.0303927
TCGA-E2-A1II-01A-11R-A144-07	-0.0267597	-0.0173055	0.0300872	-0.0264645	-0.0403877	0.0188945	-0.0417289	-0.00252562	-0.040051	-0.00316326	-0.0242977	0.000858445	0.076214	0.0703463	0.00639519	0.046195	0.0141338	-0.0434284	-0.0511722	-0.0204233	0.0424145	-0.00535567	-0.0431234	-0.0240756	-0.00956016	-0.0511457	-0.046321	-0.0531616	-0.0697949	0.0467752	-0.0381698	0.022786	0.0254398	-0.0127109	0.00420999	0.0200452	0.0167951	0.0520059	0.0216762	0.0384148	-0.0113732	0.0284187	0.0414631	0.0398769	0.00921766	-0.0557161	-0.0516036	-0.0287819	-0.0780761
TCGA-A8-A09Z-01A-11R-A00Z-07	-0.0191111	0.00603545	0.0048009	0.0167284	0.0193217	0.0123432	-0.011178	0.00155066	0.0295287	0.00776343	0.0169965	0.0108047	0.000400504	0.00067308	0.00581971	0.0337014	-0.00609889	-0.04035	-0.0360371	-0.0276152	-0.0343759	0.0145954	-0.00514488	0.00998925	0.0261508	0.00928907	0.0288879	0.0304912	0.0132511	0.041557	-0.00761931	0.00706903	0.00459519	-0.00230066	0.000778101	-0.013372	0.00814875	-8.52673e-05	0.0292506	0.0305679	-0.00250027	0.0249338	-0.00502719	-0.00951925	-0.0141347	-0.0217608	0.0140572	0.0148794	0.0299877
TCGA-B6-A0X5-01A-21R-A109-07	0.0630276	0.0444554	-0.0215986	-0.000426241	0.0508198	0.0507373	0.0683951	-0.00995627	-0.030092	0.04782	0.030352	0.0215565	-0.0118233	-0.00198506	0.00592721	0.0587379	0.00357398	0.0417443	0.0475478	-0.0699308	-0.0442672	0.0618501	0.0475882	0.0094108	-0.00675889	0.000684205	-0.0314962	0.00298706	0.0235979	0.0448903	0.0612629	-0.0215062	-0.00114783	-0.00866195	-0.00190678	0.000586032	-0.0343726	-0.0169482	0.053226	0.0211237	-0.00205488	0.0496395	-0.0582509	-0.0239758	0.0190958	0.0588649	-0.0159672	0.0609552	0.056385
TCGA-B6-A0IQ-01A-11R-A034-07	0.00685773	-0.0271158	0.0317604	-0.0179235	-0.0350339	0.0277061	0.0197199	0.0222297	-0.0656015	0.0310704	-0.0223442	0.0262257	0.0710559	0.0711529	0.0424438	0.012907	0.0455429	0.0134756	0.0136908	-0.0136006	0.0257139	-0.0290021	0.0176071	-0.0573229	0.0370092	-0.0516439	-0.0617672	-0.0734425	-0.0698408	0.0266016	0.0220993	0.0319835	0.0475506	-0.030861	-0.039381	-0.017935	0.033018	0.0661354	0.0396899	0.0273714	-0.0429235	0.0519931	-0.000963741	0.0506782	-0.00814686	0.0114823	-0.0635468	0.0194783	-0.0350962
TCGA-C8-A8HP-01A-11R-A36F-07	-0.0118481	-0.0232102	0.0301983	0.0274445	0.0145883	0.0467881	-0.0129878	0.0335183	-0.0147875	0.000198014	0.00451975	0.0312155	0.0247754	0.0218541	0.0342347	-0.0119915	0.0383845	-0.0118903	-0.0194087	0.0132549	-0.000332433	0.00362334	-0.0214988	-0.035632	0.0478432	-0.0318226	-0.0111204	-0.00892716	-0.0104891	0.00672753	-0.0185621	0.0460998	0.0287053	-0.0252223	-0.0443699	-0.0467619	0.0306729	0.0287743	0.0388957	0.014113	-0.0398774	-0.00800001	0.0199325	0.0256891	-0.0298255	-0.0300886	-0.0207465	-0.0142905	0.00385328
TCGA-BH-A0B7-01A-12R-A115-07	-0.0370182	-0.0221153	0.0239456	-0.0151573	-0.0314876	-0.0279678	-0.0279295	-0.0192706	-0.000527254	-0.0383274	-0.0224055	-0.0152568	0.0143181	0.0135878	-0.0351104	-0.0282687	-0.0125739	-0.00292688	-0.0122863	0.0316907	0.0333126	-0.0268622	-0.0349087	0.0142434	-0.0204622	-0.00832566	0.0035233	0.00637664	0.017841	-0.0226498	-0.0309938	0.00245181	-0.0185574	-0.00477221	-0.00879788	-0.00672875	0.0157763	0.00191596	-0.0358737	-0.0332463	0.0125322	-0.0388038	0.0346061	0.0013851	0.0109095	-0.0250759	-0.00283235	-0.0373808	-0.0106099
TCGA-AO-A0J4-01A-11R-A034-07	-0.0304354	-0.0575976	0.0379616	-0.0364503	-0.0350415	-0.0379576	-0.0316617	-0.00794835	-0.0384523	-0.0291606	-0.0605608	-0.01005	0.052782	0.0569923	-0.018247	-0.0392538	-0.0210526	-0.0236996	-0.0304532	0.0394856	0.0628933	-0.0469972	-0.0254958	-0.0101838	-0.00771434	-0.0389089	-0.0338479	-0.0164924	-0.0260097	-0.0154272	-0.0304482	0.0368792	0.00465016	0.0169177	-0.0228374	0.0295848	0.0322551	0.0498943	-0.0235469	0.0045572	0.00853478	-0.0144244	0.0429763	0.0367218	0.00591722	-0.0311872	-0.0419541	-0.030413	-0.0523195
TCGA-OK-A5Q2-01A-11R-A27Q-07	-0.0128951	-0.00700025	0.0087478	0.0189169	0.00754378	0.0201195	-0.0111045	0.00697492	-0.00102305	-0.0156825	-0.00544148	0.0038846	0.00248793	0.00219224	0.00970792	-0.0346816	0.0182118	0.00778587	-6.65651e-05	0.0233649	0.0106168	-0.00439371	-0.00567779	-0.00717518	0.0140913	0.0136023	0.00173526	0.0163893	0.00308188	-0.00960358	-0.0116308	0.0126525	0.00652345	0.00452805	-0.0041999	-0.00151524	0.00908609	-0.0121118	0.000594204	-0.00710729	-0.0129162	-0.0132458	0.0188685	-0.00141076	-0.0145089	-0.0151088	0.00317857	-0.0156532	0.0155021
TCGA-OL-A5RY-01A-21R-A28M-07	-0.0497466	-0.049425	0.0562397	0.0212452	-0.0216848	0.0197963	-0.0478756	0.0251277	-0.000668879	-0.0527006	-0.024287	0.0155423	0.0336717	0.0344635	-0.0124308	-0.0398627	0.0167521	-0.0157827	-0.0294751	0.0475259	0.0639046	-0.0380092	-0.052029	-0.0251458	0.0142992	-0.0244054	-0.000734717	-0.0121874	-0.00190759	-0.0311339	-0.0477317	0.0410494	0.0224054	-0.0162802	-0.0316868	-0.0271978	0.0514466	0.0302236	-0.00788721	-0.034627	-0.024319	-0.0451754	0.0532256	0.0320366	-0.021869	-0.0489739	-0.00579909	-0.050309	-0.0313225
TCGA-GM-A2D9-01A-11R-A18M-07	-0.00182108	0.00524794	0.0103426	0.0438365	0.0321231	0.0236273	0.00698615	0.0304343	0.0369496	-0.00574796	0.0223351	0.0294901	-0.0118352	-0.0154754	0.0285282	-0.0112784	0.0273192	-0.0039577	-0.000786561	0.00372693	-0.0136801	0.00943897	0.000238578	-0.0101492	0.0285664	0.027384	0.0390999	0.010515	0.00517967	-0.0105719	0.0054126	0.0191226	0.0196282	-0.034254	-0.0232732	-0.0412707	0.00493899	-0.0198042	0.0134127	-0.0100166	-0.0228507	-0.00577147	-0.0126227	0.00090316	-0.0303406	0.00394534	0.0310427	0.000372551	0.0327107
TCGA-A2-A0SW-01A-11R-A084-07	-0.00363007	-0.00810723	0.0280699	0.0018311	-0.0015609	0.0221573	-0.0176647	0.021939	-0.0240608	-0.0176414	0.0136141	0.0169	0.00816626	0.0102788	0.00139472	-0.000601212	0.00406705	-0.0281394	-0.0298619	0.000746083	0.0093292	-0.00903794	-0.0323371	-0.0133928	0.00901735	-0.0280511	-0.0232435	-0.0131233	-0.0150529	-0.00904018	-0.015927	0.00799377	0.0218651	-0.0346037	-0.0331903	-0.0299478	0.0056153	0.0149141	0.0149242	-0.0143227	-0.00392686	-0.0148183	0.0144139	0.00438463	-0.0123025	-0.0293307	-0.0290147	-0.0214928	-0.00831795
TCGA-EW-A3E8-01B-11R-A24H-07	-0.0249695	-0.000249476	0.00362458	0.0392967	0.0328698	0.0343006	-0.0250386	0.0294663	0.0280836	-0.0183854	0.01828	0.0165333	-0.015051	-0.0161816	0.0188796	-0.0229122	0.0311116	-0.0343553	-0.0324977	0.0107276	0.00924036	0.0106487	-0.019792	-0.0152216	0.0307182	0.032964	0.0240047	0.0279097	0.0105895	-0.00755023	-0.0228183	0.0210159	0.0169775	-0.00876477	-0.00579499	-0.0250114	0.0187378	-0.0136488	0.0105564	-0.0112985	-0.0220503	-0.0146102	0.0225642	0.00508092	-0.0320974	-0.0269412	0.0231125	-0.0212614	0.0225801
TCGA-AR-A2LO-01A-31R-A18M-07	-0.0352217	0.00593986	-0.018695	-0.00608735	-0.0137344	-0.0167665	-0.0272555	-0.00832676	0.00505048	-0.0263542	-0.0216452	-0.0240627	-0.00906522	-0.00670629	-0.00665181	-0.0258717	0.00378908	0.0040687	-0.00552531	0.0213886	0.0137289	-0.00912527	-0.0152503	0.00599695	-0.00852664	0.0323254	0.00483874	0.0185691	0.00146325	-0.0146691	-0.0247617	-0.000755126	-0.0215021	0.0288573	0.0311399	0.0293409	-0.000396162	-0.0209835	-0.0249015	-0.0175134	0.00962694	-0.0162087	0.0264461	-0.00672273	0.00563309	-0.023066	0.00353282	-0.0246078	0.00951244
TCGA-AR-A1AQ-01A-11R-A12P-07	-0.0290117	-0.0371512	0.0441716	-0.0164445	-0.0265544	0.0211873	-0.0385398	0.00146066	-0.0441197	-0.0165246	-0.0198013	0.0166974	0.0593975	0.0587288	0.0140633	0.00277247	0.0146214	-0.0427093	-0.047133	0.0151194	0.0412778	-0.0334985	-0.0401075	-0.035235	0.0188401	-0.0489353	-0.0448675	-0.0437832	-0.0415642	0.00586955	-0.0346771	0.0449842	0.0262908	-0.00781311	-0.0309879	-0.0157037	0.0449406	0.0740164	0.0203872	0.0105363	-0.0224833	2.39056e-05	0.0445805	0.0510795	-0.00789568	-0.0455504	-0.0571138	-0.029901	-0.0523986
TCGA-D8-A27K-01A-11R-A16F-07	-0.0057112	0.0179676	-0.0389868	-0.0189856	-0.0212131	-0.0387887	-0.0115522	-0.0492622	0.0287687	-0.0197105	-0.0180919	-0.0515553	-0.0118547	-0.0121884	-0.0354588	-0.00232183	-0.0336668	0.0105643	0.00611511	0.00769623	-0.00238118	-0.00175138	-0.000394158	0.0515473	-0.0437238	0.0393953	0.0312172	0.0435809	0.0462036	-0.00644736	-0.0107601	-0.0355118	-0.0463742	0.0615014	0.0459245	0.0552278	-0.031856	-0.0371559	-0.031284	-0.00683043	0.0385937	-0.00229337	0.0015635	-0.0404291	0.042941	-0.00759061	0.0257561	-0.00937705	0.00806272
TCGA-AR-A0TX-01A-11R-A084-07	-0.00823021	-0.00515276	-2.33249e-06	-0.0109617	-0.0362823	-0.00829791	-0.0261942	-0.0177388	-0.00276837	-0.0184526	-0.0285242	-0.0273563	0.00770448	0.00644074	-0.0106723	-0.00726083	-0.0210419	-0.0112657	-0.0228722	0.00643142	0.00830462	-0.00928061	-0.0313895	0.0213348	-0.0259789	-0.00561429	-0.000184896	0.019416	0.0315459	-0.0076415	-0.0200493	0.00245827	-0.0213128	0.0236846	0.00292486	-0.00514792	-0.00814684	0.000287183	-0.0158165	-0.011942	0.0214509	-0.0124919	0.0248982	-0.0241439	0.0307091	-0.0332062	-0.00480912	-0.0277177	-0.0112997
TCGA-AR-A0TQ-01A-11R-A084-07	-0.00192565	0.00735956	0.0078642	-0.0205421	0.00461895	-0.00475283	-0.00635414	0.00529916	-0.0288974	0.00813289	0.00726067	0.00274882	-0.022214	-0.0165789	-0.0158324	0.00565815	-0.0217764	-0.0384253	-0.0303895	-0.010666	-0.0175408	0.0155549	-0.00777606	-0.00217768	0.000166984	-0.0217222	-0.0327816	-0.00792607	-0.010844	0.00929124	-0.00423627	0.00451469	-0.00402101	0.00593309	-0.00966992	0.0137404	-0.0133057	0.00280514	-0.00109912	0.00738184	0.010295	-0.00191043	0.00246787	-0.00896314	0.00455478	-0.0121895	-0.0219578	-0.00616843	0.00110243
TCGA-BH-A8FY-01A-11R-A36F-07	0.0373638	0.0404371	-0.0320503	0.0470046	0.0323598	0.060851	0.0187034	0.0393545	0.0153509	0.0332264	0.0338958	0.0385387	-0.027108	-0.026691	0.0384068	0.0342247	0.039516	0.0251667	0.0307532	-0.0432866	-0.0382351	0.047924	0.0304544	-0.0183682	0.0413357	0.0310087	0.0144765	0.00578688	0.00527891	0.0617563	0.0304357	0.00433388	0.024944	-0.0492735	-0.0240986	-0.049409	-0.00756309	-0.0163175	0.055338	0.0523946	-0.0335865	0.0419308	-0.0422519	-0.00125417	-0.043899	0.0236642	0.0185901	0.037087	0.058005
TCGA-E9-A22D-01A-11R-A157-07	-0.0134458	0.011602	0.00695751	-0.00223872	0.00732173	0.0220243	-0.0357187	0.0151691	-0.0285262	-0.00949593	0.0453389	0.0127146	-0.0117337	-0.0105564	0.0095879	0.0296305	0.00219335	-0.0677703	-0.0657671	-0.0158439	-0.00294826	0.00913664	-0.0388943	0.00237172	0.00771903	-0.0183946	-0.0285262	-0.0237074	-0.00938017	0.0184556	-0.0307385	-0.0074005	0.0151508	-0.0240123	-0.00751479	-0.0172063	0.000815871	0.0131061	0.0160575	0.0152736	-0.0140217	0.0041645	0.0296452	-0.00182208	-0.000648173	-0.0549301	-0.0241112	-0.0274861	0.0162528
TCGA-BH-A0B4-01A-11R-A00Z-07	0.00640772	0.00607972	0.00673036	0.0137812	0.0112053	0.00475737	-0.00485193	0.023242	0.00550963	-0.00376787	-0.00241703	0.0103047	-0.0154458	-0.0125909	0.0100956	-0.0216633	0.00957436	-0.00422995	-0.00506506	0.0157528	-0.00462665	-0.00525916	-0.00897051	-0.010529	0.0175984	0.00280646	0.00162302	-0.0083806	-0.0111792	-0.0272249	-0.00112539	-0.00111244	-0.00316753	-0.0204931	-0.00630429	-0.0166451	0.00824935	-2.3807e-05	-0.00677368	-0.0262601	-0.0073921	-0.0241436	0.00432805	0.00365083	-0.00543094	-0.00103332	-0.00136656	-0.00682098	-0.00131039
TCGA-BH-A1FE-01A-11R-A13Q-07	-0.027992	-0.00342141	-0.0132809	-0.0502565	-0.0388947	-0.0434715	-0.0273286	-0.0496358	-0.010826	-0.0288523	-0.0164741	-0.0427565	-0.00719153	-0.00674299	-0.0463287	-0.00740276	-0.0423645	-0.0213867	-0.023528	0.0261617	0.0225545	-0.0171295	-0.0266831	0.0435582	-0.0596344	0.00410483	-0.0113675	0.0069872	0.0269583	-0.0269536	-0.0270691	-0.0336819	-0.0430924	0.0426946	0.0439212	0.0430552	-0.0220882	-0.013983	-0.0506856	-0.0291853	0.0461511	-0.0298671	0.0285992	-0.0356336	0.0560191	-0.0234838	-0.0107793	-0.0341907	-0.0327422
TCGA-OL-A66P-01A-11R-A31O-07	-0.0391181	-0.0387004	0.0636869	0.0819953	0.0303689	0.0780501	-0.0396988	0.0761938	0.0138811	-0.0346061	0.0127729	0.093491	0.020525	0.0248747	0.020966	-0.0189059	0.0697362	-0.019164	-0.0355002	0.0165575	0.0307505	-0.00532402	-0.0511319	-0.0685637	0.0788473	-0.0423322	0.010429	-0.0344338	-0.0422369	-0.00967238	-0.0396479	0.0655777	0.0675686	-0.0890854	-0.0866411	-0.0872726	0.0797207	0.0376266	0.0457209	-0.00727127	-0.0775558	-0.0232804	0.0419136	0.0436835	-0.0746333	-0.0558174	-0.0100225	-0.0361806	-0.00126258
TCGA-OL-A66N-01A-12R-A31O-07	0.00349325	-0.00450056	0.0210967	0.0918893	0.0399559	0.0612227	0.0104872	0.0616334	0.0629167	-0.00330382	0.0234552	0.0609979	0.0176946	0.00435799	0.0406644	-0.0216129	0.0636748	0.0298733	0.0201093	0.0146888	0.0182222	-0.0154716	-0.00218161	-0.0467089	0.0564901	0.0178586	0.0561588	-6.87108e-06	-0.0171705	-0.0108472	0.00564969	0.054315	0.0616209	-0.0546509	-0.0344618	-0.0629978	0.0405599	-0.0145004	0.032438	-0.00680718	-0.0665269	-0.0229647	0.00386541	0.0371375	-0.0738318	0.000154711	0.0573793	-0.00668353	0.025598
TCGA-AR-A0TS-01A-11R-A115-07	-0.0145992	-0.032096	0.014069	-0.0495078	-0.0441508	-0.0246032	-0.0346744	-0.0331504	-0.0378339	-0.0283924	-0.0612165	-0.0387506	0.0454461	0.0488938	-0.0180235	-0.0374393	-0.0145541	-0.00318241	-0.0189791	0.0372022	0.0561645	-0.0321784	-0.0332954	0.00943804	-0.017345	-0.00907643	-0.0383327	0.000363755	0.0191184	-0.00822932	-0.0295653	0.0116137	-0.014005	0.0503728	0.00268304	0.0527127	0.0181399	0.0251317	-0.0323992	-0.00424797	0.0214825	-0.00856553	0.0492033	0.0220245	0.0249274	-0.0401284	-0.0398744	-0.0408293	-0.0431572
TCGA-BH-A0DP-01A-21R-A056-07	-0.0270481	-0.00456644	-0.00804722	0.00471618	-0.000632282	-0.013639	-0.0114656	-0.0114165	0.030012	-0.033996	-0.0183083	-0.0157448	-0.0134135	-0.00760323	-0.0272087	-0.0263993	-0.0132381	-0.000789961	-0.00471611	0.0221214	0.00820943	-0.00912196	-0.0162983	0.0176472	-0.011417	0.0307248	0.0300144	0.0285254	0.0285631	-0.0237165	-0.0186797	-0.00883798	-0.0152761	0.0185555	0.0168517	0.0158447	-0.00434223	-0.0261952	-0.0260007	-0.025796	0.018528	-0.0249624	0.0111459	-0.0195027	0.0107756	-0.0133561	0.0277291	-0.0177353	0.00978022
TCGA-A2-A3XX-01A-21R-A239-07	-0.010567	-0.0439964	0.0665276	0.00678594	0.0204487	0.0346318	-0.00357772	0.0280844	-0.0400138	0.00388574	-0.0428683	0.0403986	0.0588937	0.0593893	0.0467752	-0.0225957	0.0289319	0.00453386	-9.78267e-05	0.0170829	0.0423107	-0.014931	-0.00467304	-0.0579239	0.0383343	-0.0440169	-0.0392974	-0.0500772	-0.0694376	0.00437181	-0.00645498	0.0568064	0.0618377	-0.0247722	-0.0612974	-0.0328089	0.0607491	0.0498234	0.0246726	0.0195971	-0.0469803	0.00224934	0.0271526	0.0648683	-0.0411185	-0.00322764	-0.0362492	0.000262977	-0.0474783
TCGA-GM-A3XL-01A-11R-A22U-07	-0.0148403	-0.0379814	0.0624303	0.0150904	0.0176121	0.0652402	-0.0148825	0.0537478	-0.0627314	0.014608	0.00327172	0.070602	0.0560055	0.0630378	0.054382	0.0397759	0.055444	-0.0490341	-0.0405607	-0.0238661	0.0296809	0.00847217	-0.0119734	-0.0704979	0.045236	-0.0736336	-0.0633438	-0.082863	-0.0852375	0.0521904	-0.012334	0.0579571	0.0748728	-0.0722905	-0.0627073	-0.0565688	0.0599437	0.0872802	0.0734721	0.0661528	-0.0600871	0.0406247	0.0209681	0.0514514	-0.0490714	-0.0224222	-0.06815	0.00887979	-0.0411579
TCGA-AC-A2QJ-01A-12R-A19W-07	-0.019257	-0.0734086	0.0802014	0.125222	0.0466355	0.135151	-0.0441672	0.119457	0.0155276	-0.0323789	-0.000883261	0.126972	0.0756594	0.0633476	0.0871073	-0.0517689	0.128945	-0.00323632	-0.0138479	0.0744408	0.0603872	-0.0497522	-0.0494844	-0.118509	0.132151	-0.0285915	0.01563	-0.0278696	-0.067132	-0.0574573	-0.0367807	0.128133	0.128475	-0.11324	-0.12916	-0.118847	0.116878	0.0521184	0.0507637	-0.0271665	-0.123903	-0.0632378	0.0304779	0.128125	-0.136017	-0.0416746	0.00541375	-0.0425556	-0.0029359
TCGA-A8-A091-01A-11R-A00Z-07	0.0489603	0.0498844	-0.0672512	-0.0134167	-0.00535576	-0.0259431	0.0241131	-0.0335354	0.0225498	0.0355363	0.02064	-0.0232912	-0.0184333	-0.0285154	-0.00924761	0.0186426	-0.0258441	0.0417469	0.0411992	-0.0243353	-0.0328852	0.0161915	0.026713	0.0424563	-0.0305059	0.0451597	0.0224593	0.0428456	0.044111	0.0184937	0.0272671	-0.0377261	-0.0323481	0.0483091	0.0499825	0.0378938	-0.0476025	-0.0389404	-0.013247	0.00424469	0.0358261	0.0148005	-0.0269988	-0.0369685	0.00924962	0.0207885	0.0304323	0.0128532	0.0459351
TCGA-E9-A1NE-01A-21R-A14M-07	-0.041037	0.00175567	-0.0214096	-0.0326377	-0.0176522	-0.03423	-0.0419708	-0.0309409	-0.00336584	-0.0353793	-0.00600011	-0.037044	-0.0189625	-0.0149167	-0.0342714	-0.00687639	-0.0355514	-0.0359407	-0.0417858	0.0114799	0.00945956	0.000515289	-0.0392384	0.0306605	-0.0369315	0.00858334	-0.0014179	0.0163455	0.027147	-0.00593629	-0.0395087	-0.0223393	-0.0364686	0.0314234	0.0314421	0.0234553	-0.0134289	-0.0128898	-0.034401	-0.0105019	0.035819	-0.0172644	0.0401126	-0.0221229	0.0308432	-0.0432426	-0.00313738	-0.0394262	-0.00207349
TCGA-LD-A7W5-01A-22R-A352-07	-0.0218387	-0.000742432	-0.000616396	0.0251776	0.00263516	0.0314553	-0.0317335	0.0221228	0.0107412	-0.0190266	-0.00726569	0.00785895	0.00415036	0.000516762	0.0223791	-0.0261139	0.0347268	-0.0243247	-0.0277166	0.0220912	0.0126513	-0.00266053	-0.0142227	-0.0283932	0.0313897	0.0243508	0.0127591	0.00938023	-0.00533839	-0.00831845	-0.0162261	0.0323524	0.0211347	-0.000177288	-0.00550087	-0.0103757	0.0185728	-0.00263951	0.00292792	-0.00370344	-0.020124	-0.0116528	0.0271818	0.0181158	-0.0321427	-0.0319942	0.0126823	-0.0240886	0.00986875
TCGA-A2-A0EN-01A-13R-A084-07	-0.0389318	-0.0169437	0.00590806	0.0102558	-0.0257061	-0.0189868	-0.0442424	-0.0115436	0.0350888	-0.0482062	-0.0314178	-0.0194765	-0.00646506	-0.00533768	-0.02299	-0.0434337	-0.00346105	-0.0177608	-0.0284446	0.0354083	0.0225416	-0.0167079	-0.0479633	0.0174056	-0.0140015	0.0174325	0.0349683	0.0284487	0.0159723	-0.0365033	-0.0464667	0.0013729	-0.0174818	0.00784228	0.0165698	0.00308637	0.00895451	-0.00604536	-0.033739	-0.048983	0.0191216	-0.0426648	0.0432176	-0.0133011	0.0111628	-0.045004	0.0334296	-0.0458698	-0.00820839
TCGA-OL-A6VR-01A-32R-A33J-07	0.0376572	0.0312346	-0.0302332	0.0391021	0.0488881	0.0324387	0.050571	0.020224	0.0355718	0.0400885	0.0367048	0.0271781	-0.03257	-0.0380823	0.0131737	0.0324443	0.02731	0.0187096	0.0357906	-0.0400351	-0.0415422	0.0320271	0.0496618	-0.0156707	0.0219518	0.0236545	0.0302018	0.00749193	-0.0107631	0.048043	0.0490168	0.000906706	0.0124997	-0.0158386	0.000357	-0.00439847	-0.0106672	-0.0248196	0.0305187	0.0634428	-0.0197661	0.0338147	-0.0410269	0.00227155	-0.0330759	0.0493325	0.0353979	0.049997	0.0480737
TCGA-AN-A0XS-01A-22R-A109-07	-0.00156019	0.00755508	-0.0119345	0.0133563	0.00126536	-0.0145108	-0.00939688	-0.00287355	0.0297013	-0.0186	-0.00486778	-0.00300838	-0.026434	-0.0246368	0.00224582	-0.0226376	0.00317122	0.00538331	0.00144002	0.0142533	-0.00564376	0.00132626	-0.0103774	0.00761898	-0.00222097	0.0326316	0.0284316	0.0316138	0.0236731	-0.0277525	-0.010279	-0.00080035	-0.00175059	0.0100528	0.00840577	0.00831903	-0.00723461	-0.0276265	-0.00968714	-0.0205051	0.00519428	-0.0266444	0.00799507	-0.01082	0.000671264	-0.0134639	0.0314788	-0.0166108	0.00429118
TCGA-A8-A09G-01A-21R-A00Z-07	0.0181233	0.00452852	-0.00357425	-0.0204402	-0.0198439	-0.0160983	-0.00100765	-0.0154342	-0.0169516	0.00893791	-0.0035753	-0.00209747	0.0114981	0.00857069	-0.0306673	0.0192438	-0.0270826	-0.0178244	-0.0142262	-0.0263546	-0.00711685	-0.000703543	-0.00320607	0.0238822	-0.0184309	-0.0183532	-0.0131135	0.00979591	0.0130301	0.0229482	0.00479913	-0.0205157	-0.00849499	-0.00727611	-0.00457299	0.00589143	-0.0230252	0.00366455	0.00171629	0.0147863	0.0239969	0.0252117	0.000998126	-0.0222188	0.0185578	-0.0101407	-0.0161358	0.00178974	-0.0060824
TCGA-A2-A0EV-01A-11R-A034-07	0.000365997	0.01034	-0.00252598	-0.00642513	0.00489671	-0.0255968	-0.00645497	-0.00806263	0.00393727	-0.0154221	0.0137039	-0.018236	-0.0306869	-0.0265394	-0.0112033	-0.00717113	-0.0200617	-0.0193	-0.0165124	0.00629556	0.0033163	0.0104817	-0.0192666	0.0191247	-0.0129012	0.0122418	0.00207279	0.0140988	0.0267602	-0.0156006	-0.0161598	-0.0152407	-0.0123958	0.0105118	0.00992304	0.00336237	-0.00892442	-0.0121191	-0.00954402	-0.0115507	0.016352	-0.0200867	0.00238797	-0.0204903	0.00520097	-0.0162975	0.0109186	-0.0118703	-0.005715
TCGA-A2-A3Y0-01A-11R-A239-07	-0.0291924	-0.0501106	0.0667467	0.0254583	0.00166714	0.0734778	-0.0344736	0.0512766	-0.0537795	0.00332446	-0.0192367	0.0561053	0.0534551	0.0586604	0.0603161	0.0238095	0.0641798	-0.0264744	-0.0311339	-0.0126685	0.0142767	0.00343896	-0.0177624	-0.0855624	0.0596705	-0.0729261	-0.0571476	-0.0847762	-0.101101	0.035793	-0.0174747	0.0635283	0.0699478	-0.0631704	-0.0717245	-0.0440267	0.073055	0.0803193	0.0575129	0.0394394	-0.062189	0.023598	0.0280001	0.05334	-0.0531462	-0.027648	-0.0526907	-0.00226932	-0.0303766
TCGA-A2-A0EW-01A-21R-A115-07	-0.0365286	-0.0143306	-0.0146835	-0.00522792	-0.0238012	-0.0252788	-0.0166969	-0.029162	0.0424873	-0.0389865	-0.0255919	-0.0346547	-0.0176518	-0.0162534	-0.0429085	-0.0452096	-0.0146316	0.0090877	0.00200213	0.0266443	0.00903672	-0.0229712	-0.0161489	0.024705	-0.0294609	0.0422265	0.0410167	0.0435134	0.0357607	-0.0276331	-0.0216868	-0.0226966	-0.0353913	0.0272581	0.0347537	0.0299557	-0.0103736	-0.0329942	-0.048777	-0.0372513	0.0321558	-0.0318015	0.0178685	-0.0280639	0.0195284	-0.0119113	0.0406198	-0.0294774	-0.00185711
TCGA-D8-A73X-01A-11R-A32P-07	0.0121813	0.0241293	-0.0133328	0.0170032	0.0227574	0.00866033	0.01871	-0.00039244	0.0288564	-0.00356775	0.0030284	-0.00910254	-0.0263081	-0.0237339	0.0015728	-0.00446954	0.00956167	0.0159505	0.0154793	0.00366257	-0.00727786	0.015535	0.0110802	0.0113734	0.00315712	0.0389215	0.0294628	0.0301998	0.0189903	-0.0156064	0.0133385	-0.0103756	-0.00821885	0.0178045	0.0178194	0.00374373	-0.0152376	-0.0322886	-0.00696251	-0.0108508	0.00229334	-0.00884892	-0.0149903	-0.018532	-0.00412564	0.00804445	0.0345114	0.00712845	0.0347485
TCGA-A2-A04X-01A-21R-A034-07	-0.00742075	-0.000600301	0.019745	0.0106205	0.0147732	0.0336309	-0.0161747	0.0245574	-0.0155815	-0.00160516	0.0219046	0.023977	0.00110094	-0.00150479	0.0086843	0.0223304	0.0108601	-0.0580188	-0.0502282	-0.0119068	-0.000163946	-0.000907105	-0.0184597	-0.0114259	0.0125375	-0.0147652	-0.016879	-0.0119042	-0.00680907	0.0186142	-0.0153898	0.0163474	0.0239778	-0.025368	-0.0313034	-0.0348169	0.00842516	0.0213154	0.0213993	0.0137447	-0.0216531	0.00913623	0.00515574	0.00810977	-0.0171235	-0.0274278	-0.00576034	-0.00845518	0.00833936
TCGA-BH-A1FU-01A-11R-A14D-07	-0.0196517	-0.0313064	0.0278715	-0.0287567	-0.0634487	-0.0402593	-0.0182137	-0.028231	-0.0129223	-0.0282765	-0.0456678	-0.0191644	0.0255175	0.0258467	-0.0370861	-0.0401122	-0.0264237	0.0233491	0.00846202	0.0434302	0.0326837	-0.0399352	-0.0183605	0.0131858	-0.0240191	-0.0194825	-0.010207	-0.0031378	-0.00455921	-0.0365886	-0.0210163	0.00269017	-0.0152428	0.0188007	-0.000404811	0.0237274	0.0149895	0.008504	-0.0447997	-0.0335639	0.0261736	-0.033484	0.0280719	0.00199731	0.0207126	-0.0117643	-0.0114645	-0.0273449	-0.0382115
TCGA-D8-A27W-01A-11R-A16F-07	0.0325069	0.00938533	-0.0197793	-0.0196015	0.0145272	-0.0167358	0.015766	0.000475027	-0.0175068	0.0301812	0.0290318	0.00339444	-0.0164969	-0.0208437	-0.0141102	0.0149975	-0.0332134	0.00545918	0.00857719	-0.0199763	-0.0296883	0.0233411	0.0056431	0.000958038	-0.0112007	-0.0266665	-0.0223044	-0.0251635	-0.0315774	0.00743634	0.0136948	-0.007226	-0.00825206	-0.00927499	0.00507868	0.00469204	-0.0237671	-0.0127651	0.000978507	0.00644725	0.0160262	0.00667254	-0.0117057	-0.015301	0.0172583	0.00533263	-0.00973371	0.0078382	0.0305723
TCGA-AO-A1KP-01A-11R-A13Q-07	0.0359858	0.0599878	-0.0493672	-0.0176849	0.0255515	-0.00825442	0.0662438	-0.0204664	-0.00436468	0.05161	0.0357804	-0.010748	-0.0144044	-0.0247623	0.017655	0.0553158	-0.00452822	0.0299174	0.048266	-0.0509635	-0.0334471	0.033136	0.0625415	0.0290531	-0.0311309	0.0254796	-0.00557666	-0.00594548	0.032216	0.0244755	0.0553134	-0.0506422	-0.0366378	0.0107363	0.04966	0.0249856	-0.0654465	-0.0394716	0.0143607	0.0273499	0.010433	0.0485561	-0.0525191	-0.0265786	0.0367393	0.0614398	0.00535697	0.0490932	0.0256437
TCGA-E2-A3DX-01A-21R-A213-07	-0.0361172	-0.0143098	-0.00972963	0.002054	-0.00720093	-0.0200912	-0.0318709	-0.0206185	0.0432457	-0.0499311	-0.0242335	-0.0314734	-0.0287208	-0.0243428	-0.0415186	-0.041935	-0.00669108	0.00519377	-0.0107563	0.0398575	0.01798	-0.0288106	-0.0374097	0.0242364	-0.0168779	0.0435853	0.0443989	0.0506771	0.0274635	-0.0368513	-0.0332257	-0.0081173	-0.0306817	0.0402877	0.0298177	0.0265925	0.000445309	-0.0286485	-0.0486804	-0.0313848	0.0234976	-0.0424364	0.0352659	-0.0102477	0.0117244	-0.0330577	0.0394471	-0.0407528	-0.00444698
TCGA-AN-A0XW-01A-11R-A109-07	-0.0272941	-0.0161127	0.0160555	-0.0231959	-0.0302034	-0.0121706	-0.0370823	-0.00760597	-0.0106871	-0.0366658	-0.00752812	-0.0171902	-0.00802593	-0.0072533	-0.0286461	-0.0212766	-0.0160359	-0.0259084	-0.0348411	0.0379665	0.0224732	-0.0264331	-0.0364595	0.0145639	-0.010701	-0.00904546	-0.0100605	0.0041326	0.027565	-0.0436428	-0.0335335	-0.00374343	-0.0171112	0.00346138	0.00713221	0.00243852	0.002644	-0.00218904	-0.0311213	-0.035495	0.0158911	-0.040817	0.0278324	-0.0167516	0.0214707	-0.0378156	-0.0146745	-0.0376385	0.00351008
TCGA-AN-A0AJ-01A-11R-A00Z-07	0.00273692	-0.00577624	0.0159648	-0.0257665	0.00171089	0.00993165	-0.00793804	0.00641429	-0.0510249	0.010042	0.0290479	0.0107109	0.00798614	0.00539224	0.0063241	0.0313652	-0.0153258	-0.0121184	-0.0165323	-0.0195676	-0.00538859	0.0029616	-0.0144578	-0.00842094	0.00170754	-0.0397814	-0.0513974	-0.0534501	-0.0488268	0.00919879	-0.00793763	-0.00977796	0.0112746	-0.0155632	-0.0103968	0.00452628	-0.00440457	0.0365697	0.00531648	0.0169024	0.00170167	0.00841007	0.00763989	0.0106121	0.00272402	-0.0193899	-0.0376979	-0.00629154	-0.0106497
TCGA-E9-A5FK-01A-11R-A27Q-07	-0.020346	-0.0053322	0.0262859	0.0856703	0.0358841	0.0752978	-0.0364013	0.0664131	0.0433917	-0.029555	0.0184442	0.0575527	-0.00166797	-0.00302538	0.0529464	-0.0226854	0.0744127	-0.0629462	-0.0572374	0.0238962	0.0190814	-0.0016145	-0.0364813	-0.0546023	0.0677592	0.0154481	0.0403118	-0.00324732	-0.019374	-0.00122003	-0.0275358	0.0526931	0.057745	-0.0542344	-0.0361711	-0.069908	0.0513258	0.00892661	0.0295097	-0.00159448	-0.0586569	-0.0214107	0.0338751	0.0460441	-0.0702833	-0.0475648	0.0314194	-0.0276759	0.00751374
TCGA-E2-A1LH-01A-11R-A14D-07	-0.0436037	-0.0475681	0.0735834	0.0222717	0.0221445	0.0502756	-0.0440278	0.0421019	-0.016092	-0.0328268	-0.023209	0.0451711	0.0555588	0.057038	0.0448136	-0.0311473	0.0470186	-0.0349074	-0.045595	0.0328638	0.062013	-0.0387058	-0.0492936	-0.0546875	0.03982	-0.0321393	-0.0128166	-0.0173645	-0.0341376	-0.00486486	-0.0391511	0.0699786	0.0579747	-0.0510241	-0.0624507	-0.0480433	0.0625074	0.0543301	0.019807	-0.00362258	-0.0545581	-0.0174165	0.0539613	0.0762983	-0.0530201	-0.0504559	-0.0313463	-0.0398167	-0.0424066
TCGA-A2-A0CV-01A-31R-A115-07	-0.0536959	-0.0129419	-0.000501904	0.0316157	-0.0137793	-0.00265151	-0.0194174	-0.00199447	0.0658045	-0.0435505	-0.0107793	-0.00584356	-0.0112698	-0.0124031	-0.00784337	-0.0209092	0.000501713	-0.00133719	-0.00767848	0.0260931	0.0191209	-0.037347	-0.0119001	0.00198538	0.00317437	0.0322615	0.0584593	0.0217416	0.0194516	-0.0197164	-0.0262899	-0.00317701	-0.00338393	0.00450899	0.018362	0.00262109	0.00668902	-0.020143	-0.0173618	-0.0250726	0.003871	-0.0189114	0.0220163	-0.00817561	0.000491316	-0.0151979	0.0500502	-0.0198988	0.00586079
TCGA-E2-A15E-01A-11R-A12D-07	0.00444127	0.00477206	-0.00758805	-0.0097126	-0.0142239	-0.0267713	0.0208153	-0.0136597	0.0111569	0.00281263	-0.0148604	-0.0193712	-0.0188385	-0.0152342	-0.0301602	-0.0154379	-0.0149924	0.0269785	0.031093	0.0115767	-0.00869418	-0.00479296	0.0231314	0.0131089	-0.017741	0.0105188	0.0137245	0.0178017	0.00835218	-0.0058818	0.0165551	-0.0267401	-0.0230999	0.0219706	0.0142113	0.0207361	-0.016625	-0.0236371	-0.0270616	0.00044451	0.0171299	-0.00071737	-0.0175431	-0.0261869	0.0133147	0.0328554	0.0109235	0.0177918	0.00568318
TCGA-E2-A1LA-01A-11R-A144-07	-0.0306164	0.00819302	0.0143675	0.0138753	0.0392712	0.022186	-0.0223198	0.0348894	-0.0125521	-0.0127817	0.0236242	0.0201556	-0.0302336	-0.0214632	0.0211636	0.00180749	0.0177989	-0.0039703	-0.0149056	-0.00201463	0.00360202	0.0322619	-0.0221779	-0.014889	0.0264849	0.00142913	-0.0147984	-0.00741224	-0.0101482	-0.00932255	-0.0222991	0.0149903	0.0155084	-0.0278777	-0.0100653	-0.0294238	0.0115606	0.00142789	0.0144497	0.00078883	-0.022542	-0.0106245	0.0121745	0.00317133	-0.0204855	-0.029796	-0.00974874	-0.0165198	0.0167492
TCGA-AO-A03M-01B-11R-A10J-07	-0.00632731	0.00306699	0.00947685	-0.00465542	-0.0178312	0.00286201	-0.0214295	0.00968876	-0.0163005	-0.00713026	0.00372022	0.0176685	-0.0163284	-0.0110779	0.00211277	0.0129172	-0.00415453	-0.0406159	-0.036586	0.000179379	-0.000824434	0.016942	-0.0216739	-0.00399964	-0.00463854	-0.018877	-0.0191115	-0.0222778	-0.00523941	0.00852649	-0.0160122	0.0076071	0.00694356	-0.010434	-0.0187526	-0.0195862	0.00626246	0.0120012	-0.00712376	0.013975	0.00769681	-0.00418124	0.0115916	-0.000954637	0.000606376	-0.0269082	-0.0116876	-0.0146583	-0.0161929
TCGA-B6-A0IA-01A-11R-A034-07	0.0293425	0.0194102	-0.00764488	0.0332838	0.0685042	0.0437142	0.0494842	0.0471029	0.00145531	0.0530384	0.0634014	0.0503952	-0.0329286	-0.0351065	0.0460059	0.0665719	0.0365622	0.0300154	0.0418495	-0.0551162	-0.0454792	0.0598784	0.0641117	-0.0168208	0.0258093	-0.00857843	-0.00133336	-0.0247885	0.0075598	0.0490466	0.0560507	-0.00924328	0.0296847	-0.065531	-0.0275463	-0.0586629	0.00455309	-0.00653228	0.0766438	0.0631644	-0.0353499	0.0626621	-0.0539441	0.0139542	-0.039017	0.0519428	0.00586637	0.0713074	0.0451153
TCGA-A7-A4SF-01A-11R-A266-07	0.0511653	0.0395597	-0.0114294	0.0193299	0.0482258	0.0479016	0.0323472	0.0312516	-0.012174	0.0511335	0.0238719	0.0359308	0.0049993	-0.00458215	0.0441898	0.0409254	0.0250471	0.0147042	0.0226179	-0.0412609	-0.0483358	0.0466375	0.0342484	-0.0115053	0.0280837	-0.00875902	-0.0141298	0.0074229	-0.0187524	0.0365902	0.03955	0.00859689	0.0278148	-0.00997067	-0.0210443	-0.0128538	-0.00875852	-0.00157549	0.055601	0.0371959	-0.0348684	0.0430532	-0.0405046	0.014838	-0.0251167	0.0240981	-0.00795471	0.0451017	0.0193886
TCGA-AC-A2FB-01A-11R-A17B-07	-0.0392636	-0.000946663	-0.0200226	-0.0111046	-0.0206393	-0.0232087	-0.0438801	-0.0287826	0.0234392	-0.0350097	-0.0148786	-0.0269127	-0.0206984	-0.0156647	-0.036208	-0.0123812	-0.0155191	-0.0447344	-0.0469291	0.0171359	0.0183505	-0.0159848	-0.0337142	0.0285101	-0.0342358	0.0250633	0.0252464	0.0269464	0.032455	0.00557647	-0.0416691	-0.0194967	-0.0338561	0.0280236	0.0282978	0.0281429	-0.00490677	-0.0235315	-0.0323005	-0.00532808	0.0369415	-0.0161327	0.0411592	-0.0222235	0.0229575	-0.0441981	0.0228425	-0.040651	-0.00495872
TCGA-AR-A5QQ-01A-11R-A28M-07	-0.0720862	-0.0799711	0.0663405	0.020233	-0.0310002	0.0383664	-0.0557315	0.0515405	-0.0396433	-0.0493388	-0.0104983	0.0426082	0.0454443	0.0504753	0.0167497	-0.0189599	0.0326335	-0.0357012	-0.0442187	0.046574	0.0647883	-0.0371321	-0.0558418	-0.0620462	0.0442367	-0.0626157	-0.0460521	-0.0586703	-0.0644544	-0.0274134	-0.0616084	0.0658765	0.0517329	-0.043557	-0.0731823	-0.0340471	0.0967736	0.0589071	0.0176543	-0.0245605	-0.0423537	-0.0385395	0.0630172	0.05379	-0.0457955	-0.0499673	-0.0451535	-0.0500406	-0.0439705
TCGA-AR-A1AW-01A-21R-A12P-07	-0.0305729	-0.00313053	-0.00465552	-0.0298534	-0.00322624	-0.00642829	-0.0544441	-0.0277816	-0.0120471	-0.0343997	-0.00731715	-0.03245	0.0114971	0.00563652	-0.0280944	0.0132791	-0.0175991	-0.0584884	-0.0660556	0.00597065	0.0283433	0.00486314	-0.0567364	0.0213548	-0.0311272	0.0050143	-0.00984129	0.015941	0.00693701	0.00646179	-0.0505189	-0.00685989	-0.0187783	0.0379606	0.0304257	0.0298245	-0.00697179	0.000635913	-0.0192832	0.00989475	0.025087	-0.0135308	0.0532707	-5.58447e-05	0.0346747	-0.0681727	-0.00798823	-0.052559	-0.0186777
TCGA-E9-A6HE-01A-11R-A31O-07	-0.0270809	-0.0142935	0.0389318	0.0649197	0.0617531	0.0571601	-0.00161449	0.0751641	-0.00504893	-0.012709	0.0293288	0.0585386	-0.0132589	-0.0106628	0.0438994	-0.015705	0.0661496	-0.0193929	-0.0139185	0.0110786	0.00227649	0.0168688	-0.0045656	-0.0604197	0.0673797	-0.00703613	-0.00636506	-0.0315445	-0.0263373	-0.0162935	-0.00477257	0.0431851	0.0548691	-0.0639206	-0.0548036	-0.0760478	0.0520839	0.0175319	0.0408166	-0.00395199	-0.0713267	-0.0132183	-0.00188881	0.0236021	-0.0689326	-0.00133966	-0.00677801	0.00496113	0.0300557
TCGA-BH-A18V-06A-11R-A213-07	-0.0407056	-0.0433881	0.0378739	-0.0179812	-0.0297617	0.00766418	-0.065847	0.0122544	-0.0338622	-0.0289441	-0.026046	0.00969733	0.049545	0.0594289	0.00915793	0.0041357	0.0176988	-0.0495319	-0.0648038	0.0187506	0.0463501	-0.0256738	-0.0519065	-0.0230016	0.014653	-0.0278861	-0.0339806	-0.0102676	-0.00951264	0.0144589	-0.0566808	0.0353822	0.0237663	0.0115283	-0.031854	0.00321736	0.0418792	0.0554085	0.0109531	0.0213885	-0.0126048	0.00172173	0.0565211	0.0430882	-0.0227691	-0.0743398	-0.0390302	-0.0374452	-0.0387772
TCGA-A2-A0T3-01A-21R-A115-07	0.0199179	0.012696	-0.0099027	-0.0224247	2.43253e-05	-0.0194185	0.0318156	-0.0069296	-0.0352821	0.0283228	0.00844509	-0.0155863	-0.0226178	-0.0166012	-0.00728143	0.00852428	-0.0198676	0.024535	0.0324468	-0.0213476	-0.0121761	0.00386686	0.0289056	0.00764187	-0.00945375	0.00210681	-0.0362594	-0.00864241	-0.0119622	0.0105595	0.0289367	-0.0206794	-0.0256499	0.0148745	0.0153329	0.00629964	-0.0201446	0.0109295	0.00339942	0.00472676	0.00269495	0.0140385	-0.0266437	-0.00430029	0.0179221	0.0363209	-0.0348841	0.0330611	0.0109204
TCGA-A8-A07G-01A-11R-A034-07	0.0119147	-0.0119807	0.000760102	-0.00494036	-0.00830355	-0.0359693	0.000904363	-0.0233335	0.0288929	-0.0237143	-0.00151363	-0.0213861	-0.0161592	-0.013164	-0.0339212	-0.0280554	-0.0297622	-0.000165005	-0.00219816	0.0292212	0.00776332	-0.00777079	-0.0107518	0.0335219	-0.034356	0.0015633	0.0258566	0.017633	0.029333	-0.0415596	-0.00513645	-0.036969	-0.0171545	0.0101603	0.00926855	0.000698009	-0.0127366	-0.015174	-0.0321543	-0.0359259	0.0315342	-0.0300535	-0.000530507	-0.0359436	0.029046	-0.00217766	0.0211921	-0.0107239	-0.0112339
TCGA-AO-A0JL-01A-11R-A056-07	0.0102604	-0.0285477	0.0369466	0.0150265	-0.0126925	0.0391467	0.0144358	0.0308155	-0.018368	0.0171623	-0.0268082	0.0312832	0.0566961	0.0509199	0.0399113	-0.0242316	0.0460149	0.0491132	0.0372691	0.0187804	0.0291909	-0.0353981	0.0146299	-0.0486094	0.0354455	-0.0156357	-0.0155513	-0.021189	-0.0206171	-0.00166215	0.0195821	0.0465585	0.0399447	-0.0482473	-0.0437093	-0.056211	0.0336215	0.0300863	0.013812	0.00310582	-0.0466738	0.0188623	0.00540796	0.0516797	-0.0309961	0.02225	-0.0275601	0.0101562	-0.0289788
TCGA-AO-A0JI-01A-21R-A056-07	0.0489103	0.0580904	-0.0597326	-0.0113308	0.0320906	-0.00385077	0.0547046	-0.0032825	0.0102718	0.0554746	0.0414944	-0.00498505	-0.0362239	-0.0436451	-0.0030042	0.0449535	-0.0239343	0.020683	0.0334784	-0.0546242	-0.0543506	0.0584058	0.0489366	0.0199242	-0.0161029	0.0306209	0.00693152	0.0195714	0.0109123	0.0521858	0.0491542	-0.0458105	-0.0178782	0.005177	0.0428657	0.0192792	-0.0517789	-0.0296148	0.00634985	0.0410761	0.0256201	0.0568358	-0.0405801	-0.0368035	0.0166025	0.043567	0.0164367	0.0454836	0.0304405
TCGA-BH-A0DT-01A-21R-A12D-07	-0.0191228	0.00274097	-0.0147568	-0.00383392	-0.0122313	-0.0267035	-0.0114995	-0.0207269	0.025366	-0.0275147	-0.00826433	-0.0295646	-0.0250411	-0.0231636	-0.0198615	-0.0188441	-0.0123638	-0.00102765	-0.00485188	0.0208476	-0.000806625	-0.00832382	-0.00483247	0.0246369	-0.0205224	0.031625	0.0255526	0.0250645	0.0198521	-0.0175424	-0.00978332	-0.020957	-0.0247066	0.0347808	0.0223696	0.0254041	-0.0136373	-0.0304645	-0.0293577	-0.0174168	0.0185538	-0.0174157	0.00637551	-0.023569	0.022895	-0.00823026	0.0256255	-0.0129852	0.00988021
TCGA-D8-A1J8-01A-11R-A13Q-07	-0.0212073	-0.0199194	-0.0143423	-0.0518368	-0.0656674	-0.0392958	-0.0186068	-0.0672242	-0.0226835	-0.0191528	-0.000199178	-0.0580486	0.00334476	0.000974765	-0.0565293	0.0407717	-0.060773	-0.00358691	-0.0175048	-0.0159569	0.00317747	-0.0352961	-0.0232046	0.0621982	-0.0705703	-0.0136334	-0.0221572	0.0113743	0.068886	0.000101464	-0.0295232	-0.0489805	-0.0585561	0.0329161	0.0518845	0.0391195	-0.046369	-0.0213243	-0.0224176	-0.00560156	0.0600493	-0.0113855	0.020245	-0.049479	0.0800069	-0.0228523	-0.0255331	-0.0229653	-0.0325407
TCGA-LL-A50Y-01A-11R-A266-07	0.0327644	0.0386575	-0.00536264	0.0854454	0.0775314	0.0812973	0.0177465	0.0646748	0.0346889	0.0257059	0.0441078	0.0599272	-0.0152073	-0.0207907	0.0687142	0.0275108	0.0776907	0.0178938	0.0199966	-0.0315813	-0.0180008	0.0544241	0.018439	-0.0453058	0.0619382	0.033865	0.0345656	0.0103025	-0.00543565	0.0297396	0.0159276	0.0233774	0.0483894	-0.0530868	-0.0318844	-0.058165	0.0188079	-0.0158628	0.0715498	0.0363612	-0.0624458	0.0207339	-0.0279474	0.014981	-0.0621863	0.000266088	0.0343456	0.023004	0.0442201
TCGA-A8-A095-01A-11R-A00Z-07	0.0229492	0.0199247	-0.020847	-0.0311997	-0.0113484	-0.0234556	0.0172933	-0.0226868	-0.0275637	0.00136278	-0.0035502	-0.0258241	-0.0176897	-0.00944339	-0.0192436	0.00799108	-0.0203292	0.0222632	0.0228199	-0.00617445	-0.0153928	0.0110405	0.00877393	0.0252578	-0.0242112	0.0084456	-0.0304298	-0.0033047	0.0211888	-0.000752285	0.0127289	-0.0313979	-0.0236845	0.0237536	0.0241285	0.0131273	-0.0263829	-0.015128	-0.0122909	-0.00374358	0.0267193	0.0018463	-0.0159036	-0.0330479	0.0283986	0.0130706	-0.00818543	0.00982166	0.00321299
TCGA-E2-A155-01A-11R-A12D-07	0.046542	0.0432983	-0.0367433	-0.0378807	0.0222834	-0.0369111	0.0627411	-0.0176969	-0.014276	0.0525074	0.045952	-0.0226357	-0.0329248	-0.0411313	-0.015277	0.0489132	-0.0324539	0.046306	0.0554086	-0.0429708	-0.0558798	0.0451875	0.05223	0.0186904	-0.0239188	0.00855959	-0.0124354	0.00557	0.0203966	0.0453911	0.0644763	-0.0507613	-0.0280633	0.0301158	0.0256686	0.0336409	-0.0490697	-0.0316063	0.00400702	0.0257961	0.0192567	0.0465356	-0.0614413	-0.030414	0.00451629	0.0572464	-0.0153357	0.0557465	0.0344172
TCGA-D8-A1JB-01A-11R-A13Q-07	-0.0211338	0.013184	-0.0142122	-0.00181293	-0.0193049	-0.0166557	-0.0320578	-0.0263535	0.0381513	-0.0237692	-0.00558422	-0.0291117	-0.0050942	-0.0128735	-0.0352339	-0.000602978	-0.0335813	-0.0229539	-0.0283971	0.0105068	0.00519389	-0.00776356	-0.0247254	0.033858	-0.0380123	0.0289733	0.0379421	0.0313896	0.0381185	0.00754668	-0.0250597	-0.0154524	-0.0307561	0.0216615	0.0386432	0.0369966	-0.015312	-0.0337846	-0.0222106	-0.00144723	0.0358989	-0.00530997	0.0286048	-0.0222228	0.0239809	-0.0359587	0.0294573	-0.0255606	-0.00404121
TCGA-BH-A0BL-01A-11R-A115-07	-0.0439758	-0.0537284	0.0290907	-0.0416789	-0.044347	-0.0378242	-0.0557991	-0.0290984	-0.0286789	-0.0448543	-0.0495987	-0.0330664	0.042784	0.0427919	-0.0336146	-0.0539576	-0.0202062	-0.0213322	-0.0332907	0.0578699	0.0548235	-0.0565966	-0.0451567	0.00295198	-0.0234285	-0.0228352	-0.0261286	-0.00156822	0.0136184	-0.0452119	-0.045394	0.0151538	-0.0118674	0.0264911	0.000735588	0.0357997	0.0237719	0.0295896	-0.047353	-0.0527887	0.0175755	-0.0457374	0.0560732	0.00797989	0.0277912	-0.0393755	-0.0345684	-0.0473517	-0.0519885
TCGA-A1-A0SP-01A-11R-A084-07	-0.0234385	-0.0362512	0.0342135	-0.0236556	-0.0592713	-0.000793167	-0.00843067	0.0185443	-0.0524813	-0.00365042	-0.0392975	0.0127314	0.0500806	0.0520441	0.00400497	-0.00967726	0.0148535	0.01259	0.00402221	0.00954218	0.0410337	-0.0485497	-0.013076	-0.0397353	0.0241225	-0.0637717	-0.0574059	-0.0679587	-0.0652043	0.00490099	-0.0121232	0.0422491	0.0195809	-0.016627	-0.0300425	-0.00170155	0.0391738	0.0583232	0.00579897	-0.00276245	-0.0126844	0.00829344	0.0236305	0.0329696	-0.00474797	-0.0144646	-0.0436029	-0.0180013	-0.0558311
TCGA-AO-A129-01A-21R-A10J-07	-0.0349343	-0.0571238	0.0616823	0.00840295	-0.0117876	0.0271943	-0.0304726	0.0295127	-0.0387534	-0.0164318	-0.0348692	0.0352184	0.0543935	0.0555845	0.0284691	-0.0185125	0.0430378	-0.0167063	-0.026599	0.0305179	0.0480026	-0.0368451	-0.0278733	-0.0523556	0.0481639	-0.0528737	-0.0383396	-0.0497559	-0.0590738	-0.00106739	-0.027191	0.0618767	0.0567088	-0.0301004	-0.060392	-0.0275139	0.0560508	0.0707728	0.0146164	0.00875047	-0.0482103	-0.00820575	0.0380771	0.067079	-0.0365367	-0.03217	-0.0490438	-0.0242485	-0.0537209
TCGA-AC-A23E-01A-11R-A157-07	0.00530053	-0.0242797	-0.00579986	-0.0179593	-0.025974	-0.0364341	-0.0106651	-0.0312855	0.0241958	-0.0213799	-0.0227342	-0.03512	-0.0162812	-0.0189565	-0.0383714	-0.0311109	-0.0313947	0.0109722	0.00615064	0.0358126	0.00290973	-0.0289853	-0.0121852	0.0271839	-0.0311208	0.00596011	0.0262159	0.0141099	0.0231675	-0.0519328	-0.0173827	-0.02628	-0.0266601	0.0289848	0.0157674	0.0206693	-0.0185531	-0.0241892	-0.0454355	-0.0389212	0.0337867	-0.0446968	0.00637153	-0.0283375	0.0334462	-0.00343057	0.02702	-0.0247339	-0.00885003
TCGA-AC-A6NO-01A-12R-A33J-07	0.0255402	0.0378996	-0.0289787	0.0174784	0.0329037	0.0177778	0.0282885	0.0195455	0.000560724	0.021199	0.0199282	0.00764229	-0.0200951	-0.0161465	0.0282447	0.00805767	0.0254736	0.0311202	0.0335908	-0.00932631	-0.0254802	0.0167868	0.034165	-0.0146209	0.0230413	0.0176052	0.00147348	-0.00259975	-0.0236368	0.0105706	0.0356882	-0.0103916	0.00292788	0.000561321	-0.00341323	-0.000858383	-0.0134062	-0.0188003	0.0168208	0.0183855	-0.0182178	0.0248132	-0.0322794	0.00382958	-0.0219032	0.0262387	0.0110203	0.0312276	0.0371016
TCGA-AC-A3EH-01A-22R-A22K-07	0.0223408	0.0150816	-0.00143938	0.0333428	0.025044	0.0219501	0.0177503	0.0204056	0.0241672	0.0156202	0.0136685	0.0249966	-0.00557587	0.00038286	0.0349712	-0.00113155	0.0159024	0.033592	0.0321532	0.0103972	0.00549289	0.00462979	0.0213122	-0.00745663	0.0312705	0.0163536	0.021905	0.0205049	-0.00211604	-0.00603015	0.0175086	0.0168141	0.0105856	-0.00664041	-0.00788347	-0.0304347	0.00637081	-0.012661	0.0153713	0.00773139	-0.0162372	-0.00651252	-0.0213604	-0.00368264	-0.0274231	0.0182978	0.0283611	0.0176159	0.0205466
TCGA-E2-A14R-01A-11R-A115-07	-0.0216423	-0.0375774	0.0574998	-0.00345899	0.0124224	0.0352468	-0.0118321	0.0246853	-0.0477962	0.00142455	-0.0172041	0.040242	0.0699529	0.0717138	0.0354083	0.014145	0.0297159	-0.029858	-0.0296204	-0.02263	0.0295482	-0.0217377	-0.0123672	-0.046063	0.0189334	-0.0520926	-0.0537369	-0.0568484	-0.0503098	0.0353863	-0.00732333	0.0669311	0.0496538	-0.039637	-0.0333396	-0.0241566	0.0485044	0.059378	0.0527259	0.0353632	-0.0341589	0.0294672	0.0296093	0.061282	-0.0279016	-0.0242164	-0.0537205	-0.0100431	-0.0417745
TCGA-E9-A3QA-01A-61R-A22K-07	-0.0692864	-0.043011	0.0655697	0.0140796	-0.0110728	0.0287186	-0.0683214	0.0121877	-0.0303633	-0.0368194	-0.0435148	0.0187912	0.0498495	0.0525975	0.0219431	-0.0169558	0.02826	-0.0584348	-0.0705793	0.0251786	0.0462791	-0.0267287	-0.0492282	-0.0441113	0.041547	-0.0442986	-0.0310416	-0.0272087	-0.0548203	0.0103098	-0.0614104	0.0635067	0.0301434	-0.00272416	-0.0344951	0.00957391	0.0684039	0.0714868	0.0172434	0.0208089	-0.0305222	-0.00482552	0.0612483	0.0583883	-0.0217021	-0.0648788	-0.039098	-0.0388647	-0.0435869
TCGA-AR-A1AT-01A-11R-A12P-07	-0.0150092	-0.00588544	0.00241241	-0.00518779	0.00218855	0.0150529	-0.0263971	-0.00608165	-0.0148352	-0.00778111	-0.00807847	-0.00313796	0.00202058	0.0141898	-0.00780509	0.00767002	-0.00606777	-0.038247	-0.0369471	0.00473597	0.0184572	0.001924	-0.0248622	0.00438658	-0.00291834	-0.0112492	-0.0133343	-0.00602081	-0.00800844	0.00642841	-0.0249599	-0.00399698	-0.0120996	0.00915355	-0.010074	-0.0107441	0.00618018	0.0128265	0.00812196	0.00563526	-0.00185496	-0.00564383	0.0174822	-0.00649997	0.0179011	-0.029626	-0.0108051	-0.0184333	-0.0134055
TCGA-AO-A0JG-01A-31R-A084-07	-0.00236496	0.0122775	-0.038692	0.00258169	-0.0125409	-0.0375893	-0.00219889	-0.0275293	0.0469034	-0.00707697	-0.00454321	-0.0377754	-0.00990603	-0.020865	-0.0339903	-0.00377809	-0.0313032	-0.000732205	-0.00494438	0.000458056	-0.0141593	0.00327479	-0.00918212	0.0365039	-0.0206008	0.0446638	0.0465731	0.0377661	0.040753	0.000993091	-0.000772724	-0.0227248	-0.0378984	0.0287706	0.0484337	0.0227539	-0.0308465	-0.0291575	-0.0280596	-0.00864965	0.0344526	-0.00707294	0.00547544	-0.0220675	0.0240374	-0.0121227	0.0431131	-0.0114562	0.00968561
TCGA-OL-A5D7-01A-11R-A27Q-07	-0.0300156	-0.0248231	0.052773	0.0242703	0.0101619	0.0788782	-0.0221799	0.0586424	-0.0609689	0.0186567	-0.0205367	0.0741703	0.0741768	0.0763287	0.0882306	0.0266085	0.0829089	-0.0355513	-0.0400506	-0.0224335	0.0277711	-0.0169535	-0.0141714	-0.100738	0.0756662	-0.046957	-0.0594911	-0.0736766	-0.12478	0.0498661	-0.0164338	0.0753453	0.0797727	-0.0416805	-0.0720387	-0.028146	0.0680211	0.0810357	0.0771301	0.0632587	-0.0850229	0.0418138	0.0308602	0.115903	-0.058918	-0.0291784	-0.0693394	0.00110112	-0.0515431
TCGA-A8-A08C-01A-11R-A00Z-07	0.0395394	0.0408847	-0.0547579	-0.00848593	0.0100884	-0.0160981	0.0321635	-0.023766	0.0256749	0.0203178	0.0209899	-0.0238029	-0.0222431	-0.0201214	0.000485603	0.0241328	-0.02786	0.0180994	0.0266979	-0.0324761	-0.0302319	0.0377016	0.0356411	0.0410173	-0.0306698	0.0331756	0.0314196	0.0204499	0.00813285	0.0190704	0.0354222	-0.0500401	-0.0321414	0.0306818	0.0377061	0.0233156	-0.0386823	-0.0286451	0.00977305	0.018401	0.0211409	0.0321739	-0.0389432	-0.0325554	0.0210793	0.0268873	0.0311055	0.0373534	0.0205595
TCGA-C8-A12T-01A-11R-A115-07	0.00714505	-0.0184949	0.0198242	0.00218758	-0.00256902	0.00831609	0.00475222	0.0225982	-0.0321401	0.000614538	0.00280749	0.0182166	-0.0142653	-0.00873305	0.00669092	-0.0191055	0.00780083	0.00865126	0.00739099	0.0209352	0.00583587	-0.00651717	-0.00135162	-0.0220668	0.0224262	-0.0268675	-0.0336052	-0.0470493	-0.0373876	-0.0384436	0.00335172	0.00883064	0.024216	-0.0230913	-0.0285684	-0.0239556	0.0119806	0.0039693	-0.00382754	-0.0217652	-0.0161958	-0.0283047	-0.00300671	0.0065201	-0.0153921	0.00476167	-0.027334	-0.00259681	0.00420512
TCGA-E9-A5UO-01A-11R-A28M-07	0.0827818	0.0656245	-0.053528	0.0185083	0.0632571	0.037217	0.0641198	0.0214609	0.00413167	0.0739363	0.0765958	0.0067341	-0.0398363	-0.0467281	0.0320264	0.0562054	0.0140952	0.0160078	0.0386146	-0.0685537	-0.0740783	0.0543034	0.0754204	0.000805093	0.0253765	0.0258323	0.000550087	0.0372577	0.0279271	0.074619	0.0821417	-0.0191089	-0.00522924	-0.0056621	0.00479718	0.00638274	-0.0359693	-0.0202337	0.0551427	0.0751451	-0.0243106	0.0722058	-0.0815061	-0.0013344	-0.0249416	0.0655817	0.0132087	0.0920175	0.060176
TCGA-A7-A26G-01A-21R-A169-07	-0.0228892	-0.0309815	0.00791402	-0.0506933	-0.0719722	-0.0507176	-0.028162	-0.0592548	-0.0108609	-0.0406957	-0.060979	-0.0514538	0.0468043	0.0436171	-0.0653803	-0.0294576	-0.045997	0.00824158	-0.00641194	0.044195	0.0478993	-0.053226	-0.0440971	0.0299563	-0.0417718	-0.017606	-0.00963279	0.0114465	0.013699	-0.0410832	-0.0359081	-0.0112202	-0.0424779	0.0540547	0.0305735	0.056025	-0.00229237	0.0143452	-0.0553143	-0.0476812	0.0437982	-0.0407681	0.0441546	-0.00123191	0.0636153	-0.0302714	-0.0185468	-0.0487999	-0.0484785
TCGA-A8-A07C-01A-11R-A034-07	0.00849155	-0.00688734	-7.9148e-05	-0.075802	-0.05891	-0.0477652	0.0049976	-0.0411451	-0.0643673	0.00754393	-0.0445951	-0.0423127	0.0723204	0.0640621	-0.0312164	0.0249562	-0.028959	0.0380562	0.0256134	-0.0174786	0.0284603	-0.0158164	-0.00400744	0.0107428	-0.0356181	-0.0366014	-0.0643337	-0.0446453	-0.00699719	0.0245841	0.00429173	-0.00431941	-0.0312541	0.0335099	0.0294372	0.07097	-0.0159675	0.038901	0.000587036	0.0204978	0.032152	0.0279704	0.0201238	-0.00045115	0.0585096	-0.00111381	-0.0612546	-0.00808446	-0.0740526
TCGA-OL-A5D8-01A-11R-A27Q-07	0.0134429	0.0360119	-0.0282121	0.0288933	0.0238511	0.0133795	0.0213123	0.0192223	0.0129206	0.026518	0.0250121	0.0246156	-0.0319641	-0.0273936	0.0509667	0.0182526	0.0248657	-0.00785783	0.00392131	-0.0252935	-0.038815	0.0238534	0.0230547	-0.00967749	0.0301605	0.0262448	0.0136038	0.0184169	0.0100666	0.0172624	0.0228035	0.00100647	0.012366	-0.00397263	-0.000937398	-0.0163351	-0.0108226	-0.030452	0.0312912	0.0284366	-0.0165386	0.0246036	-0.0210272	0.00262618	-0.0321625	0.0132529	0.0149104	0.0237634	0.0397857
TCGA-GM-A3XG-01A-31R-A24H-07	0.004321	-0.00230585	0.00347345	0.0658459	0.00636319	0.032822	0.0269795	0.0383294	0.059375	-0.00452793	-0.00160852	0.0307394	-0.00596542	-0.0117075	0.026205	-0.0266523	0.0435769	0.0317016	0.0354535	0.0235653	-0.000229609	-0.00592559	0.0264051	-0.0365666	0.0361294	0.0269584	0.0532937	-0.00109915	-0.0155176	0.0106348	0.0282936	0.0310183	0.0269144	-0.0350966	-0.0159363	-0.0231383	0.026774	-0.0123324	0.012614	0.022996	-0.037238	0.000911019	-0.0175009	0.0140398	-0.041802	0.0292719	0.0547482	0.0223395	0.018867
TCGA-BH-A0HO-01A-11R-A034-07	0.0123545	0.0264934	-0.0290932	0.00256711	0.0242504	0.000604366	-0.0118549	-0.00841626	0.0244864	0.00770023	0.0242333	-0.00387712	-0.0270847	-0.0341552	-0.019368	0.016104	-0.0142207	-0.0320527	-0.0192052	-0.02693	-0.0144374	0.0120413	-0.00623522	0.0124764	-0.00599723	0.00662262	0.0257409	0.00724187	9.67471e-05	0.0156071	-0.00303682	-0.0280834	-0.00916558	-0.00473414	0.00580135	0.00137649	-0.0199926	-0.0178117	0.00148901	-0.000869085	0.0162288	0.00372783	-0.0130187	-0.0130972	-0.00385532	-0.00725259	0.0229199	0.00143497	0.0288806
TCGA-C8-A12M-01A-11R-A115-07	0.0562213	0.0372428	-0.0666416	-0.0198547	0.00983876	-0.0304165	0.0433812	-0.0366588	0.0129371	0.0417043	0.0363359	-0.0372348	-0.0173789	-0.0277967	-0.0161854	0.0408483	-0.0344417	0.0441606	0.0424802	-0.044303	-0.0307872	0.0316074	0.0411299	0.0407777	-0.0319848	0.0314422	0.0154432	0.0123338	0.0303274	0.0433	0.0503301	-0.0392776	-0.039814	0.0257035	0.0479608	0.0455243	-0.0582247	-0.0253507	-0.000213528	0.0315892	0.0264567	0.0365149	-0.0442931	-0.0279111	0.0250355	0.0340305	0.014453	0.031376	0.00950207
TCGA-A8-A09M-01A-11R-A00Z-07	0.0202086	0.0361291	-0.0158103	0.00893767	0.0442244	0.0163657	-0.000337326	0.0153927	-0.0017275	0.0220042	0.0399785	0.0153188	-0.0200174	-0.0207161	0.015656	0.0429269	0.00401295	-0.0359124	-0.0260888	-0.0340123	-0.0326643	0.0473119	-0.000869135	-0.00524511	0.0108353	-0.00354925	-0.00395835	-0.00254525	-0.00281541	0.02688	0.00296249	-0.00969375	0.014393	-0.0129673	-0.00613315	-0.0139063	-0.0133475	0.00122355	0.0363125	0.0323867	-0.00429252	0.0210674	-0.0101404	0.00172775	-0.0155133	-0.0112434	-0.00986137	0.00727044	0.0216925
TCGA-GM-A2DO-01A-11R-A18M-07	-0.0184779	0.0187149	-0.0230821	0.0183925	0.0308256	0.0414848	-0.0347847	0.031418	-0.0115764	-0.00736219	0.0231427	0.0145945	-0.00746294	-0.0106211	0.0297254	0.0333656	0.0434858	-0.0372537	-0.0448367	-0.0107603	0.00446806	0.0283684	-0.0307804	-0.0158455	0.0197706	0.0261625	-0.00955027	0.00873994	0.0148274	0.0312356	-0.0287442	0.0197452	0.016091	-0.0155033	0.00299864	-0.0134063	0.00990817	0.00130439	0.0246897	0.024588	-0.0242041	0.0195441	0.0411902	0.0188133	-0.0263	-0.0616734	-0.00535383	-0.032724	0.0185047
TCGA-E2-A10C-01A-21R-A10J-07	0.0130508	0.0243517	0.00510264	0.0322175	0.0247791	0.0435229	0.00626594	0.0490647	-0.00585955	0.0111643	0.0230749	0.0333	0.00613765	0.000973255	0.0405336	0.022035	0.0365823	-0.0183309	-0.0128128	-0.0240454	-0.0143217	0.00240946	-0.00725147	-0.024422	0.0279007	-0.00908783	-0.00760937	-0.0111512	0.00103395	0.0210867	0.00330112	0.0143561	0.033204	-0.0449299	-0.0185856	-0.0416121	-0.000896809	0.00108111	0.0465418	0.0170341	-0.0273707	0.0217285	-0.00515573	0.0188533	-0.0336452	-0.0106971	-0.00705201	-0.000132212	0.0113465
TCGA-E9-A249-01A-11R-A169-07	0.0122507	0.0394105	-0.0274034	-0.0121567	0.0309247	-0.00555051	0.0222253	-0.0138515	-0.00746249	0.00635318	0.0387629	-0.0223833	-0.0282361	-0.020167	0.0140508	0.0392172	-0.00111	-0.00156807	0.00730263	-0.0276105	-0.0341212	0.0258146	0.0217768	0.0117978	-0.0077275	0.014557	-0.00520497	-0.00598911	-0.00291971	0.0258585	0.0228907	-0.039231	-0.0188281	0.0190266	0.0198885	0.000392875	-0.0275385	-0.0108159	0.00511267	0.0284562	0.00707501	0.0386242	-0.0334735	-0.0206391	0.0175644	0.0164932	-0.00567165	0.0347223	0.0247578
TCGA-AC-A2FK-01A-12R-A180-07	-0.0219819	-0.004741	-0.0227059	-0.00138957	-0.0439038	-0.0366428	-0.011489	-0.0487241	0.0713793	-0.0355321	-0.0500467	-0.052998	0.00333265	-0.00298722	-0.0474877	-0.0271455	-0.0281337	0.0175367	0.0104796	0.0242822	0.0274566	-0.0356983	-0.00568855	0.0368093	-0.0429434	0.0511487	0.0689912	0.0566633	0.042471	0.0104183	-0.00712906	-0.0187377	-0.049932	0.0598574	0.0511059	0.0643424	-0.0102539	-0.0297443	-0.0445619	0.00364473	0.0407552	-0.00585352	0.0202685	-0.0254506	0.0339485	-0.00642059	0.0649431	-0.0146273	-0.00534596
TCGA-BH-A8G0-01A-11R-A352-07	-0.0247658	-0.0134781	-0.00124015	0.0308896	-0.00371201	0.00435445	-0.0232699	-0.00248137	0.0582836	-0.0369873	-0.0190888	-0.0129724	-0.017961	-0.0183293	-0.00971668	-0.0421571	0.0100049	0.0119027	-0.00185969	0.0398697	0.0210431	-0.0172875	-0.0332915	0.00911654	0.00132526	0.0467552	0.055664	0.0478737	0.0339528	-0.0301312	-0.0274489	0.0085712	-0.0101671	0.017317	0.0166066	0.00895492	0.0151342	-0.0277025	-0.0274924	-0.0323504	0.00454471	-0.0430779	0.0303944	-0.0076365	-0.00696603	-0.0336658	0.0570242	-0.0430756	0.0125205
TCGA-E2-A15C-01A-31R-A12D-07	-0.000745042	0.0198932	-0.0351444	-0.00646282	-0.00196017	-0.0267055	0.0128956	-0.0316731	0.0362407	-0.00622731	-0.00107979	-0.0299951	-0.0345707	-0.0305997	-0.0120152	-0.00346705	-0.0255479	0.0152164	0.0155019	-0.00048615	-0.0109296	0.00969758	0.0136703	0.0298195	-0.0250945	0.0413609	0.0354568	0.0449844	0.0368664	-0.0137934	0.0041094	-0.0298578	-0.0300527	0.0425262	0.0327552	0.0421093	-0.0274922	-0.0488609	-0.0190906	-0.00870391	0.03041	-0.00312977	-0.0131987	-0.0265185	0.02173	0.0089385	0.0419883	0.00508024	0.015866
TCGA-EW-A1J1-01A-11R-A13Q-07	0.0198775	0.0467055	-0.0470456	-0.0148361	0.0185238	-0.00976007	0.00436683	-0.0239096	0.0182951	0.0295439	0.0388963	-0.0237717	-0.0490489	-0.0444493	-0.0102053	0.0497696	-0.0217913	-0.0114033	-0.00514334	-0.0311048	-0.0429634	0.0196663	0.0121621	0.0270316	-0.00469941	0.0255804	0.0192936	0.0166485	0.0186318	0.0348381	0.00887408	-0.0350657	-0.0274769	0.0288539	0.0330903	0.0279441	-0.0368022	-0.0264748	0.00748486	0.0197922	0.0188901	0.033286	-0.0240008	-0.0127529	0.0122644	-0.00251118	0.0176219	0.0164355	0.0208721
TCGA-A1-A0SI-01A-11R-A144-07	-0.0279961	-0.0211716	0.0139868	-0.0175076	-0.0167734	-0.0158891	-0.0233292	-0.00423069	-0.0158677	-0.0337423	-0.03614	-0.00457726	0.0107135	0.0113351	-0.0120556	-0.0339384	-0.000728868	-0.0288396	-0.0291068	0.0357426	0.034906	-0.0240398	-0.0275371	0.00970063	-0.00287565	-0.00367535	-0.0175523	0.0174302	0.0195133	-0.0472954	-0.0271868	-0.00112497	-0.00096571	0.0133388	-0.00623767	-0.00344041	0.0120864	0.0072326	-0.0302529	-0.0319976	0.0102287	-0.0376647	0.0200724	-0.00255988	0.00761303	-0.0212199	-0.0127083	-0.0269267	-0.005988
TCGA-S3-AA17-01A-11R-A41B-07	-0.0206387	0.00401116	-0.000572897	0.00675272	0.0320609	0.0290189	-0.0436944	0.00574858	-0.00161853	-0.00871348	0.0153392	0.0098784	-0.0103673	-0.00962915	0.00773016	0.0193573	0.00609215	-0.0561718	-0.0553152	-0.00733616	-0.0057176	0.0197471	-0.0335758	-0.00898333	0.0193247	0.00856324	0.000434155	0.0166609	-0.00112955	0.0181138	-0.0354517	0.0129793	0.0104183	0.00390537	-0.0106305	-0.00822778	0.0102235	0.00254345	0.0120585	0.0178358	-0.00613376	0.00274106	0.0349676	0.0209337	-0.00986983	-0.0456388	-0.0141545	-0.0266276	0.0100982
TCGA-C8-A275-01A-21R-A16F-07	-0.0132407	-0.00782956	0.0268419	-0.0351636	-0.016031	-0.00432728	-0.0243434	0.00122404	-0.0444505	-0.0104978	-0.0114676	0.00847013	0.0183636	0.0217545	-0.0197895	0.0170338	-0.00663136	-0.0221166	-0.0271155	-0.0105826	0.0129475	-0.00872738	-0.0280069	0.0109211	-0.0101491	-0.0403919	-0.0433384	-0.0295249	0.00851505	0.0120035	-0.0220461	0.0172987	-0.00988022	-0.0102435	-0.0187526	-0.0269935	0.00918087	0.025923	0.00441436	0.010751	0.0116949	-0.00259544	0.0220059	0.012951	0.00301914	-0.0307228	-0.0425024	-0.0196052	-0.0128431
TCGA-AR-A2LJ-01A-12R-A19W-07	-0.0274916	-0.019031	0.0397498	0.0704576	0.0341929	0.0665118	-0.0298257	0.0643585	0.023198	-0.0202976	0.0188903	0.0543361	-0.0139787	-0.0111348	0.0490109	-0.0306353	0.0637422	-0.00276857	-0.0105578	0.0280905	0.0235401	0.00971094	-0.0352591	-0.0484086	0.0664568	0.0115558	0.0228566	-0.0108062	-0.0235264	-0.0162727	-0.0250457	0.0570815	0.0506919	-0.0468989	-0.0445642	-0.0653884	0.0477541	0.00788407	0.022782	-0.010139	-0.0600641	-0.0284857	0.0253714	0.0330402	-0.0658504	-0.036031	0.0230025	-0.0301159	0.0263963
TCGA-BH-A0B6-01A-11R-A19W-07	-0.0188751	-0.000511083	0.0121963	0.0453066	0.00657665	0.0349723	-0.0489737	0.0243408	0.0367771	-0.0252658	0.00412963	0.0257007	0.0126901	0.000442543	0.0021458	-0.00516243	0.0180137	-0.0626126	-0.0654614	0.0166451	0.01422	0.00241277	-0.0413638	-0.0162569	0.0187417	0.0012381	0.0370362	0.0141557	0.0110982	-0.00527263	-0.0363954	0.0190628	0.0221134	-0.0282186	-0.0202235	-0.0280276	0.0183768	0.00318335	0.00912531	-0.00780289	-0.0163736	-0.0181532	0.0384216	0.0236262	-0.0280271	-0.0631368	0.0286329	-0.0339426	0.00784015
TCGA-A2-A0D3-01A-11R-A115-07	0.0136643	0.0303866	-0.043352	0.0128613	0.0240467	-0.0102408	0.02512	-0.0165616	0.0509567	0.0105488	0.0408075	-0.0170032	-0.0225093	-0.0236288	-0.00142582	0.0365932	-0.0144001	0.0205688	0.0216544	-0.0244485	-0.0245413	0.0241379	0.0297967	0.0197181	-0.0219565	0.0316947	0.0504986	0.0121034	0.00124249	0.030115	0.0263759	-0.0442157	-0.0183647	0.0228138	0.0287257	0.00848945	-0.0350162	-0.0444509	0.0129389	0.0293544	0.0153272	0.0349854	-0.0296223	-0.023488	0.0174032	0.0121465	0.0442371	0.0286551	0.028459
TCGA-AQ-A04L-01B-21R-A10J-07	-0.0003907	-0.0252394	0.0199328	0.0212088	-0.0045783	0.00271593	0.0180053	0.016437	0.0141053	0.00732456	-0.00313407	0.0199881	0.0100303	0.0133856	-0.013228	0.00767145	-0.00238438	0.0340378	0.0264609	-0.00215013	-0.00599959	-0.00392491	0.0137549	-0.0206386	0.0124525	-0.0306139	0.0124755	-0.0204674	-0.0074756	-0.0119901	0.0109761	0.00782944	0.010795	-0.0268459	-0.0341491	-0.0281639	0.0158062	0.00851244	0.00546767	-0.006527	-0.0143085	-0.0055042	-0.0137886	-0.0115783	0.00474463	0.0215914	-0.000775982	0.00865456	0.000843428
TCGA-A2-A04W-01A-31R-A115-07	-0.0179994	-0.0431404	0.0394429	0.01693	-0.0257494	0.016579	0.0112587	0.0230262	0.00284467	-0.00955417	-0.0139458	0.0319274	0.022051	0.0218439	0.00585651	-0.0234968	0.0113443	0.0317063	0.0252589	0.0376958	0.0262513	-0.0389941	0.00706931	-0.0214087	0.0231671	-0.0402837	0.00620872	-0.00421127	0.00280489	-0.0331956	0.00720767	0.0406977	0.0226803	-0.0311193	-0.0476086	-0.0478609	0.0493368	0.0245566	0.00267228	-0.0282626	-0.0325981	-0.0264243	-0.000465827	0.0197867	-0.0200505	0.0196593	-0.00303005	-0.00506563	-0.002949
TCGA-A2-A4RX-01A-11R-A266-07	-0.0453364	-0.0661026	0.0273549	-0.0170051	-0.0540871	-0.0213267	-0.0241921	-0.021947	-0.00731893	-0.0465728	-0.0621042	-0.0186263	0.0369686	0.0444379	-0.0310919	-0.0708357	-0.00694576	0.0222643	0.00584007	0.0557955	0.0472588	-0.0810657	-0.0179661	-0.00632286	-0.00712072	-0.00478637	-0.00853728	0.0198046	0.0116791	-0.0509714	-0.0264438	0.0254468	-0.0057679	0.0288669	-0.0107309	0.0384772	0.043225	0.0226953	-0.0398402	-0.0353995	0.0123513	-0.0341993	0.0417795	0.0151219	0.0135539	-0.0122074	-0.0112253	-0.0275191	-0.0440546
TCGA-E2-A1B5-01A-21R-A12P-07	-0.0394642	-0.0107156	0.00335143	0.0172457	-0.0192972	0.0221085	-0.0404797	0.00545076	0.0223411	-0.0373417	0.00418151	-0.00216305	0.00676684	-0.00142151	-0.0143607	-0.00794028	0.00711614	-0.0266741	-0.0376205	0.0126344	0.0186773	-0.0201395	-0.0400646	0.00942953	0.00190531	0.00416447	0.021504	-0.00422163	0.00473473	0.00740143	-0.0401806	-0.00493498	-0.011653	-0.0184403	0.0038868	-0.02169	0.00610084	-0.00295944	-0.0107431	-0.013953	0.000246779	-0.00992993	0.041787	-0.00258379	0.00124715	-0.050209	0.0233406	-0.0441866	-0.00113858
TCGA-AR-A24X-01A-11R-A169-07	-0.00674337	0.0170726	-0.0319854	-0.0249971	-0.00652102	-0.0324831	0.0231897	-0.0361805	0.00796165	-0.00759797	0.00935138	-0.0496145	-0.0143529	-0.0185277	-0.023995	0.00453835	-0.0231158	0.0259421	0.0251695	-0.00694298	-0.0162637	-0.000250971	0.0210373	0.0306831	-0.039011	0.0226669	0.0117307	0.00352885	-0.00100452	-0.0118778	0.00963929	-0.0484658	-0.0448083	0.0417421	0.0410156	0.0337533	-0.0390588	-0.0365333	-0.0217792	-0.00480681	0.0282472	0.00832171	-0.0192938	-0.0282244	0.0413174	0.0176654	0.0110732	0.0109587	0.00892395
TCGA-A2-A0T5-01A-21R-A084-07	0.00500284	0.00421185	-0.0165081	0.00442163	-0.0106148	-0.00673187	0.00858853	0.00340803	0.0039345	-0.00394376	-0.00158201	-0.00169195	-0.0148662	-0.0117338	-0.00533034	-0.0137893	0.00319499	0.0343634	0.030435	0.0185282	-0.00136113	-0.0151192	0.0164918	-0.00210666	0.00682723	0.00802428	0.00388985	-0.0195371	-0.0237255	-0.0137286	0.0137384	-0.00993329	-0.00221841	0.0047185	-0.0020257	0.00636691	-0.00511552	-0.018603	-0.00625114	-0.0112192	-0.00555833	-0.00466863	-0.012031	-0.00298283	-0.00257273	0.0157634	0.00914775	0.00799148	0.0231576
TCGA-BH-A0BG-01A-11R-A115-07	-0.0357848	-0.0457839	0.0431143	-0.0197349	-0.0372921	-0.0149332	-0.0408608	-0.0100276	-0.0167228	-0.0348257	-0.0388858	-0.0065556	0.0538204	0.0520607	-0.0062463	-0.0214431	-0.0097182	-0.0472212	-0.0520214	0.0197146	0.06097	-0.0346241	-0.0371456	-0.00902694	-0.00571492	-0.0247303	-0.0152372	-0.0272845	-0.0158403	0.00609801	-0.033179	0.0251452	0.00907529	0.00423309	-0.0144795	0.0111623	0.0338306	0.0332722	-0.00994851	0.00723092	0.00559263	-0.00782884	0.047904	0.0355156	0.00416172	-0.0444212	-0.0218767	-0.0274262	-0.0495112
TCGA-A8-A0A7-01A-11R-A00Z-07	-0.0214996	-0.0201943	0.025272	-0.00491554	-0.00779984	-0.00713091	-0.0481994	0.00373795	-0.00030489	-0.0359217	-0.01239	0.000532381	0.0184704	0.0211365	-0.0265011	-0.0135453	-0.0223924	-0.0440232	-0.0535994	0.0300645	0.0276693	-0.0158815	-0.0598197	0.0123357	-0.0144819	-0.0187307	-0.00224875	-0.00624733	0.0198536	-0.0204155	-0.0501127	0.0095779	0.00417922	-0.0207429	-0.0114763	-0.00939487	0.0126447	0.0161504	-0.0162374	-0.0199643	0.0212598	-0.0302573	0.0484016	0.00221658	-0.000677548	-0.0637921	-0.0113591	-0.0507257	-0.0182889
TCGA-EW-A6SB-01A-12R-A32P-07	-0.0259135	-0.0158415	0.0470875	0.0321626	-0.00291874	0.0664828	-0.0353826	0.0477317	-0.027645	0.000977941	-0.00276803	0.0478617	0.0718512	0.0715868	0.0412298	0.0252092	0.0537505	-0.0290407	-0.0401434	-0.0133599	0.034033	0.0216372	-0.0290109	-0.0671324	0.0452586	-0.0482166	-0.0282405	-0.0661952	-0.0746195	0.053655	-0.0182728	0.0696666	0.06168	-0.0534224	-0.0515981	-0.0381477	0.0592255	0.0719381	0.0628158	0.0639323	-0.0575867	0.0424068	0.0357713	0.0813108	-0.042354	-0.052261	-0.0474431	-0.0126959	-0.0626363
TCGA-AO-A125-01A-11R-A10J-07	0.031653	0.0318347	-0.0264269	0.0337728	0.0423309	0.042915	0.0511667	0.0183792	0.0288278	0.0461496	0.0410704	0.0138463	-0.0319969	-0.0333669	0.0438058	0.0629401	0.0326592	0.0271129	0.0422807	-0.0597368	-0.0564551	0.0431138	0.0611931	0.00221423	0.0206899	0.0418911	0.0316191	0.0315697	0.0345029	0.071109	0.0556177	-0.0199217	0.0126903	-0.0111609	-0.0113578	-0.0194401	-0.0255014	-0.0331994	0.0450268	0.0693197	-0.0182878	0.0771474	-0.0657968	-0.0163295	-0.0128825	0.0575577	0.0284509	0.0747164	0.068528
TCGA-B6-A401-01A-11R-A239-07	-0.0364206	-0.0171492	0.02022	0.0412058	0.0317789	0.0383987	-0.00866167	0.0367891	0.0169831	-0.0186337	0.000915693	0.0259678	-0.0150017	-0.00363226	0.033003	-0.0195382	0.0412546	0.00528886	-0.00112962	0.0226651	0.0135826	0.000904679	-0.00567211	-0.0400381	0.0422246	0.00585983	0.0180471	0.0140023	-0.0193205	-0.015729	-0.014589	0.0304805	0.0350255	-0.0219007	-0.0306652	-0.0356157	0.0388724	0.00717021	0.0133028	-0.00669078	-0.0395313	-0.0160213	0.00766956	0.0109437	-0.0272416	-0.0092441	0.0113942	-0.00979461	0.0229614
TCGA-EW-A1P7-01A-21R-A144-07	-0.0624617	-0.0453885	0.0278459	-0.00643756	-0.0246241	-0.0132151	-0.0552309	-0.017285	0.0212931	-0.0631253	-0.0426383	-0.0197432	0.0334418	0.0305911	-0.0178405	-0.0524269	0.000609474	-0.0243741	-0.0401143	0.0541395	0.0506047	-0.0365214	-0.0526322	0.00322783	-0.00706956	0.0162064	0.0216752	0.0293351	0.0271782	-0.0289757	-0.0543099	0.0296645	0.00275984	0.0252534	0.00948735	0.0262774	0.0425375	0.0216662	-0.0291931	-0.0204724	0.0136836	-0.0447293	0.0684975	0.020375	0.00871303	-0.0621948	0.0130063	-0.0598573	-0.0286657
TCGA-D8-A141-01A-11R-A115-07	-0.0408473	-0.0200123	-0.00299067	-0.00127655	-0.0284895	-0.01772	-0.0457165	-0.0145802	0.0209931	-0.0522078	-0.0323887	-0.0233097	-0.0104515	-0.00914604	-0.0246178	-0.0356689	-0.00900811	-0.0265845	-0.0361768	0.0427507	0.0282951	-0.0306727	-0.0458438	0.0163192	-0.013146	0.0154315	0.0231841	0.0196984	0.00442596	-0.0511943	-0.0461693	-0.00949011	-0.0115286	0.0273957	0.0104572	0.0152106	0.00662187	-0.0142898	-0.0350103	-0.0423251	0.0151003	-0.0471001	0.0404602	-0.010508	0.0143573	-0.0458018	0.0206951	-0.0484611	-0.0143215
TCGA-A2-A0T1-01A-21R-A084-07	-0.0234744	-0.0266781	0.0361365	0.0138798	-0.0260141	0.01575	-0.043844	0.0142058	-0.00727015	-0.0313199	-0.016793	0.0175175	0.0218407	0.0190751	-0.00305773	-0.0313	0.0153572	-0.0235771	-0.0347584	0.0351292	0.039723	-0.0311643	-0.0474019	-0.00868285	0.0220012	-0.0309961	-0.00845539	-0.00949677	-0.00429333	-0.0308942	-0.0379866	0.0396027	0.022271	-0.0180469	-0.0379134	-0.0282654	0.0374884	0.0242402	-0.00823295	-0.0361065	-0.0206114	-0.0398837	0.0375512	0.0148301	-0.0143111	-0.0454689	-0.0097545	-0.0420051	-0.0169674
TCGA-E2-A14Q-01A-11R-A12D-07	-0.000199716	0.0167216	-0.00678189	0.00258524	-0.00241671	-0.00222259	0.014792	0.00948034	0.0123835	-0.00066785	0.00949165	0.00135692	-0.0260256	-0.0284331	-0.00130209	0.000215219	0.0115654	0.00196623	0.0084766	0.00485015	-0.0121791	0.00144519	0.0192146	0.00994732	0.00776748	0.0197304	0.0146009	0.0103927	0.0302485	0.00169948	0.0160657	-0.0149261	-0.00370489	-0.0138766	0.0029789	-0.00138071	-0.0146555	-0.0182901	-0.00463146	0.00995802	0.000614314	0.00437437	-0.0166616	-0.0035649	-0.00481946	0.0182495	0.0133349	0.0132096	0.0221375
TCGA-AC-A7VC-01A-11R-A352-07	0.00105935	-0.0749435	0.0419829	0.0375505	-0.0435485	0.0576052	-0.0119271	0.0580252	-0.0242955	-0.0249068	-0.0457929	0.0518909	0.0663053	0.0513805	0.0265386	-0.060267	0.0673353	0.0417799	0.0289286	0.0771967	0.0680324	-0.0819732	-0.0163041	-0.0728462	0.0626489	-0.0423561	-0.0295633	-0.0563781	-0.0631348	-0.0661015	0.00492256	0.0671564	0.0697092	-0.0563336	-0.0693918	-0.0511353	0.0639997	0.03707	-0.00120789	-0.0608	-0.0593667	-0.037665	0.0207446	0.0610115	-0.0553396	0.000212379	-0.0176658	-0.0274015	-0.0302765
TCGA-B6-A0WX-01A-11R-A109-07	-0.0130432	-0.0240028	0.0283754	-0.00151348	-0.0222475	-0.000959759	-0.0149145	0.00924845	-0.00593042	-0.0298647	-0.0378593	-0.00259485	0.0477585	0.0408695	-0.00648775	-0.0413524	0.0163725	0.00703363	1.08132e-05	0.0443918	0.0489628	-0.0369477	-0.0132348	-0.0205132	0.0100413	-0.00865734	-0.0043123	-0.0120841	-0.0122866	-0.0407273	-0.0112746	0.0231819	0.00957005	-0.00589536	-0.00658393	-0.000209553	0.0290994	0.0252765	-0.0256229	-0.0373354	-0.0204657	-0.0251079	0.0244441	0.0234995	0.00580368	-0.0117405	-0.00956648	-0.0205735	-0.0263577
TCGA-AR-A0TR-01A-11R-A084-07	0.0803303	0.0900489	-0.0752546	-0.00161706	0.0411318	0.000422094	0.0593251	-0.0224003	0.0320387	0.0714579	0.0422193	-0.0179387	-0.0309696	-0.0371663	0.0145139	0.0885109	-0.024684	0.0394075	0.0502762	-0.0971089	-0.0655904	0.0875091	0.0642095	0.0304049	-0.0207938	0.0419511	0.0339445	0.0267168	0.0065702	0.0948616	0.064161	-0.0539846	-0.0216653	0.0234022	0.0453483	0.0428731	-0.0761987	-0.0496329	0.0472607	0.0907485	0.032016	0.088881	-0.0691839	-0.0445629	0.0217284	0.0407719	0.0287499	0.0734534	0.0415268
TCGA-A2-A0CT-01A-31R-A056-07	0.0279362	0.0444053	-0.0193264	0.00789418	0.0161697	0.000657257	0.0377618	-0.000759451	0.00342106	0.0374585	0.0391308	0.00940191	0.00339764	-0.00133523	-0.00462074	0.0340056	-0.0371085	0.0293663	0.0361694	-0.0432131	-0.0342893	0.0290889	0.0349368	0.0155343	-0.00465987	0.00672337	-0.00644412	-0.00548047	0.000701022	0.0286344	0.0288457	-0.0215287	-0.00853184	-0.00972321	0.0227371	0.0150112	-0.0341017	-0.0127687	0.01277	0.0126259	0.0155268	0.0299818	-0.0325727	-0.0289826	0.0164259	0.0350204	0.00996992	0.0305132	0.0255571
TCGA-BH-A0B1-01A-12R-A056-07	0.00661117	0.0126235	-0.0142696	-0.0208166	0.00892008	-0.0303066	0.0112788	-0.0186832	-0.00307889	0.00381749	0.0084613	-0.0145341	-0.0154259	-0.0153791	-0.0209783	-0.00371296	-0.0430069	-0.022331	-0.00857493	-0.00858723	-0.0204766	0.00443139	0.00801049	0.0250019	-0.0270659	-0.00664324	-0.00690219	0.00686525	0.0162933	-0.00845192	0.00675749	-0.0261203	-0.0226511	0.0113556	0.0158573	0.0293732	-0.0196346	-0.0139596	-0.0241941	-0.0161226	0.0342963	-0.00950849	-0.00202808	-0.0157651	0.016439	0.0193389	0.000424363	0.0117219	-0.00849619
TCGA-A1-A0SG-01A-11R-A144-07	0.0183892	0.0210322	-0.0212996	0.0131896	0.0221477	0.000326299	0.0175221	0.00485758	0.0289609	0.00788868	0.00669985	0.0108884	-0.0282362	-0.0248607	0.0103974	-0.00873992	0.00239001	0.0177818	0.0176529	0.00182099	-0.00806977	0.00761937	0.0128189	0.00779567	0.00138268	0.0233285	0.0290483	0.0314927	0.0172432	-0.0116743	0.00997728	-0.00846684	-0.00496917	-0.000128121	-7.18241e-05	0.00504925	-0.00265568	-0.0236756	-0.0092675	-0.00313141	-0.00416023	-0.00846108	-0.0143373	-0.0213996	-0.00858543	0.0101464	0.0314826	0.00745092	0.0270603
TCGA-E2-A1L7-01A-11R-A144-07	-0.00734799	-0.00460378	0.00147596	-0.0253855	-0.00173636	0.019764	-0.0137355	-0.00267716	-0.0528303	-0.00503411	0.0147676	0.00495625	-0.00206665	0.00349028	-6.971e-06	0.0110256	0.0145645	-0.0190445	-0.0217839	-0.00355454	0.00145929	-0.00698215	-0.0144617	-0.0136007	0.0020575	-0.0239725	-0.0531536	-0.0354598	-0.0190689	0.00501828	-0.00877133	-0.00168742	-0.00171826	0.00778054	-0.0071065	0.0045684	-0.00130355	0.0201918	0.00256672	0.0111868	0.00271369	0.00107688	0.00819982	0.0098277	0.00527423	-0.0232866	-0.0438841	-0.00941545	0.00366616
TCGA-BH-A6R9-01A-21R-A32P-07	-0.0569785	-0.0617588	0.0377213	0.013303	-0.0599364	-0.00824574	-0.0629737	-0.00195169	0.023932	-0.0756457	-0.0585113	-0.0167701	0.0451167	0.039535	-0.0250675	-0.0726777	0.00049399	-0.025477	-0.0407513	0.0893881	0.0680829	-0.061467	-0.0647464	-0.00673486	0.0097656	0.00222507	0.0281091	0.0161521	0.0015974	-0.0849112	-0.0653747	0.0430892	0.00403452	0.011676	-0.0109281	0.0122385	0.0482991	0.0202484	-0.0523705	-0.0835974	-0.0030588	-0.0803647	0.0595111	0.0317745	-0.00545787	-0.0490433	0.0170378	-0.0652653	-0.0502622
TCGA-A1-A0SQ-01A-21R-A144-07	0.0319942	0.0272834	-0.00915924	0.00254626	0.00761492	0.0117719	0.0272566	0.00395524	0.0130083	0.0360553	0.0365594	-0.00619016	-0.0371323	-0.0304415	-0.0140561	0.0255989	-0.0246688	0.0317706	0.0346576	-0.0272723	-0.0204779	0.0198276	0.0237632	0.0196865	0.0106807	0.0151033	0.0096481	0.0180787	0.0124537	0.0322542	0.0265872	-0.0150201	-0.0214777	-0.00063325	0.0201308	0.00357983	-0.0343082	-0.0342902	0.00083466	0.027288	0.0112536	0.0251605	-0.0385683	-0.026576	-0.00446833	0.0230782	0.0154457	0.022616	0.0371357
TCGA-E9-A1R0-01A-22R-A16F-07	0.0097177	0.0139432	-0.0243965	0.00483012	0.00274188	-0.00201261	0.00814644	-0.00132309	0.0117282	-0.00882216	0.0080891	-0.0138305	-0.042889	-0.0391874	-0.012337	-0.0237022	-0.00168461	0.0182009	0.0154985	0.0108297	-0.00250298	0.00146888	-0.00111536	0.026779	-0.0113241	0.0369537	0.0121691	0.0246841	0.0374838	-0.0114556	0.00915305	-0.0108794	-0.0105294	0.00165967	0.0186543	0.00723042	-0.0159886	-0.0292776	-0.0182565	-0.0200891	0.00884579	-0.0190896	-0.0040272	-0.0374803	0.000424386	0.00433857	0.0217688	-0.00203781	0.0249654
TCGA-BH-A0B2-01A-11R-A10J-07	-0.0166232	-0.00539116	-0.00385819	0.0125508	-0.0126475	-0.00241368	-0.0377683	0.00240463	0.0285944	-0.0306834	-0.007951	0.00124895	0.00349168	0.00208278	-0.00944863	-0.0306	-0.00053712	-0.0664724	-0.0567194	0.0300395	0.0227108	-0.017608	-0.0407186	-0.00306502	0.00116134	0.0175366	0.025973	0.0168305	0.00184954	-0.0295895	-0.0355489	0.00439978	-0.00203071	-0.00052301	0.00192117	-0.00676671	0.013412	0.00192498	-0.0235932	-0.028844	0.00334661	-0.034078	0.030079	0.00429137	0.00472715	-0.0362613	0.0237284	-0.0338737	-0.00516926
TCGA-S3-A6ZF-01A-32R-A32P-07	0.00509517	0.0176061	-0.00825465	-0.0122929	0.0137156	-0.0202959	0.0028463	0.00209294	-0.0119427	0.0106784	0.00893421	-0.0082157	-0.00685004	-0.00534117	0.000234156	0.0150799	-0.0160948	-0.0235489	-0.0179315	-0.0165578	-0.0284026	-0.00079929	-0.00286449	0.0057454	-0.0198987	0.00128057	-0.00941676	0.00511848	0.0133952	0.00400491	-0.000910043	-0.0134405	-0.00214013	0.00369598	0.0130728	0.0188347	-0.0153675	0.0023176	-0.000435625	0.00694938	0.0131158	0.00622087	0.00228937	-0.0131721	0.00200094	-0.0043196	-0.00472405	0.00534514	-0.000836602
TCGA-AC-A8OS-01A-12R-A41B-07	-0.0107834	-0.0012675	-0.0172194	0.0195186	-0.0177214	-0.00515621	-0.0153316	-0.00771506	0.0375506	-0.0219977	-0.0354294	-0.0079681	-0.0206328	-0.0168115	-0.0179459	-0.0387776	0.00327427	0.00709074	0.000139485	0.0246643	0.00776178	-0.0195817	-0.0147963	0.0134592	-0.00167782	0.0392134	0.0401437	0.0543205	0.0419585	-0.0197424	-0.0169319	-0.000705188	-0.0123647	0.0154718	0.015006	0.0175945	0.00193368	-0.0257132	-0.0290808	-0.0248985	0.0131107	-0.0233768	0.0142374	-0.0245165	-0.00353934	-0.0132366	0.0339738	-0.0215391	0.00954154
TCGA-AC-A3HN-01A-11R-A213-07	-0.0239794	-0.00899325	-0.00305024	0.00399941	-0.0215692	-0.0104953	-0.030011	-0.00681904	0.0228937	-0.0330983	-0.0260531	-0.0166598	-0.00903698	-0.0101095	-0.024551	-0.0463568	-0.00108934	-0.00494583	-0.0123331	0.0374981	0.007472	-0.0173019	-0.0269908	0.0088681	-0.00135975	0.0344255	0.0256409	0.0400766	0.0220982	-0.0376779	-0.0300099	0.000849167	-0.014567	0.012777	0.00875965	0.00695451	0.00519907	-0.0215492	-0.0347953	-0.0399642	0.00821119	-0.0408719	0.0230873	-0.0201893	-0.00655584	-0.0243111	0.0259465	-0.0320279	0.00420098
TCGA-AO-A03O-01A-11R-A00Z-07	0.0255407	0.0298163	0.00821041	-0.0179728	0.0275795	-0.00587547	0.0114948	-0.0207189	-0.0331535	0.0304794	0.0500265	-0.00629668	-0.00155505	-0.00385363	0.0149048	0.0494043	-0.016614	-0.0604822	-0.0389885	-0.0413127	-0.0135618	0.0418852	0.00801124	0.0106419	-0.0174483	-0.0246679	-0.0282976	-0.036401	-0.0225282	0.042385	0.0137621	-0.0135186	0.00705117	0.0130149	0.00251053	0.00132272	-0.0308764	0.00655933	0.0221978	0.047764	0.014628	0.0350568	-0.0180547	-0.00219617	0.0149066	-0.000824335	-0.0232854	0.0196895	-0.0011002
TCGA-BH-A0H5-01A-21R-A115-07	-0.0384945	-0.00885812	-0.00709455	0.003058	-0.00417207	0.00911163	-0.0569006	-0.00939001	0.0177325	-0.0469798	-0.0106665	-0.0182328	-0.00869324	-0.0112048	-0.0188562	-0.00776844	-0.00231205	-0.049149	-0.0591914	0.0202512	0.0194458	-0.00347674	-0.0532773	0.0130996	-0.0168523	0.0182167	0.0192145	0.0179563	0.0210305	0.00320688	-0.0457906	-0.00791412	-0.0166225	0.0163524	0.0182562	0.0115686	0.00504882	-0.0116231	-0.0175442	0.00453578	0.0152463	-0.0161522	0.0535329	-0.00615976	0.00857752	-0.0680603	0.014711	-0.0499928	-0.00181501
TCGA-BH-A18K-01A-11R-A12D-07	0.00685265	0.00487191	0.0142861	0.00241025	-0.00453129	0.00319971	0.00627165	0.011833	-0.00386855	-0.00263244	-0.00345831	0.0107199	-0.00754878	-0.00542914	0.00169551	-0.0117556	-0.00167943	0.00515201	0.0056075	0.011791	-0.00352012	-0.00591624	0.00217222	-0.000479154	0.00299395	-0.00862686	-0.00255779	-0.0121617	-0.00834454	-0.0274728	0.00435711	-0.00566645	0.0148517	-0.0253566	-0.00978853	-0.0234084	-0.00447713	-0.00188992	-0.0123703	-0.0254586	-0.0105394	-0.0170384	-0.00838769	-0.0114129	0.000512285	0.0105045	0.00500624	0.00181595	0.011225
TCGA-GM-A2DB-01A-31R-A18M-07	-0.010863	-0.0288301	0.0673993	0.0324109	0.0205784	0.0356807	0.00232987	0.0566167	-0.0208932	0.0040486	0.0152388	0.053127	0.0345985	0.0379141	0.0316302	0.0134615	0.0390531	-0.0158638	-0.0155465	-0.00860208	0.0111118	0.00041227	-0.00975647	-0.0573538	0.0342824	-0.0643956	-0.0205193	-0.0446619	-0.0503805	0.0207334	0.000600193	0.0336275	0.0626693	-0.0688808	-0.0796378	-0.0535343	0.0427434	0.0536586	0.042573	0.0298304	-0.0429168	0.0246371	0.013977	0.0500097	-0.0425825	-0.00691717	-0.0360063	0.00225861	-0.00564116
TCGA-A1-A0SJ-01A-11R-A084-07	0.00330483	-0.00122599	-0.00158275	-0.0101623	-0.00502263	-0.0218434	0.0152594	-0.00833996	1.76544e-05	-0.00296257	0.0153386	-0.0123466	-0.0221824	-0.0196373	-0.028002	-0.0228023	-0.0328159	0.0181504	0.0178868	0.00597288	-0.00718201	-0.00269205	0.0110998	0.0254834	-0.0148722	0.00157835	-0.00133454	0.00162456	0.0129418	-0.0122273	0.00931655	-0.00483712	-0.0208368	0.00457006	0.00274958	0.0077613	-0.013503	-0.0147152	-0.0206775	-0.0180563	0.012273	-0.0128225	-0.000927226	-0.0186065	0.00570367	0.0163617	0.00613052	0.00592619	0.0168064
TCGA-AQ-A04J-01A-02R-A034-07	-0.0314149	-0.0452347	0.0437991	-0.034277	-0.0549847	-0.0234881	-0.0347716	-0.0119591	-0.0354195	-0.0344729	-0.0469588	-0.0245132	0.0470447	0.0470552	-0.031588	-0.0405366	-0.00296605	-0.00642875	-0.0187953	0.0422242	0.0455261	-0.0588843	-0.0335546	-0.00738937	-0.0177663	-0.0305389	-0.0393748	-0.0316986	-0.0145636	-0.0180021	-0.0348663	0.0235995	-0.00366369	0.0141289	-0.00579492	0.0205584	0.0261377	0.0381701	-0.0336374	-0.0206725	0.0156824	-0.0218188	0.0479503	0.0347647	0.0127909	-0.0345718	-0.0343301	-0.0429567	-0.0484486
TCGA-GM-A2DK-01A-21R-A180-07	-0.015539	-0.00754441	0.019338	0.0309327	0.013335	0.0238939	-0.00728855	0.0310633	0.0171744	-0.0148924	0.0190643	0.0097499	-0.0233355	-0.0182033	0.0210662	-0.0241703	0.0206969	0.0058672	0.000523195	0.0202988	-0.00400475	-0.0135589	-0.0177252	-0.013323	0.0156192	0.00481486	0.0187374	0.00689351	0.0261907	-0.00902165	-0.00820582	0.024947	0.0033421	-0.029875	-0.0165907	-0.0323176	0.0097958	-0.000167646	-0.00120605	-0.0153611	-0.029312	-0.0253286	0.00810547	0.00176232	-0.0313238	-0.00924177	0.0182416	-0.0123499	0.0151882
TCGA-C8-A132-01A-31R-A115-07	-0.0230491	-0.0091822	-0.00665992	-0.0191477	-0.0507341	-0.0322082	-0.0284474	-0.0206053	0.00376616	-0.0255882	-0.0279226	-0.0199646	-0.00457828	-0.0072963	-0.0259414	-0.0220363	-0.0161692	-0.00633618	-0.0157291	0.0344805	0.0261635	-0.0236402	-0.0222432	0.0107763	-0.0194206	-0.000292115	0.00865758	0.00570009	0.0153165	-0.0328649	-0.0277478	-0.00309856	-0.0159138	0.0219316	0.0102951	0.0245694	-0.00141522	-0.00816578	-0.0331288	-0.0308773	0.0226711	-0.0331046	0.028029	-0.0100513	0.0173013	-0.0260382	0.00408875	-0.0297915	2.50909e-05
TCGA-E2-A109-01A-11R-A10J-07	0.0296975	0.0263944	-0.0186909	-0.0115162	-0.00396541	-0.0142721	0.0265194	0.00354332	-0.032693	0.0290892	0.0283132	0.0043078	-0.0083733	-0.00898075	0.011432	0.013874	-0.0100647	-0.0140624	-0.00153774	-0.0197663	-0.0171015	0.00306179	0.0167412	-0.00646823	-0.00411489	-0.00949665	-0.0327804	-0.0191848	-0.00930297	0.00363507	0.024583	-0.00197857	0.0053767	0.0057744	0.00151089	0.00882034	-0.0163784	-0.012963	0.00723808	-0.000786007	0.00242009	0.0104489	-0.0232811	-0.0022224	0.00803014	0.0182759	-0.0153769	0.0177414	0.0231565
TCGA-LL-A5YL-01A-12R-A29R-07	0.00171216	-0.00191703	0.0363121	0.0665778	0.0565629	0.0692237	0.00290322	0.0715114	0.0111082	0.00300141	0.0298809	0.0586468	0.0145245	0.0110044	0.0506501	-0.00567475	0.0543019	0.00252076	0.000124467	0.00490481	0.00564594	0.00548253	-0.00340699	-0.0548747	0.0619342	-0.00374723	0.0081419	-0.0218509	-0.0191312	0.00113751	0.000595679	0.0511012	0.0661188	-0.0628484	-0.0347405	-0.0812811	0.0436339	0.0165408	0.0470092	0.00591786	-0.0677344	-0.00444787	0.00174927	0.0346568	-0.0637337	-0.00781891	0.00920255	0.00144429	0.0209047
TCGA-A1-A0SK-01A-12R-A084-07	0.0452287	-0.0108813	-0.0149461	-0.0528247	-0.0480728	-0.00121463	0.073856	-0.0145097	-0.0770264	0.0666456	-0.038912	-0.00397286	0.0525714	0.0474651	0.0249991	0.036666	0.00658585	0.0835177	0.08325	-0.0472608	0.00210846	-0.0175282	0.0570477	-0.027457	-0.00711938	-0.055951	-0.0896564	-0.0832708	-0.0507009	0.0498107	0.0726546	0.0213933	0.00580206	0.016604	0.0134243	0.0562975	-0.0143897	0.0433185	0.0301303	0.0578647	-0.00448501	0.0637571	-0.0278524	0.0437729	0.0183255	0.0731096	-0.0622491	0.0483099	-0.0419857
TCGA-C8-A1HG-01A-11R-A137-07	0.0174103	0.014749	0.00309602	-0.00508047	0.0299758	0.0355512	-0.00423689	0.0171098	-0.0285014	0.0110247	0.0455024	0.0282091	-0.00992226	-0.011275	0.0116802	0.0328799	-0.00689573	-0.0260036	-0.0254995	-0.0260352	-0.00459877	0.0162728	-0.0132513	-0.0145754	0.000617222	-0.0452066	-0.0332968	-0.0450716	-0.026214	0.0130667	0.00177438	0.000107911	0.0154319	-0.0377791	-0.0223789	-0.030695	-0.00494628	0.0261586	0.0282159	0.0143453	-0.0130278	0.0120747	0.000802925	-0.00697991	0.00245802	-0.0224616	-0.0251648	-0.00204174	0.00329318
TCGA-BH-A0DV-01A-21R-A12P-07	-0.0425722	-0.0318871	0.00798101	0.0172113	-0.0312182	-0.0201336	-0.0198164	-0.0136202	0.0588069	-0.0509473	-0.0347738	-0.0209718	-0.00223797	-0.00604266	-0.0342054	-0.0694492	-0.00711481	0.0127138	-0.000192272	0.0573776	0.0205978	-0.0518841	-0.0318094	0.0142111	-0.0127583	0.0400549	0.0560953	0.0442795	0.039904	-0.059121	-0.0257545	-0.00317037	-0.0170521	0.0190584	0.0195386	0.00767459	0.00885487	-0.036457	-0.0534149	-0.0666651	0.0156342	-0.0650069	0.028935	-0.0146624	0.00571047	-0.011728	0.0498669	-0.0399654	-0.00343943
TCGA-A8-A09K-01A-11R-A00Z-07	0.0499496	0.068454	-0.0579992	-0.00975323	0.0615666	-0.0125917	0.0303163	-0.0107053	0.00467431	0.0474034	0.0630343	-0.00299882	-0.0333596	-0.03896	0.0230511	0.0785622	-0.0180858	0.0242819	0.0225317	-0.0655741	-0.0601993	0.0859272	0.0348464	0.0254185	-0.0237663	0.0258425	0.00878221	0.0198311	0.0142755	0.074559	0.0428313	-0.043526	-0.00973949	0.0198578	0.0321489	0.0118505	-0.047477	-0.021978	0.0301601	0.0670003	0.0210135	0.0606783	-0.0459427	-0.0250544	0.00453101	0.011843	0.00604238	0.0370905	0.0364175
TCGA-E2-A1L6-01A-11R-A13Q-07	-0.00673362	0.00902961	-0.0252841	-0.0130285	-0.0173118	-0.0213044	-0.00222366	-0.0269175	0.0163628	-0.0160645	-0.00865612	-0.0308975	-0.0350156	-0.0336739	-0.0311389	-0.00537307	-0.0193794	0.0144089	0.0124987	0.0037105	-0.00465624	0.00374312	0.00562532	0.032315	-0.0297317	0.0256794	0.0159753	0.0265217	0.0419574	-0.00377582	-0.00238772	-0.0338402	-0.0352233	0.0188237	0.0247244	0.0231693	-0.0221254	-0.0361747	-0.0231059	-0.0133835	0.0279242	-0.00904278	-0.00388161	-0.0434153	0.0328087	0.00487161	0.0230339	-0.00242403	0.0100456
TCGA-3C-AAAU-01A-11R-A41B-07	0.0427832	0.0342119	-0.0360355	0.000748188	0.0486617	0.012951	0.0406674	-5.13793e-05	-0.0089498	0.047663	0.0444212	-0.00241888	-0.0264465	-0.0258288	0.0215082	0.0305323	0.00111714	0.0366136	0.0403816	-0.0311833	-0.0441539	0.0288693	0.04497	0.0039136	0.015157	0.0178276	-0.00874967	0.0227839	-0.00216434	0.0279091	0.047812	-0.00921203	-0.000744493	0.0110951	-0.00267722	0.00745405	-0.0161753	-0.00323937	0.0203383	0.026115	0.00387009	0.0360415	-0.04536	-0.00251641	-0.00989447	0.0389004	-0.00311238	0.0426998	0.0435684
TCGA-BH-A0BA-01A-11R-A056-07	0.00394997	0.0150493	-0.00888635	-0.00901422	-0.0296782	-0.0107105	0.0122088	-0.0238281	0.00720609	-0.00364665	-0.0191857	-0.0279741	-0.00129837	-0.00206596	-0.0405914	-0.0145501	-0.0251503	0.0249373	0.0204384	-0.005631	-0.0127482	-0.0155503	0.010936	0.0303175	-0.0213808	0.017756	0.00869071	0.0418999	0.0289751	0.00387078	0.00746968	-0.0300185	-0.037523	0.0173793	0.0294352	0.0159701	-0.0317767	-0.0291348	-0.0222078	-0.00286339	0.0303887	0.0089363	-0.00424913	-0.0419989	0.0264972	0.00822864	0.00922787	-0.00278706	-0.000648064
TCGA-BH-A1EU-01A-11R-A137-07	-0.0278875	0.00572036	-0.0343521	-0.0297709	-0.0357258	-0.0447103	-0.0347174	-0.0645552	0.0334573	-0.0430098	-0.0179771	-0.0669333	-0.018856	-0.0188689	-0.0566456	-0.0162552	-0.047302	-0.0105881	-0.0181811	0.0183741	0.0139585	-0.0167281	-0.0393875	0.0528007	-0.0655552	0.0444825	0.0342813	0.0544698	0.0641981	-0.0146996	-0.034673	-0.0445107	-0.061465	0.058969	0.0676156	0.0506465	-0.0378293	-0.0373735	-0.0581249	-0.0354534	0.0677844	-0.0316709	0.032208	-0.0494698	0.0562292	-0.033714	0.0277188	-0.0423787	-0.00632511
TCGA-BH-A28Q-01A-11R-A16F-07	-0.0053413	0.0166398	-0.0343186	-0.0113154	0.00146345	-0.0285307	0.0108653	-0.0284969	0.0332466	-0.00508998	0.00506392	-0.035434	-0.0202271	-0.0223675	-0.0284121	0.000494897	-0.0246082	0.0246521	0.0192008	0.00179291	-0.0072698	0.00624273	0.0118833	0.0321539	-0.0289225	0.0351848	0.0329045	0.0219571	0.010952	-0.0083463	0.00262164	-0.0307481	-0.0305206	0.0376658	0.0381021	0.0251639	-0.032191	-0.0302785	-0.0338892	-0.0115611	0.022798	-0.00647363	-0.0115288	-0.0315454	0.0278818	0.0132323	0.034179	0.00358351	0.0199264
TCGA-A2-A1G4-01A-11R-A13Q-07	0.0348401	0.0273597	-0.0312361	-0.0326393	-0.00384921	-0.0199728	0.0309469	-0.0314431	-0.0158353	0.0375947	0.0187108	-0.0258688	-0.0297892	-0.028527	-0.0226333	0.0428122	-0.0259747	0.03528	0.0396538	-0.0441004	-0.0307453	0.0287388	0.0352476	0.030801	-0.038513	0.00848364	-0.0186376	-0.00217018	0.0177487	0.0428853	0.0248789	-0.0466941	-0.0453397	0.0336453	0.039428	0.0361922	-0.043634	-0.00817744	0.00529309	0.0265234	0.0272945	0.0372792	-0.0280903	-0.0452259	0.0364489	0.0256958	-0.0138399	0.0249611	0.0291733
TCGA-EW-A1P4-01A-21R-A144-07	-0.0485843	-0.0617921	0.0661256	-0.0302398	-0.0574699	-0.0052885	-0.0332329	0.00378345	-0.0555397	-0.0254419	-0.0371202	0.0150401	0.04607	0.0525739	-0.0161868	-0.00387238	0.00826542	-0.0267926	-0.0405612	0.0263453	0.0555548	-0.0187762	-0.0373695	-0.0333218	0.0145711	-0.0702592	-0.0517046	-0.0505339	-0.0419878	-0.0090618	-0.0376041	0.0423831	0.0213392	-0.0208382	-0.0522805	-0.00412716	0.0558618	0.0616422	-0.00817157	-0.00204247	-0.0195652	-0.016131	0.0390936	0.0351217	-0.00465057	-0.0453932	-0.0514528	-0.0229213	-0.0511351
TCGA-A2-A1FW-01A-11R-A13Q-07	0.0462816	0.0343979	-0.0329653	-0.0463237	-0.00110423	-0.0392549	0.0421637	-0.0372849	-0.0143756	0.0354558	0.0310268	-0.0339849	-0.00828459	-0.0158646	-0.0369071	0.0331084	-0.0525974	0.00412864	0.0169956	-0.0420468	-0.0369438	0.0259553	0.0324794	0.047037	-0.0353976	0.0180546	-0.0102591	0.0119383	0.031207	0.0257554	0.0324625	-0.0483497	-0.0449482	0.0398668	0.0529841	0.0453535	-0.0671164	-0.041695	-0.0227436	0.0233988	0.0467894	0.0300372	-0.0328383	-0.0296361	0.0545258	0.0362484	-0.000771378	0.0270289	0.00164274
TCGA-OL-A5RZ-01A-11R-A28M-07	0.0466298	0.0287149	-0.0103945	0.0377565	0.0340073	0.0394727	0.0612258	0.057256	-0.0187819	0.0671871	0.0355682	0.0544081	0.0377908	0.0254686	0.0687194	0.0376214	0.0452845	0.0788012	0.0731039	-0.0481492	-0.0361507	0.0579088	0.0602869	-0.0465697	0.0475189	-0.0201825	-0.0183747	-0.0506503	-0.0501934	0.0486558	0.0574093	0.0308959	0.0489919	-0.0547809	-0.0357492	-0.0239473	0.00331677	0.0181754	0.0628853	0.0589761	-0.0506843	0.0571582	-0.0453522	0.0379258	-0.0379075	0.049196	-0.0267349	0.0509852	0.0031056
TCGA-D8-A1JD-01A-11R-A13Q-07	0.0113212	0.00651062	-0.0104831	-0.0312828	-0.0013365	-0.0272077	-0.00207691	-0.0155998	-0.0221917	0.00417902	0.00187855	-0.0145758	-0.0129916	-0.0155033	-0.0229685	0.00392802	-0.0287395	0.00161439	3.26426e-05	0.00396247	-0.0113887	0.00977928	-0.0084289	0.0228299	-0.0205179	-0.0112086	-0.0208013	-0.00235242	0.00199872	-0.0236433	-0.0109091	-0.0258577	-0.014996	0.0163564	0.0121701	0.00709726	-0.0166032	0.00312827	-0.0246203	-0.0102544	0.0196056	-0.0135979	0.00338732	-0.0221262	0.0299481	-0.00745255	-0.01784	-0.00992946	0.00537841
TCGA-B6-A0I5-01A-11R-A034-07	-0.00104765	0.00218436	0.0161443	0.0564478	0.0332972	0.0570264	0.00966623	0.0647336	0.0179737	-0.000762745	0.031111	0.0500207	-0.0133155	-0.0110108	0.0483225	-0.00262409	0.0561174	0.0222702	0.0167376	0.00779521	0.00290346	0.00220608	0.0087869	-0.0552332	0.0516323	-0.00509444	0.0180852	-0.0330739	-0.0477278	-0.00586707	0.00658232	0.0246419	0.0482735	-0.0586161	-0.0507888	-0.0603233	0.023925	0.00930725	0.0311937	0.000117514	-0.0571431	0.00113907	-0.0134831	0.0318739	-0.0611335	0.00300283	0.017336	0.00978275	0.0368773
TCGA-AN-A046-01A-21R-A034-07	-0.0340218	0.00841503	-0.00424057	0.0103189	-0.00315323	-0.00191094	-0.0208607	0.0108527	0.0114716	-0.0172933	0.0110833	0.00903743	-0.0251169	-0.0198575	0.00447079	0.00276944	0.00900205	-0.0347613	-0.0335704	-0.00304347	-0.0121433	0.0119521	-0.0217596	-0.00476934	0.0107285	0.0022112	0.0135607	-0.0153086	-0.0202499	-0.0113793	-0.023438	-0.00235593	0.00660445	-0.0165439	-0.00604463	-0.018567	0.0104351	0.00223837	-0.00736498	-0.0116326	-0.0046708	-0.0140418	0.00824404	0.00391152	-0.0110753	-0.0249003	0.0086451	-0.0112796	0.00551998
TCGA-A2-A0CY-01A-12R-A034-07	0.0242965	-0.0212337	0.0447749	0.0397932	0.0418355	0.0329562	0.0560356	0.0470572	-0.0111621	0.0494228	0.013736	0.0526282	0.0195132	0.0280038	0.038372	0.0358326	0.0345409	0.0697261	0.0626674	-0.0259087	-0.00428135	0.00584718	0.044211	-0.0574759	0.0443021	-0.0438331	-0.0126961	-0.0598897	-0.0603665	0.0350133	0.0487205	0.0389444	0.0459097	-0.0279334	-0.0547691	-0.0294674	0.0363698	0.0297979	0.0542004	0.0622519	-0.039745	0.0377865	-0.0340383	0.0555435	-0.0324517	0.057956	-0.0118384	0.0449299	0.0053388
TCGA-B6-A0RQ-01A-11R-A115-07	0.0196053	0.00971622	-0.011639	0.0299759	-0.029853	-0.0113095	0.020832	-0.0135797	0.0658757	-0.00679673	-0.0293443	-0.0152285	-0.00663722	-0.0113966	-0.010231	-0.0207872	-0.00514283	0.027744	0.032497	0.0128719	0.00304529	-0.0152706	0.0238513	0.0115279	-0.0141841	0.0390445	0.0622807	0.025384	0.0145875	0.0203423	0.0295408	-0.00494113	-0.0174061	0.019705	0.0210762	0.0295832	-0.00329548	-0.0175522	-0.0105898	0.0130502	0.0121117	0.00950082	-0.014852	-0.0130196	0.00691811	0.0291174	0.0607395	0.0227528	0.00380056
TCGA-B6-A1KI-01A-11R-A14M-07	0.034585	0.0200848	-0.0243251	0.0158333	-0.0157373	-0.00410014	0.0190587	-0.0120775	0.0473725	0.00760168	-0.0107439	-0.00777594	-0.0133463	-0.0219508	-0.0170627	-0.0188953	-0.0116891	0.0282093	0.032851	-0.00576427	-0.0192778	-0.0321594	0.0183603	0.0219447	-0.012988	0.0256699	0.0437389	0.0336516	0.0307841	-0.00533233	0.0283399	-0.0288304	-0.0168981	5.23703e-05	0.0204427	0.00369562	-0.0281272	-0.0298534	-0.0183709	-0.0266937	0.0221252	-0.00356945	-0.0243021	-0.031193	0.00456193	0.0364807	0.0533436	0.0202223	0.0159624
TCGA-D8-A1JC-01A-11R-A13Q-07	0.0106551	0.0125813	-0.0181194	-0.037057	-0.00132451	-0.0357366	-0.00744705	-0.0312555	-0.0155433	0.00566528	0.0137241	-0.0126669	-0.0108092	-0.00385007	-0.0160916	0.00547127	-0.0371784	-0.0374622	-0.0267938	0.00229846	-0.00802616	0.0160758	-0.00482277	0.0334296	-0.0403395	-0.00577454	-0.0130078	0.0177363	0.0239681	-0.00910591	-0.0075996	-0.0182256	-0.0195567	0.0228834	0.0200467	0.027287	-0.019513	-0.0129211	-0.0159777	-0.00417531	0.0322021	-0.00795019	-5.19916e-05	-0.0240373	0.0260419	-0.00283559	-0.00941324	-0.00293126	0.0107535
TCGA-BH-A0C1-01B-11R-A12D-07	-0.00964015	0.0095567	-0.0166124	-0.0235419	-0.0152176	-0.0244338	-0.00346782	-0.0307706	0.000203129	-0.0127519	-0.0131346	-0.0281206	-0.00784889	-0.00567705	-0.029855	-0.00232176	-0.0210919	0.0122961	0.00633575	0.0175628	0.0191002	-0.0159171	-0.00321893	0.0318719	-0.0314561	0.0136368	0.00380291	0.0095953	0.00597599	-0.0190192	-0.00906318	-0.0191264	-0.0283729	0.028573	0.0329604	0.00989009	-0.0180466	-0.0179657	-0.0329999	-0.0147696	0.0273033	-0.017581	0.00450064	-0.0195194	0.0325732	-0.00375563	0.00212929	-0.0113476	-0.00716818
TCGA-AR-A1AX-01A-11R-A12P-07	-0.0191537	-0.0016322	-0.0108108	-0.0214523	-0.0154923	-0.0234136	-0.0384749	-0.0243828	-0.00646467	-0.0229375	-0.0221573	-0.023138	-0.00915857	-0.00420223	-0.0315032	-0.0102612	-0.0163765	-0.0464129	-0.0473498	0.0186011	0.00676726	-0.00823402	-0.0314815	0.0122674	-0.023255	-0.00152164	-0.0043393	0.0128929	0.000353319	-0.00491803	-0.0322408	-0.00947661	-0.0222006	0.0288733	0.0190638	0.0170654	-0.00665027	-0.00620763	-0.0272441	-0.00539212	0.0244519	-0.0122876	0.035883	-0.0102503	0.0195291	-0.0412187	-0.00207406	-0.0326486	-0.0151952
TCGA-A2-A0EX-01A-21R-A034-07	0.0169227	0.0100689	-0.0193705	0.020392	-0.000463955	-0.006223	0.0175239	0.00403867	0.0431632	-0.0123015	-0.00049165	-0.00755681	-0.018115	-0.0232472	-0.0159819	-0.0205653	-0.00569491	0.0261217	0.0225398	0.0148308	0.00602724	-0.0108397	0.00751492	0.000928979	-0.00621537	0.0161955	0.0370111	-0.00697783	-0.00761829	-0.022195	0.00888521	-0.0205297	-0.0109728	-0.00547374	0.0150671	-0.00509563	-0.00929894	-0.0231252	-0.0173858	-0.0176737	0.00987422	-0.0164387	-0.00470292	-0.0173012	-0.00230256	0.00870073	0.0439922	-0.000721939	0.00838302
TCGA-E2-A1IU-01A-11R-A14D-07	0.0211418	0.0390945	-0.0375474	0.00157682	0.0143796	-0.00159565	0.0118099	-0.0167396	0.0301104	0.0131694	0.0230136	-0.0107024	-0.0322455	-0.0365345	-0.019833	0.0200811	-0.0173487	0.00928648	0.0152045	-0.0241799	-0.0277702	0.030726	0.0232299	0.0334105	-0.0169922	0.0369131	0.0286877	0.0280741	0.0251683	0.0275302	0.0139505	-0.0338775	-0.021612	0.0112442	0.0320934	0.0160832	-0.0301403	-0.0383017	-0.000716369	0.0231501	0.020044	0.0221161	-0.0251456	-0.0269443	0.00466534	0.0126971	0.0342005	0.0191888	0.0240879
TCGA-A2-A0EQ-01A-11R-A034-07	-0.0160778	0.0016151	0.021003	-0.00674374	-0.0194594	0.0205063	-0.0337792	0.0194947	-0.0373893	-0.00314245	0.015712	0.0100183	0.0302393	0.0220769	0.00999597	0.0218525	0.00321398	-0.0224629	-0.0333169	-0.00125178	0.0265347	0.00303933	-0.0295685	-0.0118287	0.00306474	-0.0306623	-0.036335	-0.037853	-0.0290432	0.0189322	-0.0264701	0.0204459	0.0170161	-0.0213515	-0.0169595	-0.0169827	0.00944944	0.0269714	0.014641	0.00820279	-0.00509478	0.00683025	0.032797	0.0251527	-0.00950377	-0.0467455	-0.0315571	-0.0294905	-0.0207833
TCGA-AR-A0U3-01A-11R-A109-07	0.0375491	0.0399767	-0.0408162	-0.0382117	-0.00218003	-0.0120813	0.0317197	-0.0252538	-0.0173782	0.0329576	0.0273577	-0.0144972	-0.0228375	-0.0201092	-0.00792734	0.0421963	-0.0222967	0.00994138	0.0183801	-0.0406603	-0.0279669	0.0263176	0.0257593	0.0263624	-0.0262804	-0.00996945	-0.0139513	0.00522101	0.01636	0.038706	0.0281489	-0.0370433	-0.01636	0.0208989	0.0250727	0.0340378	-0.0322768	-0.018528	0.0112457	0.0299267	0.0343596	0.0342642	-0.0278124	-0.0264894	0.0392753	0.0206576	-0.0209842	0.0284862	0.0104816
TCGA-EW-A1OV-01A-11R-A144-07	-0.0267186	-0.00774928	0.00289166	0.00419907	-0.0126473	0.0137119	-0.0426942	0.0113614	-0.013342	-0.0201926	-0.0176226	0.000470308	0.036547	0.0253014	0.00390109	0.00559577	0.016113	-0.0247702	-0.0368478	0.011606	0.0162916	0.00208187	-0.0368933	-0.00385085	0.00367628	-0.00175574	-0.0116028	-0.0126762	-0.0102353	0.0031433	-0.0386625	0.0133798	0.0188195	-0.0126866	0.000876343	-0.0071977	0.00879993	0.0174519	-0.000297483	-0.00932089	-0.00384388	-0.00501217	0.0395823	0.0264449	-0.0023153	-0.0523831	-0.010874	-0.041825	-0.0116977
TCGA-B6-A3ZX-01A-11R-A239-07	-0.020984	-0.0244331	0.0177055	-0.00781177	-0.027582	0.0234519	-0.0305794	0.00257819	-0.0183616	-0.0225041	-0.0498144	0.00890338	0.0499511	0.041384	9.75268e-05	0.00151673	0.0262177	0.000836383	-0.0157671	0.0191187	0.031028	-0.0181907	-0.0334016	-0.020538	0.0144548	-0.00667228	-0.0166747	-0.00762677	-0.0216331	0.0160809	-0.0279583	0.0346353	0.0154258	0.00541558	-0.0143394	0.0121971	0.0377333	0.031909	0.00524881	0.0198247	-0.0100918	0.0137369	0.0575239	0.0502204	-0.0101064	-0.0485122	-0.0246147	-0.034523	-0.0268594
TCGA-B6-A0WS-01A-11R-A115-07	-0.00809187	0.00750359	-0.00995594	-0.00859828	0.00109206	-0.00894463	-0.0198828	-0.0112363	0.00840898	-0.0115538	0.00202128	-0.00931762	-0.0290992	-0.0242863	-0.00798243	-0.00100676	-0.0148765	-0.0299943	-0.0252544	0.0111115	-0.00844962	0.00580801	-0.0180992	0.0172964	-0.0152857	0.0108929	0.00700585	0.0186076	0.0182224	-0.0135337	-0.0155155	-0.00991375	-0.0164817	0.0170582	0.00393795	0.00812761	-0.00953866	-0.0109349	-0.0125159	-0.0162991	0.00849226	-0.0145695	0.0153549	-0.0170336	0.0128689	-0.019196	0.00741445	-0.0131638	0.00783507
TCGA-BH-A0DK-01A-21R-A056-07	-0.038255	-0.0184137	0.0121889	0.00188212	-0.0267314	0.000624164	-0.0347011	0.0136474	-0.00674857	-0.0317397	-0.0158668	0.00195823	-0.0122787	-0.010013	-0.0108625	-0.0358042	0.0104881	-0.0399119	-0.0407944	0.03432	0.0106265	-0.0315482	-0.0389614	-0.00680178	0.0108951	0.00510613	-0.00496084	-0.00471788	0.00515731	-0.0299937	-0.0334484	0.00236834	0.00406224	-0.013144	-0.00558444	-0.0167054	0.0138223	0.00244507	-0.0236399	-0.0363866	-0.00423659	-0.0394923	0.0334241	0.00717733	-0.00177267	-0.035672	-0.00516386	-0.0418686	-0.0012111
TCGA-A2-A04Q-01A-21R-A034-07	-0.049218	-0.0424034	0.0322145	0.0026085	-0.0337947	0.0154848	-0.0674772	0.0155115	-0.0216892	-0.0497704	-0.0292117	0.0111445	0.0469694	0.0439641	0.00479894	-0.0131643	0.0209242	-0.0499774	-0.0633268	0.0347938	0.0649275	-0.0326534	-0.0621819	-0.0267589	0.0217269	-0.0298488	-0.0200759	-0.0318963	-0.0305642	-0.0107355	-0.0567528	0.0335682	0.0212934	-0.0193945	-0.0213228	-0.0138879	0.0472843	0.049608	-0.000861576	-0.00927454	-0.0140889	-0.0233537	0.0620895	0.0500427	-0.0125991	-0.0693152	-0.026126	-0.0545192	-0.0461322
TCGA-EW-A3U0-01A-11R-A22K-07	-0.0564185	-0.0443801	0.0345565	-0.00854865	-0.0208106	0.00588883	-0.0610592	-0.00724469	-0.0258543	-0.045124	-0.0461497	-0.00392145	0.0488345	0.0495776	0.00846402	-0.0378337	0.0264415	-0.0246593	-0.0414211	0.0439745	0.0568214	-0.0464365	-0.0606435	-0.0166747	0.0187105	-0.00377168	-0.0260227	-0.00556327	-0.0130882	-0.013494	-0.0528113	0.0488402	0.0198524	0.010474	-0.00931088	0.014083	0.044572	0.0321264	-0.00863641	-0.0116513	-0.0158669	-0.0299071	0.0635259	0.0525557	-0.00323643	-0.0608775	-0.0263046	-0.0546754	-0.0499171
TCGA-A2-A4S3-01A-21R-A266-07	0.0167528	0.0207109	0.00937027	0.00283183	0.0384234	0.0297925	0.00374124	0.0208098	-0.0366273	0.0216462	0.00787477	0.0268266	0.00490587	0.0053151	0.0273104	0.022999	0.0147514	-0.0164402	-0.00925109	-0.0249724	-0.0194889	0.0373021	0.00301492	-0.0340865	0.0246141	-0.0305212	-0.0380781	-0.0192542	-0.0459126	0.0180509	0.00354775	0.0129183	0.023173	-0.0233087	-0.017978	-0.013768	0.0117381	0.0277036	0.0351309	0.0218506	-0.0160684	0.0161127	-0.00620211	0.0226454	-0.00832951	-0.0063459	-0.0438114	0.00722207	0.00662021
TCGA-AR-A0TV-01A-21R-A084-07	0.0105855	0.0229592	-0.0200352	-0.0094305	0.0609654	0.0152583	-0.00448044	0.0062229	-0.0213624	0.0259242	0.050224	0.0103184	-0.0114358	-0.0182217	0.019629	0.0486061	-0.00705168	-0.0213772	-0.0168604	-0.0393265	-0.0284577	0.0499751	0.00416733	0.00397449	0.00642273	-0.00279358	-0.0197339	-0.0159287	-0.0186893	0.0487724	0.00378305	-0.0076806	0.0147126	-0.00981033	0.000318073	0.000372856	-0.0240861	3.00211e-05	0.0430024	0.0443271	0.00445834	0.0356214	-0.0126314	-0.00799896	-0.0125866	-0.0113663	-0.0137028	0.0149063	0.00265254
TCGA-A8-A081-01A-11R-A00Z-07	0.038599	0.0340284	-0.0325385	-0.0278322	0.0291794	-0.00783184	0.00279858	-0.0107331	-0.0258654	0.0306273	0.0338611	-0.00470728	0.00328732	-0.0018032	0.00468846	0.0504614	-0.0311439	-0.0131981	-0.00846603	-0.0453464	-0.0265979	0.044892	0.00707024	0.0158069	-0.0338845	-0.0155794	-0.0256044	0.00202248	0.0129308	0.0571082	0.0122487	-0.0248636	0.00106602	-0.000311524	0.0130932	-0.00219991	-0.040322	-0.000633847	0.029397	0.0387652	0.022977	0.0451737	-0.0100702	-0.0198418	0.0300777	-0.0109693	-0.02044	0.00964631	0.0113835
TCGA-AO-A0JD-01A-11R-A056-07	0.0282878	0.0263856	0.00408009	-0.0280037	-0.00311558	-0.00522562	0.0178461	-0.00821085	-0.0434159	0.0257207	0.0311156	0.0121445	-0.00467238	-0.000507659	0.00593392	0.0499961	-0.0293669	0.00609665	0.00885077	-0.0450705	-0.032735	0.0381361	0.0182084	0.00893305	-0.00396456	-0.0536754	-0.0441522	-0.0598774	-0.0407012	0.0522484	0.0246575	-0.0276401	0.00352775	-0.0303117	0.00542519	-0.00204583	-0.020382	0.0179937	0.0186699	0.0438368	0.021154	0.044201	-0.0232488	-0.0352293	0.0138324	0.0106863	-0.0467703	0.0329522	-0.00330855
TCGA-C8-A12L-01A-11R-A115-07	-0.0155536	-0.0388682	0.0199745	-0.0315582	-0.0210886	-0.00548809	-0.00404826	-0.0125023	-0.0348102	-0.0017785	-0.0174545	-0.0109832	0.0158314	0.0238837	-0.00942438	0.0163632	-0.0161509	0.0303113	0.0163282	-0.00354079	0.0214174	-0.00478295	-0.000148189	-0.000174901	-0.00979603	-0.0475779	-0.0367721	-0.0146752	-0.0170251	0.00636874	0.00317989	0.00862865	0.00609473	0.0129869	-0.0162892	0.0102414	0.0256322	0.0271218	0.00771563	0.00410107	0.0028082	0.0103924	0.00364211	0.0108366	0.015901	0.00751648	-0.0460632	0.00600391	-0.013457
TCGA-OL-A97C-01A-32R-A41B-07	-0.00219558	-0.0407109	0.0109189	0.00970281	-0.034275	0.00532307	-0.00625906	-0.000509898	0.0148653	-0.0271333	-0.046245	-0.000580866	-0.00726487	-0.00549977	-0.0134093	-0.0328509	0.0179211	0.0228288	0.012573	0.0410105	0.0183525	-0.0296286	-0.00238861	-0.00289924	0.0160198	0.0121629	0.0154072	0.0191929	0.0140667	-0.0353348	-0.000688157	0.0299271	0.00485876	-0.000583885	-0.014619	-0.0105056	0.0140546	0.00229269	-0.0266759	-0.0282958	-0.00940785	-0.0171174	0.0155182	0.0101024	-0.0131778	-0.00201024	0.00753226	-0.0172259	0.00361934
TCGA-LL-A5YN-01A-11R-A28M-07	-0.00962249	0.0106733	0.0229871	0.0789736	0.0618195	0.0856912	-0.0252323	0.0750423	0.0113059	0.00119533	0.0226876	0.0712417	0.0136254	0.011981	0.0673292	0.0133682	0.0815334	-0.0447529	-0.0425545	-0.00141943	0.00620057	0.0323719	-0.023402	-0.0707074	0.0733737	-0.00103075	0.0104447	-0.0196017	-0.0431232	0.0181989	-0.0230929	0.0501053	0.0726695	-0.0555214	-0.0508766	-0.0661473	0.04705	0.0187971	0.0563391	0.0314966	-0.0746583	0.0055405	0.0258296	0.0572838	-0.0678143	-0.0453665	0.0100842	-0.0157492	0.0203548
TCGA-A2-A0EY-01A-11R-A034-07	0.00630915	0.0203987	-0.00779162	-0.000153818	0.00771097	0.0139672	0.00324	0.0123949	-0.002439	0.00159775	-0.0014824	0.00344425	-0.00561337	-0.0029578	-0.0174194	0.00789824	-0.00385025	0.0334064	0.021998	-0.0051808	-0.0194436	0.00166565	-0.00310406	-0.00615025	-0.00160301	-0.0125246	5.35781e-06	0.0124252	-0.00140443	0.00904418	0.000494633	-0.00373394	-0.0028219	0.00672541	0.0101771	-0.00768385	-0.00905175	0.0150464	0.00919933	0.0139221	0.00108163	0.00673766	-0.00200291	-0.00235696	0.0139759	-0.000874538	-0.00508667	-0.00283583	-0.0117754
TCGA-A7-A4SA-01A-11R-A266-07	-0.016878	0.00343248	-0.000187107	0.0141609	0.00187463	0.005004	-0.0224467	0.00990079	0.005166	-0.0134591	-0.0130879	0.00406437	-0.0146002	-0.0032194	0.00951838	-0.0184085	0.0164692	-0.0280827	-0.0283931	0.0122527	0.00130016	0.00319363	-0.0172944	-0.00582268	0.0125809	0.0137282	0.00581309	0.0249532	0.0215394	-0.0107916	-0.0226163	0.00852628	0.0150819	-0.0027514	-0.00652681	-0.0122665	0.00704915	-0.0159088	-0.00643562	-0.00877512	-0.00300307	-0.0112327	0.0163317	0.00254222	-0.0111601	-0.0251865	0.00143147	-0.0168508	0.00121754
TCGA-D8-A1XZ-01A-11R-A14M-07	0.011554	0.0126364	-0.00616801	-0.0119339	-0.0108854	-0.00309922	0.00745473	-0.0130866	-0.0174344	0.0124266	0.0156892	-0.00221364	0.0075355	-0.00657441	0.000510743	0.0142152	-0.0271346	-0.00494314	-0.00343985	-0.0124493	-0.00197396	0.0150801	0.00473022	0.00865036	-0.0267839	-0.0268064	-0.0206087	-0.039029	-0.0393699	-0.00437427	-0.00139224	-0.0196423	0.00700374	0.00929137	0.0247079	0.0197008	-0.0259439	-0.00414403	0.00886379	-0.00657694	0.0172304	0.00102154	-0.00386833	-0.0102506	0.0214621	-0.000606427	-0.0109125	7.40257e-05	-0.00638689
TCGA-D8-A27H-01A-11R-A16F-07	-0.00919462	-0.0612283	0.0373452	-0.0260881	-0.0239158	-0.0411949	-0.00663427	-0.0144464	-0.0104364	-0.0288236	-0.0595903	-0.0199856	0.0403479	0.044734	-0.0249927	-0.0550256	-0.0181888	0.0106955	0.00336349	0.0566503	0.0473013	-0.0603424	-0.0148346	0.00457509	-0.0149838	-0.011179	-0.00165216	0.0187498	0.0289569	-0.0404431	-0.00350104	0.0371024	0.00243701	0.027053	-0.0183076	0.0374026	0.0349429	0.0280898	-0.0481929	-0.0182596	0.0162769	-0.0344356	0.0155514	0.0312551	-0.00599832	0.00131001	-0.0135237	-0.0250807	-0.0439451
TCGA-A7-A13E-01A-11R-A12P-07	0.0148216	-0.0367708	0.0229782	-0.025617	-0.0138065	-0.0109119	0.0258133	-0.0037759	-0.0216762	0.0235387	-0.0377689	0.00559381	0.0613577	0.0611432	0.0144557	-0.000330158	-0.000820063	0.0330614	0.028653	-0.0166906	0.0230827	-0.0251365	0.0309303	-0.0186562	0.0200993	-0.0360292	-0.0171967	-0.00894859	-0.0278484	0.0175276	0.0217556	0.0357419	0.0135033	0.00417964	-0.0295611	0.0190153	0.0166	0.035883	0.0230554	0.0275674	-0.0247206	0.0352577	-0.00519878	0.0444824	-0.000937101	0.0285611	-0.0309897	0.0248835	-0.0594808
TCGA-B6-A0IO-01A-11R-A034-07	0.0165397	0.0270716	-0.0115558	0.0070538	0.0358626	-0.00650368	0.0280193	0.0179639	0.00207723	0.0241184	0.0480638	0.0163216	-0.0217098	-0.0220415	0.00790862	0.0453263	-0.00868486	0.0177343	0.0185049	-0.0293246	-0.0297995	0.0527099	0.0238042	-0.00873764	0.0090753	0.000495977	0.000802426	-0.00934927	-0.0149855	0.0324656	0.0319823	-0.00075642	0.0125459	-0.0155078	-0.00786411	-0.0185392	-0.0120143	-0.00227821	0.0281714	0.0207337	-0.00867074	0.0251006	-0.0304216	0.0100081	-0.0248825	0.0163515	0.00412907	0.0320677	0.0234663
TCGA-PL-A8LV-01A-21R-A41B-07	-0.0145744	-0.0316174	0.0472259	-0.00310512	-0.0322121	0.0207414	-0.00390297	0.0324814	-0.0371056	-0.0152701	-0.0408457	0.0324439	0.0434589	0.0452881	0.021613	-0.00996128	0.0357254	0.00141402	-0.00444876	0.00821031	0.0378138	-0.0371585	-0.0077233	-0.0365142	0.0244642	-0.0259484	-0.035109	-0.0308265	-0.0224373	0.00572236	-0.0105056	0.0400859	0.0424617	-0.039102	-0.036313	-0.0189041	0.050509	0.0456666	0.0208971	0.000461153	-0.0371346	0.000620188	0.0299887	0.0463973	-0.0480718	-0.0148701	-0.0420522	-0.0147885	-0.0355849
TCGA-E9-A1R4-01A-21R-A14D-07	-0.000130468	0.0179572	-0.0142568	-0.0133435	0.0295044	-0.0159914	-0.0253076	-0.0151251	0.000497393	-0.00421684	0.00370273	-0.00647521	-0.0150033	-0.0139019	-0.00321029	0.00878388	-0.0102244	-0.040476	-0.0380593	-0.000356396	-0.0102375	0.0202021	-0.0242028	0.0156688	-0.019479	0.00770146	0.00530164	0.0288783	0.0196579	0.00565432	-0.0293763	-0.0125456	4.88341e-05	0.0224681	0.00677907	0.01006	-0.00915469	-0.00819052	-0.00403016	0.00788442	0.0174914	-0.00147931	0.0133288	-0.00613847	0.00703119	-0.0363129	0.002682	-0.0162924	0.0101257
TCGA-BH-A0BT-01A-11R-A12P-07	0.0104879	0.0213175	0.0173447	0.0431286	0.0430292	0.0261155	0.00520939	0.0282205	0.0213128	0.0116415	0.0141475	0.0321219	-0.00693056	-0.0123988	0.0464743	0.0106777	0.0338014	-0.0450016	-0.0284768	-0.00812949	-0.0121792	0.0294838	0.00749806	-0.0225051	0.0314471	0.00192319	0.0171537	-0.00794566	-0.0300126	0.00264688	0.00918956	0.00355813	0.0397429	-0.0199707	-0.0128686	-0.0223269	0.00610798	0.0118338	0.0259187	0.0157545	-0.0286473	0.00282114	-0.0143256	0.023453	-0.0353259	-0.000742855	0.0153183	0.017691	0.00899396
TCGA-C8-A26Z-01A-11R-A16F-07	0.0335673	0.0354045	-0.0428499	-0.0093274	0.0117626	-0.0195811	0.0463009	-0.00153689	0.00816057	0.0387721	0.0300544	-0.00942028	-0.033284	-0.0354614	-0.00316944	0.0285124	-0.0277148	0.0383956	0.041353	-0.0289677	-0.03544	0.0364982	0.0409605	0.0251671	-0.0184277	0.0140672	0.00756134	0.00894401	0.0195084	0.00658359	0.0442588	-0.0235562	-0.0112315	0.00592945	0.0283962	0.019506	-0.0369864	-0.0350183	0.0011138	0.00642088	0.0212706	0.0153391	-0.033733	-0.0334688	0.00779413	0.0421494	0.0135473	0.0346085	0.0331152
TCGA-EW-A1PH-01A-11R-A14M-07	-0.0070845	-0.0410808	0.0377782	-0.0302904	-0.0261014	-0.00475922	-0.0127247	-0.00577139	-0.0418939	0.00280533	-0.0340516	0.00102381	0.0576606	0.0553966	-0.00080295	0.00307762	-0.0109821	-0.0469853	-0.0272612	-0.00051129	0.0293257	-0.0213548	0.000102538	-0.0215884	-0.00384604	-0.0531061	-0.0401712	-0.0598422	-0.0394994	0.0135064	0.00028653	0.0434554	0.0244927	-0.00716476	-0.0211352	0.0059271	0.0266256	0.053845	0.00284173	0.0154773	-0.000738035	0.0216342	0.0146947	0.0499996	0.00621743	0.00671374	-0.0509289	0.00542157	-0.0722217
TCGA-E2-A154-01A-11R-A115-07	0.0344303	0.0229832	-0.0328292	-0.0116034	0.0156808	-0.00851274	0.034831	-0.0187726	-0.00224505	0.0251779	0.0178487	-0.0106699	-0.0282567	-0.0223447	0.00612611	0.0144651	-0.0046951	0.0323757	0.0352686	-0.0180266	-0.0265077	0.0231854	0.0380416	0.0187581	-0.0146368	0.0168642	-0.00358569	0.0030057	-0.00272251	-0.00428728	0.027345	-0.0296903	-0.0111838	0.029285	0.0238963	0.0169698	-0.0314119	-0.0210718	0.00496622	0.0108957	0.0125452	0.0125285	-0.0341654	-0.0205592	0.0170655	0.0359708	0.00819999	0.0339629	0.0126759
TCGA-D8-A1Y0-01A-11R-A14M-07	-0.0136948	0.0192942	-0.0347054	-0.0432413	-0.014482	-0.0397743	-0.0217257	-0.0372149	-0.0172387	-0.0134246	-0.00594588	-0.0433353	-0.0167388	-0.015616	-0.0266172	-0.0045919	-0.030376	-0.0245743	-0.0254761	0.00274426	-0.0102847	0.00426107	-0.0155989	0.0335329	-0.0484657	0.0128516	-0.0151961	0.00227754	0.0140607	-0.00597191	-0.0243328	-0.0396348	-0.0392387	0.0336608	0.0390509	0.0369294	-0.036609	-0.0202047	-0.0396844	-0.0140191	0.0422671	-0.00920046	0.022853	-0.02566	0.0485142	-0.0230624	-0.0142431	-0.0222962	-0.00881432
TCGA-A2-A3XS-01A-11R-A22U-07	-0.0084285	-0.0303508	0.0590485	0.0119377	0.003357	0.036701	-0.00701436	0.0353013	-0.026998	-0.00243364	-0.0410447	0.034221	0.0481674	0.0504499	0.03638	-0.018471	0.0338151	0.0044903	0.000564296	0.0135179	0.0320179	-0.0244803	-0.00308885	-0.0566943	0.0425368	-0.0282259	-0.0302711	-0.0310703	-0.0292399	0.00446131	-0.00643718	0.0657933	0.0565517	-0.0300712	-0.0413837	-0.0169069	0.0547648	0.0542825	0.0242422	0.0126117	-0.0404874	0.00299665	0.0283609	0.0594177	-0.0460625	-0.00612777	-0.0278995	-0.0107232	-0.0359643
TCGA-BH-A18T-01A-11R-A12D-07	0.00118666	-0.0200644	0.0411436	-0.0457052	-0.0257999	-0.010302	0.0129856	-0.00832762	-0.0612465	0.0201713	-0.0289224	-0.00258715	0.0714864	0.0724577	0.0140802	0.0257581	-0.0046028	0.0195251	0.0142157	-0.00950804	0.0389385	-0.00846092	0.0120378	-0.0202095	-0.0154298	-0.0664231	-0.0612654	-0.057691	-0.0526275	0.0250186	0.0121938	0.0102937	0.0073833	0.0107206	-0.0210223	0.0024467	0.0165655	0.0626666	0.0181166	0.0353184	-0.0105796	0.0394642	-0.00844625	0.0428688	0.0399968	0.00877547	-0.070986	0.0147563	-0.0718291
TCGA-B6-A0RM-01A-11R-A084-07	0.0488819	0.0478898	-0.0634296	0.00637592	0.054283	0.00848834	0.0494254	-0.000234278	0.00564811	0.0544132	0.0419545	0.00684719	-0.0298212	-0.0358276	0.0316222	0.00926432	0.0125319	0.0378565	0.0491468	-0.0565091	-0.0556651	0.0547952	0.0543706	0.0100143	-0.00115893	0.0233277	0.00459536	-0.000163904	-0.00668466	0.038862	0.0501323	-0.0311858	-0.00298138	0.009231	0.0206029	0.0149063	-0.0433293	-0.021917	0.0229544	0.0437513	0.000840233	0.0466175	-0.0390169	-0.0181447	-0.00969211	0.045196	0.0118891	0.0525396	0.0527804
TCGA-B6-A0RG-01A-11R-A056-07	0.0134025	0.0276227	-0.00615314	0.000444209	0.0263776	-0.000244581	0.0423952	0.0209249	-7.94528e-05	0.0255817	0.0312868	0.0140101	-0.0499827	-0.0429411	0.0145075	0.022205	0.00172708	0.0182286	0.029606	-0.0196858	-0.052476	0.0331809	0.0362497	0.00396438	0.0101187	0.00550097	0.00294388	-0.00277766	0.0118199	-0.00173555	0.0396009	-0.0116234	0.00194201	-0.0203026	-0.00461248	-0.0152675	-0.0168997	-0.0226738	0.0108087	0.00672539	-0.0120614	0.0115624	-0.0427108	-0.00306894	-0.0124797	0.0508172	0.00068506	0.0401946	0.028079
TCGA-BH-A0BW-01A-11R-A115-07	-0.0436447	-0.0313748	0.0212979	-0.0500501	-0.0476751	-0.0279759	-0.0566418	-0.0443725	-0.0221386	-0.0363194	-0.0480878	-0.0417932	0.0497418	0.0503698	-0.045706	-0.00629815	-0.0495085	-0.0742525	-0.0742419	0.0134105	0.0533285	-0.0350064	-0.0530591	0.0271177	-0.0442507	-0.0228842	-0.0198988	0.0195235	0.0518849	0.0111719	-0.0562347	0.00871859	-0.0262074	0.0486589	0.00566261	0.0442412	0.0162813	0.02374	-0.0234799	0.00864759	0.0396761	-0.00993975	0.0451461	0.000120392	0.030622	-0.0517006	-0.0254764	-0.0381231	-0.0597842
TCGA-A8-A06X-01A-21R-A00Z-07	0.00511977	0.00919092	0.00821909	-0.0145114	0.0388509	-0.000299003	0.00163733	0.00203938	-0.0204683	0.0199773	0.0217592	0.0102332	-0.0104463	-0.00468758	0.0232026	0.0343936	0.00961223	-0.035213	-0.0248463	-0.0200651	-0.0386272	0.0246939	0.0083977	-0.00705825	-0.000582899	-0.0261777	-0.0204753	-0.0222324	-0.0135004	0.0175538	0.0125263	-0.000459331	0.0039916	-0.0162043	-0.00848497	-0.0125666	0.00509135	0.00936208	0.0158656	0.0182823	-0.0124978	0.0102195	-0.0140445	0.0124231	0.000779687	0.00303058	-0.0293278	0.0178893	0.00430768
TCGA-E2-A1B4-01A-11R-A12P-07	0.0305515	0.0407462	-0.0187194	0.0546023	0.0324735	0.0438817	0.0385715	0.0314007	0.0627371	0.0230087	0.0236171	0.0310962	-0.0188469	-0.0263479	0.0352938	0.0131281	0.0435313	0.0289013	0.0391084	-0.030983	-0.025844	0.0359805	0.0437398	-0.00766237	0.0246532	0.0418569	0.0572845	0.0284201	0.0193342	0.0111637	0.0387684	-0.00877476	0.0167971	-0.0294225	0.00290902	-0.0210195	-0.0138122	-0.0317442	0.0270686	0.0199945	-0.0200283	0.0224732	-0.0400656	-0.00979793	-0.0324442	0.0386403	0.0557266	0.0412188	0.0349843
TCGA-E9-A1R5-01A-11R-A14M-07	0.0370817	0.0251408	-0.0365164	-0.0140024	0.0200508	-0.0160057	0.0241299	-0.0248548	0.0290181	0.0141628	0.0139207	-0.0263677	-0.0196265	-0.0259009	-0.0145902	0.0046952	-0.0274672	0.0228432	0.0247011	-0.0141684	-0.0206126	0.0146576	0.0242521	0.0328567	-0.0348186	0.0244843	0.0317564	0.0169869	0.0176662	-0.0187298	0.0297118	-0.0556012	-0.0282007	0.0203086	0.0426827	0.0219758	-0.0410421	-0.0323399	-0.0240141	-0.0181511	0.0306439	-0.0016196	-0.0305688	-0.0429805	0.0309377	0.0345857	0.0346344	0.0176071	0.0125058
TCGA-A8-A0AD-01A-11R-A056-07	0.00674962	0.0128064	-0.0254467	-0.0108065	-0.000248402	-0.0382599	0.00147571	-0.0257952	0.0160643	-0.00345674	0.00882667	-0.0268153	-0.029067	-0.0294788	-0.0371476	0.00251958	-0.02595	0.0240869	0.0196366	-0.00239164	-0.0106216	0.0222885	-0.000840558	0.0368604	-0.0291034	0.019839	0.0166275	0.0283653	0.0342748	-0.020166	-0.00199199	-0.0246543	-0.0288813	0.0212726	0.0245499	0.021071	-0.027039	-0.0282321	-0.0155563	-0.0145172	0.0248495	-0.00827068	-0.0123349	-0.0349379	0.0163582	0.000286672	0.0201755	-0.00507454	-0.00306852
TCGA-AR-A1AO-01A-11R-A12P-07	-0.0622451	-0.0462028	0.058442	-0.00745636	-0.0360572	-0.00100068	-0.0656469	-0.00690163	0.00134876	-0.0567048	-0.0348584	-0.0088215	0.0270563	0.0297747	-0.0289527	-0.0348604	-0.00626099	-0.033569	-0.0461347	0.0485014	0.0485355	-0.0435822	-0.0755026	-0.00413033	-0.00741048	-0.0159721	0.00295009	0.00580565	0.00336941	-0.0288047	-0.0662376	0.0292835	-0.00508922	0.000353347	-0.0110286	-0.0111276	0.0376728	0.0193021	-0.0335782	-0.0449537	0.0111127	-0.0539975	0.0636828	0.0147113	0.000271482	-0.0630322	-0.00744121	-0.0679478	-0.0302723
TCGA-BH-A18F-01A-11R-A12D-07	-0.0184156	-0.00740053	-0.00529194	-0.0220672	-0.0190168	-0.0110461	-0.00666228	-0.018988	-0.0139069	-0.0180106	-0.0185204	-0.019867	-0.00747856	-0.00856999	-0.00994525	-0.0304478	-0.00282809	0.00444009	-4.08577e-05	0.0215556	0.00600331	-0.0170816	-0.00842971	0.0146052	-0.0131566	0.010091	-0.0121683	0.0149598	0.0129782	-0.0208122	-0.00953601	-0.0108689	-0.0165474	0.0147032	0.012939	0.00643031	-0.00624835	-0.019914	-0.0259109	-0.0232823	0.0133712	-0.0228887	0.0133492	-0.00865888	0.0129575	-0.00565695	-0.00110426	-0.0194518	-0.00281737
TCGA-D8-A1Y2-01A-11R-A157-07	-0.0371964	-0.0285026	0.0290128	0.00843255	0.00216654	0.00233371	-0.0477531	0.00396739	0.00435788	-0.040961	0.00210374	0.0102878	-0.00014055	0.000983803	-0.00633563	-0.0225186	-0.00551419	-0.0254457	-0.0358795	0.029635	0.0163358	-0.00375377	-0.0559799	-0.0104631	0.00251189	-0.0172328	0.000797272	-0.0138852	-0.0137919	-0.0378068	-0.054907	0.00889915	0.00592049	-0.0216697	-0.0135072	-0.0144553	0.0211178	0.0171524	-0.0148637	-0.0343099	-0.00968689	-0.052708	0.0396022	0.00170216	0.00169589	-0.0474914	-0.00120952	-0.0517427	-0.0156393
TCGA-A8-A07R-01A-21R-A034-07	0.0192411	-0.0436868	0.0607459	-0.0267273	0.00624538	-0.00230922	0.00989838	-0.00943155	-0.059847	0.0185065	-0.01248	0.0274063	0.0550717	0.0593682	0.0382246	0.00703359	0.0146546	-0.0435153	-0.0207897	-0.00255446	0.0244893	0.00993375	0.0124411	-0.0399238	0.0100764	-0.0765565	-0.065037	-0.077741	-0.067583	0.0220892	0.0138677	0.0373523	0.0400928	-0.0315062	-0.0313431	-0.00788611	0.0312271	0.0716984	0.0197915	0.0464441	-0.0136377	0.0305046	0.000157976	0.0456864	3.85545e-05	0.0256698	-0.0687343	0.0293488	-0.0814776
TCGA-E2-A1IO-01A-11R-A144-07	-0.0113259	0.00221666	-0.0200506	-0.00780348	-0.0189775	-0.0238191	-0.0125635	-0.0238227	0.0295471	-0.0257859	-0.0316936	-0.0409917	-0.0158902	-0.0167079	-0.02467	-0.0346308	-0.0187021	0.0104785	0.00363372	0.0309448	0.00246854	-0.00978942	-0.0117481	0.0268379	-0.0158962	0.0365237	0.0303444	0.0547939	0.0286096	-0.0419986	-0.0120539	-0.0124991	-0.0323076	0.0468072	0.0286506	0.0446377	-0.0130985	-0.0310939	-0.0458155	-0.033649	0.0304912	-0.0315191	0.0160366	-0.0216516	0.0277115	-0.00904466	0.024071	-0.0217267	0.00628001
TCGA-BH-A1FG-01A-11R-A13Q-07	0.0355331	0.0496057	-0.0232699	0.0111048	0.0287482	-0.00300353	0.0218886	0.00228392	0.0246965	0.0265087	0.0499168	0.012315	-0.0454364	-0.0421824	0.00383942	0.0510314	-0.0287255	-0.0116992	0.00399125	-0.0466264	-0.0380209	0.0595258	0.0302207	0.0215193	-0.0148787	0.0108235	0.0223732	-0.000834293	0.0110931	0.0355178	0.0256955	-0.0363217	-0.017333	-0.0152226	0.0126654	-0.00241329	-0.0251134	-0.0305758	0.029086	0.0324704	0.00518114	0.0334307	-0.0345755	-0.0374886	0.00595285	0.0275262	0.0253247	0.0396649	0.0293971
TCGA-E9-A1RG-01A-11R-A14D-07	0.0174718	0.0104769	0.0182902	0.0594106	0.0638345	0.0698631	0.0111951	0.0757219	-0.00764166	0.0191942	0.030268	0.0756559	-0.0181904	-0.00605468	0.070275	0.0123875	0.0566687	0.0137586	0.0124464	-0.0073656	-0.0240629	0.0374656	0.0100968	-0.0516118	0.0685247	-0.0192782	-0.011062	-0.0281155	-0.0441753	-4.0973e-05	0.0124305	0.0288852	0.0650469	-0.063699	-0.0563591	-0.0744822	0.0346155	0.021138	0.0488036	0.0158182	-0.0650631	0.00115711	-0.0160891	0.0278371	-0.0608411	0.00573474	-0.00220637	0.0201274	0.0309858
TCGA-AR-A2LL-01A-11R-A180-07	0.0198778	0.0312986	-0.0191001	-0.00429899	0.0485845	-0.00560727	0.0181619	-0.00138818	0.00138639	0.0263522	0.0314001	-0.00762503	-0.0282276	-0.0241487	0.00682108	0.0268588	-0.00893449	0.0218843	0.0197105	-0.0243468	-0.0290557	0.0508241	0.00670729	0.0160447	-0.00675362	0.0178699	0.000321103	0.00464454	-0.00326753	0.018189	0.0155118	-0.0234987	-0.0246267	0.0140157	0.0186057	-0.0027	-0.0180979	-0.0129177	0.00305739	0.0215706	0.00676204	0.0161013	-0.0170516	-0.0213314	-0.000537267	0.00531972	0.00807701	0.0134696	0.0272617
TCGA-A2-A0T2-01A-11R-A084-07	-0.00193725	-0.0614614	0.0744645	0.0279585	-0.00583488	0.0265899	-0.00785249	0.0360176	0.00263478	0.0056081	-0.0213717	0.0530948	0.0475613	0.0522735	0.0258009	-0.0137335	0.0218606	0.0153931	0.00770848	0.0211226	0.0282183	-0.0333082	-0.00671288	-0.0537113	0.038429	-0.0490168	0.00206689	-0.0362306	-0.0281113	-0.00093756	-0.000593712	0.0527921	0.0578108	-0.043772	-0.0743417	-0.0420263	0.0563486	0.0561883	0.0252501	0.00809628	-0.0371131	0.0034129	0.0198015	0.0577266	-0.0556714	-0.000250798	-0.0174203	0.000453286	-0.0356891
TCGA-EW-A1J3-01A-11R-A13Q-07	-0.0169492	0.0171906	-0.0208133	-0.0262485	-0.00764048	-0.0202195	0.0120041	-0.0273903	-0.0142285	0.000479007	0.0247881	-0.0378422	-0.0246072	-0.0167987	-0.02561	0.0186458	-0.0307837	0.0063913	0.00752956	-0.0138312	-0.0165511	0.0136103	0.0105121	0.038663	-0.0367826	0.0141631	-0.0100538	0.000794793	0.0444368	0.000449787	0.000534107	-0.0465916	-0.038879	0.0202641	0.0368091	0.0139088	-0.0387297	-0.0301714	-0.021052	-0.011509	0.024014	0.00997492	-0.0127349	-0.0518734	0.0482867	0.0115847	-0.000371562	0.00717094	0.00125835
TCGA-Z7-A8R6-01A-11R-A41B-07	0.0101681	0.00815327	-0.00204863	0.0107517	0.0211247	0.032931	0.0203524	0.0336427	-0.0387162	0.0257407	0.026689	0.0360549	-0.0215264	-0.0154455	0.0466985	0.0200462	0.0301104	0.00993033	0.0169244	-0.0140527	-0.0301003	0.0270925	0.0242545	-0.0293738	0.0402102	-0.00778853	-0.0387964	-0.0254656	-0.0214884	0.0115744	0.0201508	0.00628366	0.0233438	-0.0210575	-0.0240254	-0.0247223	0.00478781	0.0062574	0.0340929	0.0282212	-0.0361577	0.0217574	-0.022943	0.0031983	-0.0181086	0.0209325	-0.0199583	0.0272641	0.0180911
TCGA-AR-A24T-01A-11R-A169-07	-0.00457834	0.00230618	-0.0230838	-0.00997725	-0.034538	-0.0398201	-0.0100043	-0.0341828	0.0420777	-0.0228484	-0.0197422	-0.0423011	-0.0130612	-0.017851	-0.0486661	-0.0242527	-0.0376134	0.00218215	-0.000931866	0.0325822	0.00423758	-0.019981	-0.0184681	0.0437873	-0.0408296	0.0387301	0.0365134	0.0304998	0.0474405	-0.0381296	-0.015039	-0.0283122	-0.0376598	0.0317833	0.0496455	0.0274275	-0.0268206	-0.029922	-0.0484943	-0.0447443	0.0364694	-0.0342136	0.00981235	-0.027725	0.0398388	-0.00379221	0.0413541	-0.0224115	-0.00989862
TCGA-A2-A25E-01A-11R-A169-07	0.0125985	0.0297497	-0.0293981	-0.0283567	0.0173207	-0.0179842	0.0222386	-0.0235902	-0.0218885	0.0249351	0.023989	-0.0192593	-0.0207946	-0.0237348	-0.0153308	0.0263436	-0.0410179	0.0156668	0.0188073	-0.0252194	-0.0365467	0.0386232	0.0197347	0.0157102	-0.035692	-0.0128366	-0.0230964	-0.0168498	0.00314827	0.0130155	0.0191714	-0.0317497	-0.0216005	0.0140633	0.0178211	0.0277093	-0.0319632	-0.0196289	-0.00672281	0.00913198	0.0282935	0.0182723	-0.0199319	-0.0406863	0.037944	0.0238595	-0.0181564	0.0168356	0.0151672
TCGA-C8-A273-01A-11R-A16F-07	-0.00366674	0.0122194	0.0108511	0.00758691	0.0118903	0.00176411	0.0113004	0.0222801	-0.0064427	0.00322784	0.0138105	0.0211009	-0.0215352	-0.018104	0.0110304	0.00211545	0.00950882	-0.0108267	0.000295575	0.00210816	-0.0185447	0.0134026	0.0103828	-0.000445584	0.0220722	-0.00493088	-0.00656652	-0.000911186	-0.00153153	-0.0118112	0.00853498	0.00614856	0.00778363	-0.0154265	-0.0191509	-0.0212266	0.00405997	-0.00408527	0.00590096	-0.00417304	-0.0071853	-0.00515478	-0.0192176	-0.00287805	-0.0324057	0.0158251	-0.00478116	0.0134428	0.0181003
TCGA-A2-A04V-01A-21R-A034-07	0.00861777	0.0163059	-0.0191476	-0.000198279	0.0156087	0.00808177	0.0162901	0.0101772	-0.00345141	0.0130177	0.0197823	-0.00341352	-0.025559	-0.0294624	0.0143199	-0.00395167	0.0183133	0.0171429	0.0184101	0.00452341	-0.0151857	0.0201363	0.0129562	-0.00260081	0.0123149	0.0262182	-0.00170253	-0.0142717	0.000942868	-0.0216253	0.00612385	-0.00685837	-0.00389456	-0.00196054	0.0146883	-0.00116478	-0.0205189	-0.0108939	-0.00616912	-0.0143857	-0.0125018	-0.0107067	-0.015764	-0.000540064	-0.0176027	0.0119849	0.00827477	0.0077587	0.0142343
TCGA-OL-A66K-01A-11R-A29R-07	-0.00636801	0.0160527	-0.0163908	0.0304087	0.0376265	0.0140533	0.0185548	0.00895828	0.0353	-0.00548685	0.0157926	-0.00482866	-0.0196163	-0.0231119	0.0149703	-0.00903335	0.0171345	0.0350751	0.0310519	0.000485518	-0.016585	0.00917647	0.0266748	-0.00197519	0.014155	0.0381543	0.0352732	0.0295996	0.0147785	-0.00938507	0.0135829	0.000593216	0.00335299	0.00890108	0.0157776	-0.00406653	-0.00349844	-0.032813	0.000713842	-0.0056474	-0.0157758	0.00463515	-0.0144571	-0.010074	-0.0132845	0.0178916	0.0385121	0.013599	0.0389381
TCGA-AO-A0JJ-01A-11R-A056-07	-0.0205845	-0.0054961	-0.0121852	-0.00291178	-0.0169411	-0.00966983	-0.0291279	-0.00941696	0.0116657	-0.0329692	-0.0190181	-0.01809	-0.0191352	-0.0181902	-0.0320573	-0.0302641	-0.0144326	-0.00824278	-0.0151414	0.0164693	0.0121924	-0.0180555	-0.0263855	0.0210395	-0.017343	0.0237266	0.00967634	0.0235903	0.032086	-0.0181235	-0.0269412	-0.0134789	-0.0189864	0.00628778	0.0126051	0.00520661	-0.00815383	-0.0244118	-0.0294706	-0.0300232	0.0208798	-0.0230329	0.0207188	-0.0157802	0.0115126	-0.0309684	0.0168383	-0.0337347	0.0167773
TCGA-JL-A3YX-01A-11R-A22U-07	0.00268447	0.00320981	0.00267489	0.0307951	0.0305495	0.04003	0.0331298	0.0357838	-0.0101241	0.0204559	0.0258951	0.0358387	-0.0232633	-0.0127606	0.0428774	0.0028023	0.0299325	0.0385439	0.0346349	-0.0132902	-0.0253361	0.0190983	0.0346286	-0.0314222	0.0426341	-0.0133968	-0.0113014	-0.0278446	-0.0503627	0.00604123	0.0276895	0.0102476	0.0296699	-0.0317212	-0.0322774	-0.0338145	0.0127331	-0.0015789	0.0307538	0.0246234	-0.0378732	0.0193244	-0.0287313	0.0103824	-0.0397949	0.0327503	-0.00383875	0.0316048	0.029704
TCGA-A8-A09B-01A-11R-A00Z-07	0.00998243	0.0277723	-0.0123464	0.00481458	0.0194088	-0.015988	0.015312	-0.00395866	0.0175022	0.00660508	0.0111099	-0.00752559	-0.0402222	-0.0369236	0.00428071	-0.00104897	-0.0026615	0.0223026	0.0255036	-0.00808068	-0.030764	0.024232	0.0218958	0.0112201	0.00273558	0.0263002	0.0185505	0.0223622	0.00561585	-0.00415537	0.020231	-0.0160477	-0.00810285	0.0124168	0.0167437	-0.000896311	-0.0147936	-0.0275941	-0.0106195	-0.00938914	0.00817918	0.00240022	-0.02284	-0.0303309	-0.0062223	0.0223506	0.0271294	0.0173805	0.0336373
TCGA-BH-A1F8-01A-11R-A13Q-07	0.0385647	0.0280327	-0.0349151	-0.0465801	-0.0147338	-0.0397466	0.0236782	-0.0588502	-0.00765596	0.0243589	0.0434234	-0.0292343	-0.00574054	-0.0172744	-0.0381449	0.0531629	-0.0533699	-0.0371154	-0.0131763	-0.0346089	-0.0379079	0.0316852	0.0202149	0.0504737	-0.0669769	-0.0200706	-0.0112313	-0.00955768	0.0426121	0.0125756	0.0257047	-0.05929	-0.04927	0.0127225	0.044047	0.0353974	-0.0557258	-0.00913599	-0.0025123	-0.00622906	0.0523947	0.0124847	-0.0276844	-0.0538522	0.0594904	0.0263445	-0.0234718	0.0271045	-0.0250121
TCGA-EW-A1P5-01A-11R-A144-07	-0.00220435	0.0209355	-0.0140031	0.00896779	0.020913	-0.00306985	-0.021016	-0.00256519	0.0117972	-0.00360289	0.0350988	0.00992005	-0.0294564	-0.0223957	-0.00425527	0.0283761	-0.00798367	-0.0695403	-0.0496174	-0.0209641	-0.0118197	0.0228175	-0.0115188	0.00189707	0.00809487	0.00756192	0.0102741	0.0151946	0.00822512	0.00985211	-0.0167557	-0.016487	-0.00608207	-0.00602666	-0.00454814	-0.00144437	-0.0042547	-0.00498205	0.00417598	0.00767999	0.00757303	-0.00308917	-0.00272114	-0.0142853	-0.0065091	-0.0175722	0.0120962	0.00255239	0.00252107
TCGA-A8-A0A4-01A-11R-A00Z-07	0.0355256	0.0146301	-0.0220231	-0.00838886	0.00442545	-0.0101723	0.0272081	-0.00627171	0.00414456	0.00624539	-0.0140678	-0.013399	-0.0246324	-0.0221384	-0.0209231	-0.0375532	-0.0105266	0.00526588	0.0115687	0.0174483	-0.0153636	-0.00457341	0.0170779	0.0101433	0.000597443	0.0156369	0.00294613	0.0188353	0.0109918	-0.00230848	0.0191654	-0.0188176	-0.0132493	0.0210729	0.0013008	0.0125403	-0.0219849	-0.0167094	-0.017474	0.000318249	0.005853	-0.000408916	-0.0152627	-0.0234155	0.00414742	0.0198226	0.011787	0.0162449	0.0198201
TCGA-A8-A08G-01A-11R-A00Z-07	0.0188596	0.0269437	-0.0199482	-0.0157855	0.0321418	-0.0024963	0.00208815	0.00168868	-0.015846	0.0136209	0.0342688	0.00342895	-0.0345346	-0.0251723	0.00995424	0.0152634	-0.0211406	-0.029817	-0.0184741	-0.01441	-0.010423	0.0317861	-0.000336492	0.0131731	-0.00942615	-0.00436696	-0.00944025	0.00135319	0.000299902	0.00243391	0.00285757	-0.0178338	-0.00567756	0.00207796	-0.00474843	-0.00767965	-0.00529119	-0.00154561	0.00135305	0.0037984	0.00980663	0.00138185	-0.0159993	-0.0101497	-0.0113321	-0.00184903	-0.00605361	0.00595669	0.0392847
TCGA-B6-A0I9-01A-11R-A034-07	0.0282528	0.0134929	-0.00197126	-0.019848	0.023125	-0.00384893	0.0163293	0.00730836	-0.0182598	0.029281	0.0340881	0.00147008	0.00124391	-0.00189479	-0.000299994	0.0290037	-0.0148592	0.00493973	0.00718965	-0.0299743	-0.0220799	0.0399157	0.0186357	0.00626326	-0.000639304	-0.0131757	-0.013323	-0.00574559	0.00343132	0.0270236	0.0201793	-0.0114689	-0.00198813	-0.00527038	0.0103425	-0.00135476	-0.0100177	0.0120096	0.00941879	0.0318918	0.0128367	0.0232632	-0.0248577	-0.0120746	0.00500777	0.011417	-0.0205402	0.0213588	0.0160056
TCGA-AC-A3YI-01A-21R-A239-07	-0.0716572	-0.0370858	0.0169875	0.0312213	-0.0216556	-0.00916713	-0.041405	-0.00304648	0.0419679	-0.0459111	-0.037406	-0.0067228	0.00378432	0.0027219	-0.0042668	-0.0510004	0.0133216	0.0131475	-0.00537443	0.051474	0.0306053	-0.0353949	-0.0226466	-0.0119911	0.00612806	0.0172104	0.0412129	0.008906	-0.0333161	-0.0424185	-0.0470512	0.0297197	-0.00412557	0.0132269	0.00929504	0.00943942	0.033148	0.00914371	-0.0293847	-0.0435559	-0.00603558	-0.0477779	0.037699	0.00652043	-0.00868165	-0.0164811	0.0374904	-0.0326107	-0.0124195
TCGA-A7-A6VW-01A-21R-A33J-07	-0.0296339	-0.0490413	0.0746799	0.034456	0.0109257	0.0719067	-0.0268053	0.0690777	-0.0452779	-0.00264532	-0.00670969	0.0720825	0.0512487	0.0576587	0.0602328	0.00358084	0.079531	-0.047234	-0.039013	-0.00364287	0.0380605	-0.014809	-0.0190379	-0.0904477	0.0805466	-0.0607723	-0.0486546	-0.072008	-0.0728951	0.00856827	-0.0215869	0.0866453	0.0909828	-0.0830726	-0.0793404	-0.0496671	0.0817789	0.081211	0.0576182	0.0236701	-0.0776221	0.000582835	0.0192444	0.0784604	-0.0589794	-0.0096198	-0.0610191	-0.00144779	-0.0528347
TCGA-AO-A1KS-01A-11R-A13Q-07	0.0331705	0.047362	-0.057222	-0.056901	-0.0296324	-0.0528147	0.0281743	-0.0856184	-0.0212039	0.0315697	0.0149109	-0.0635706	-0.00968055	-0.0141706	-0.0535795	0.0501248	-0.0782465	0.0195097	0.0216552	-0.0434909	-0.0264907	0.0297495	0.0195231	0.0752727	-0.0815982	0.0128933	-0.0200637	0.00704379	0.0334798	0.0280331	0.0180944	-0.0831717	-0.0775586	0.0625946	0.0867927	0.0789333	-0.0841159	-0.0331855	-0.0239693	0.0143777	0.0698239	0.0297585	-0.023452	-0.0538869	0.104585	0.0214333	-0.0212133	0.0163232	-0.021328
TCGA-A2-A0CK-01A-11R-A22K-07	-0.0131439	0.00474817	-0.00814304	0.0384549	0.0258813	0.0306402	0.000403899	0.0334513	0.0120159	-0.00571763	0.0185403	0.0188152	-0.006785	-0.0107929	0.0362574	-0.0192547	0.0396386	0.0119694	0.00747979	0.00655152	-0.00161147	0.0175996	0.00628844	-0.021417	0.0328564	0.0361001	0.0137069	0.00339081	-0.00966538	0.00384597	0.00211858	0.0188274	0.0188147	-0.00931024	-0.00245509	-0.0251905	0.00673112	-0.0157467	0.0142649	-0.000349927	-0.0309166	-0.000509489	-0.00139168	0.00741727	-0.0365841	-0.000519936	0.0186456	-1.17264e-05	0.0317875
TCGA-BH-A18I-01A-11R-A12D-07	-0.0216062	0.00130144	-0.0108079	-0.0189734	-0.0123794	-0.0338765	-0.0211664	-0.0257525	0.00684938	-0.0257959	-0.0111604	-0.0292212	-0.017475	-0.0178506	-0.0295636	-0.0196551	-0.022118	-0.0141669	-0.0188396	0.0259096	0.0066521	-0.00931832	-0.0263293	0.0235206	-0.0270292	0.0222907	0.00618003	0.0216727	0.0148197	-0.0384608	-0.0308045	-0.0166389	-0.0280695	0.0295004	0.0275477	0.0255925	-0.0147628	-0.0187265	-0.0364666	-0.0377073	0.0256037	-0.0346031	0.023694	-0.0193918	0.0245629	-0.0228747	0.0141848	-0.0274936	-0.00361891
TCGA-AR-A1AP-01A-11R-A12P-07	-0.0105544	-0.00616362	0.00811074	-0.00293617	0.0187465	-0.0140315	-0.0104423	-0.00689454	0.00855759	-0.00901415	0.00571191	0.000947291	-0.0179239	-0.014389	-0.00989903	-0.00506373	-0.000916222	-0.0193103	-0.016441	0.00473228	0.00771386	0.0105671	-0.00915961	0.00696155	-0.00154555	-0.000266135	0.0103476	0.016852	0.0100241	-0.00665256	-0.0153532	-0.00200659	-0.0104091	0.00989635	-0.00756977	-0.00454689	0.0131869	-0.00253148	-0.00733238	-0.00354541	0.00315793	-0.0104337	0.00189957	0.00230039	-0.00751393	-0.00760202	0.000232925	-0.00837708	0.0137896
TCGA-AR-A250-01A-31R-A169-07	1.80377e-05	-4.37841e-05	0.00413039	-0.02788	-0.0291148	-0.0278003	-0.0112212	-0.01833	-0.0144947	-0.0073747	-0.016485	-0.0324722	-0.0111327	-0.00678252	-0.0348459	-0.0177163	-0.0364429	-0.0166138	-0.0178918	0.0214137	-0.00169803	-0.00719306	-0.0201659	0.0317137	-0.0269045	-0.00209093	-0.0122854	0.00890901	0.0127387	-0.0360164	-0.0197594	-0.0171933	-0.0274787	0.0261765	0.0211829	0.0304823	-0.0161059	-0.00812283	-0.0276177	-0.0357445	0.0337679	-0.0363372	0.00999198	-0.0129745	0.0284118	-0.0133157	-0.00615758	-0.0227737	-5.85657e-06
TCGA-A2-A0YD-01A-11R-A109-07	-0.0510156	-0.0127947	-0.00496518	-0.0077391	-0.0155801	-0.0335381	-0.0318213	-0.0297286	0.031447	-0.0469805	-0.0265616	-0.0405278	-0.0243245	-0.0183662	-0.0263331	-0.0441879	-0.0129439	-0.0173986	-0.023269	0.0428343	0.012348	-0.0245047	-0.0285953	0.0206486	-0.0194808	0.0401972	0.034213	0.0500637	0.0363462	-0.0440467	-0.0360552	-0.0135332	-0.0353204	0.0413558	0.02805	0.0280282	0.00169565	-0.0363131	-0.0472643	-0.0439143	0.0229072	-0.0437696	0.0294684	-0.0274288	0.0225063	-0.0243015	0.0325641	-0.0373062	0.00389152
TCGA-E9-A1NI-01A-11R-A14D-07	0.00400429	0.00278938	0.00409073	0.00147888	0.0168246	0.00702706	0.0134208	0.0199236	-0.00874424	0.00388716	0.0193512	0.0212433	-0.028265	-0.0207065	0.0184683	0.00377399	0.00686507	-0.0202997	-0.010684	-0.00275021	-0.0111513	0.017367	0.00571782	-0.00696676	0.0120837	-0.0054675	-0.00653064	-0.0118581	-0.00866214	-0.0230736	0.00941197	-0.0149995	0.00949456	-0.0263146	-0.0186167	-0.0194418	-0.00600688	-0.00670455	0.00104534	-0.0176663	-0.0107775	-0.0126037	-0.0161922	-0.0076932	-0.0154545	0.0140269	0.000152844	0.0097666	0.0131884
TCGA-PE-A5DD-01A-12R-A27Q-07	-0.00167968	0.00957911	-0.00438782	0.0379196	-0.00198193	0.0324133	-0.000268825	0.0361748	0.0158358	-0.000281792	-0.0118541	0.0280568	-0.00808773	-0.00591266	0.0327217	-0.0236128	0.051316	0.00571195	0.00326273	0.0110084	-0.00478122	-0.0147304	0.0020156	-0.0233253	0.0415491	0.030727	0.015033	0.0309014	0.00100037	-0.0114185	-2.83732e-05	0.019926	0.0237527	-0.0144161	-0.0140393	-0.0219798	0.0134418	-0.0159527	0.00745417	-0.0145142	-0.0271229	-0.00913027	-0.00155152	0.0165111	-0.0316017	5.95498e-05	0.0117405	-0.00488318	0.0245261
TCGA-A8-A09X-01A-11R-A00Z-07	0.00527504	-0.00292873	0.0189612	-0.00670675	-0.024757	0.00354083	-0.0178651	0.000645173	-0.0201325	0.000411155	-0.00277109	0.0331277	0.0247882	0.0250809	-0.00849226	-0.00333499	-0.0029556	-0.00923482	-0.0179716	0.00759739	0.00465554	-0.0156458	-0.0291915	-0.00330817	-0.00956402	-0.0377977	-0.0224401	-0.035382	-0.0423345	-0.0030942	-0.014944	0.0031173	0.0104345	-0.0431822	-0.0206907	-0.0199604	0.0149695	0.020983	0.00365738	-0.00949266	-0.010404	-0.00622711	0.0186998	0.00867491	-0.00921846	-0.0273521	-0.0265246	-0.0196112	-0.0268767
TCGA-AR-A24N-01A-11R-A169-07	0.00212795	0.0140594	-0.030644	-0.034219	0.0118752	-0.045452	0.0149789	-0.0305473	-0.0107437	0.00275132	0.0277486	-0.017197	-0.03326	-0.0234751	-0.0294863	0.0108994	-0.0316038	-0.0272719	-0.0159007	-0.0147006	-0.00939318	0.0293799	0.00907808	0.0390872	-0.0346808	0.00869967	-0.0104997	0.00851788	0.0300055	-0.00858982	0.00763702	-0.0387235	-0.0287982	0.0223205	0.0215286	0.0191941	-0.0265982	-0.0196326	-0.0169946	-8.5775e-05	0.0300874	0.00107737	-0.0202209	-0.034209	0.0323268	0.013899	-0.00140697	0.0137304	0.00437365
TCGA-AO-A0J3-01A-11R-A034-07	0.0692159	0.0665549	-0.0480321	-2.3386e-05	0.0643993	0.0121646	0.0557749	0.0228455	-0.00989766	0.0771417	0.0911551	0.0159188	-0.0149003	-0.0240267	0.0377389	0.0718913	0.00507528	0.0113602	0.0314038	-0.0686939	-0.0635205	0.0737831	0.0590197	0.00167749	0.0192937	0.0169114	-0.00904933	-0.00399817	0.0103721	0.0757191	0.0708273	-0.0207294	0.00994766	-0.0259915	0.0111377	-0.00986887	-0.0483733	-0.0135997	0.04315	0.0669434	-0.00601641	0.0802763	-0.0617583	0.00491856	-0.0126943	0.0524299	0.000742041	0.0581468	0.0355625
TCGA-A2-A0CS-01A-11R-A115-07	0.0148803	0.0185436	0.00137809	0.0278155	0.018573	0.02144	0.00818784	0.0172931	0.0334101	0.000542211	0.033079	0.0210691	-0.0248471	-0.0242621	0.0132858	0.00825129	0.0154494	-0.00650899	-0.000280784	-0.00280442	-0.0211074	0.00444556	0.00611062	0.000456045	0.0169806	0.0168756	0.0309886	0.0179743	0.0179921	-0.0201506	0.0090628	-0.00789441	0.0111026	-0.0187983	-0.0040144	-0.0184476	-0.0100377	-0.0136704	0.0131138	-0.0197975	-0.0135857	-0.00487602	-0.0238066	-0.00215754	-0.0122268	0.00568691	0.0295281	0.00627856	0.0158522
TCGA-EW-A1P3-01A-11R-A144-07	-0.0306871	0.00472463	0.00570337	0.0201807	0.0291571	0.0192783	-0.00137091	0.0270797	0.00089666	-0.007071	0.0156852	0.0103724	-0.0326952	-0.0270805	0.0204465	-0.0106607	0.0251574	-0.00383457	0.000659305	0.00314335	0.00269752	0.0262583	0.0065314	-0.0076502	0.0261828	0.00777839	0.000612231	0.00981748	0.0147175	-0.0032866	-0.000257219	0.00546876	0.00335055	-0.0176127	-0.0168777	-0.0233357	0.0092076	-0.0128	0.00710194	-0.00685434	-0.0225579	0.00196053	-0.00686741	-0.00211267	-0.0222847	0.00655635	0.00122141	0.00134131	0.035262
TCGA-D8-A1XO-01A-11R-A14M-07	0.0105484	0.0237065	-0.0345186	-0.023378	-0.00463233	-0.0288429	-0.000510726	-0.0409275	0.0295189	-0.0185574	-0.0142224	-0.0461867	-0.0125225	-0.0169823	-0.0290434	-0.00952238	-0.026381	0.0101921	0.00771837	0.00347893	0.00420412	-0.0016427	-0.00354132	0.0392062	-0.0354198	0.0302425	0.0300318	0.0370627	0.037899	-0.0214518	-0.00625085	-0.0290929	-0.0382345	0.0427988	0.0454171	0.0430129	-0.0273093	-0.0353913	-0.0266326	-0.0210536	0.034914	-0.013762	-0.00391325	-0.0330908	0.0465704	-0.00724211	0.0297997	-0.0103238	0.00333854
TCGA-AC-A62Y-01A-11R-A29R-07	-0.0502788	-0.0063712	0.0224464	0.0315708	0.0121009	0.0189131	-0.0208509	0.0195019	0.0198102	-0.0304899	0.0188868	0.00847968	-0.0190395	-0.00951541	-0.00372371	-0.00218075	0.00995542	-0.024722	-0.0218095	-0.00889061	-0.0119897	-0.00238226	-0.0168917	-0.0135538	0.0189775	0.0111054	0.0157271	0.00694323	0.0198811	0.00156869	-0.0285346	0.00697737	0.0122085	-0.0195529	-0.00349134	-0.0309629	0.015236	-0.010287	0.0147196	-0.017579	-0.0117969	-0.0126021	0.00639402	-0.00734631	-0.0138592	-0.0193913	0.0103559	-0.0171679	0.0142771
TCGA-A8-A090-01A-11R-A00Z-07	0.00364291	0.0195828	-0.0184162	-0.0222654	0.0195666	-0.0248774	-0.0103079	-0.0263532	-0.00257243	0.00379746	0.0112455	-0.022888	-0.0351561	-0.0244177	-0.0199929	0.0105546	-0.0320784	-0.0184516	-0.014094	-0.0100336	-0.00975998	0.0290271	-0.00988517	0.0352054	-0.0283296	0.0085734	-0.00307815	0.026778	0.0123416	2.35273e-05	-0.0137152	-0.0284756	-0.0311974	0.0280224	0.0180283	0.0187457	-0.0198282	-0.0116941	-0.0101783	-0.00730674	0.0263456	-0.00857226	-0.00453369	-0.0320322	0.013606	-0.00710686	0.00424015	-0.000976245	0.015212
TCGA-BH-A42U-01A-12R-A24H-07	-0.0657722	-0.0342036	0.0339241	0.0741245	0.00216163	0.047154	-0.0303911	0.0435279	0.051366	-0.0450709	-0.0191277	0.0320398	0.0118941	0.00801445	0.0299459	-0.0588047	0.063127	-0.00354344	-0.0123188	0.0466498	0.035897	-0.0291511	-0.0179257	-0.0479827	0.0521116	0.0270945	0.0477107	0.0106012	-0.0217812	-0.0162893	-0.0328638	0.052672	0.038398	-0.0275993	-0.0262972	-0.0332446	0.0570595	0.00512079	0.00549287	-0.0107074	-0.0489341	-0.0265034	0.0394129	0.038147	-0.0590698	-0.0251466	0.0461991	-0.0297332	0.0120028
TCGA-BH-A0W7-01A-11R-A115-07	-0.030376	-0.0117306	0.0136958	0.00754406	-0.0183122	0.00522268	-0.0296418	0.0144226	-0.0021659	-0.0297174	0.000393108	0.00952017	-0.00914412	-0.00389896	-0.00195645	-0.0188822	0.0116552	-0.0432379	-0.0426427	0.0251434	0.020013	-0.00661217	-0.0337529	-0.0117292	0.0152157	0.000496354	-0.0031507	-0.0102723	0.00262115	-0.0288903	-0.0340571	0.00717509	0.00839193	-0.00852175	-0.01393	-0.0115806	0.0138394	0.000119925	-0.00978458	-0.0212423	-0.0065801	-0.0304533	0.030052	-0.00969352	-0.00501128	-0.0363031	0.00679298	-0.0314745	0.00532533
TCGA-AC-A6IW-01A-12R-A33J-07	-0.0370285	-0.0396505	0.0533303	0.00970419	-0.0105031	0.0557533	-0.0535994	0.0368529	-0.0438162	-0.00691145	-0.0190271	0.0438658	0.0659444	0.0717569	0.0456836	0.011148	0.0413121	-0.0479475	-0.0551848	0.0056044	0.0569904	-0.0284689	-0.0483861	-0.0736576	0.0485912	-0.0523021	-0.04304	-0.0746874	-0.103735	0.0462053	-0.0450298	0.0584686	0.0514506	-0.0485697	-0.0516314	-0.0374911	0.0608897	0.0715245	0.0477124	0.0408648	-0.0533399	0.0265698	0.0563317	0.0701502	-0.0363494	-0.0608861	-0.0522672	-0.0323494	-0.0616934
TCGA-A2-A0SU-01A-11R-A084-07	0.0101176	0.0181818	-0.0237631	0.00375444	-0.00498205	-0.00879824	0.0122701	-0.00269632	0.011484	0.00143075	0.00594559	-0.0148752	-0.0188158	-0.0208909	-0.00503856	-0.00594677	-0.00713329	0.0281966	0.0218996	0.00326534	-0.0143554	0.00593516	0.01662	0.0237145	-0.00603588	0.018923	0.0105114	0.00115567	0.0220482	-0.00651475	0.00925571	-0.0239035	-0.0156746	0.00713281	0.0278284	0.00846681	-0.022683	-0.0197983	-0.0131806	-0.0078772	0.00396634	-0.00747755	-0.0120581	-0.0107248	0.00390613	0.00557668	0.0279038	0.00458266	0.0177874
TCGA-AC-A8OQ-01A-11R-A41B-07	-0.0359019	-0.0510634	0.0497302	0.00286277	-0.0122433	0.00868793	-0.0386427	0.0110362	-0.0274	-0.0277816	-0.0398116	0.0105124	0.0538001	0.0548386	0.0159037	-0.0485766	0.0341682	-0.0219337	-0.0294425	0.0439416	0.0393688	-0.0456108	-0.0361879	-0.0314423	0.0243568	-0.0254297	-0.0259652	-0.0154194	-0.0514304	-0.0201129	-0.033207	0.0479319	0.0366687	-0.00224921	-0.0331598	0.00962393	0.0495281	0.0498158	-0.00807002	-0.0168583	-0.0262744	-0.0260404	0.0415661	0.0369336	-0.0207123	-0.0331225	-0.0231451	-0.0336246	-0.036831
TCGA-AR-A5QP-01A-11R-A28M-07	-0.0137359	0.00535522	0.00119414	0.0202354	0.0112695	0.0182941	0.00216541	0.0139949	0.0140149	-0.0185858	-0.00253612	-0.002861	-0.0108419	-0.00634503	0.0106909	-0.0214682	0.00967651	0.0191653	0.0160602	0.016755	0.00442425	0.000475083	0.00694565	-0.00588041	0.00931227	0.0201167	0.0104947	0.00466909	-0.0034704	-0.0131976	0.0020129	0.000460675	-0.000995413	-0.00468806	0.0079466	-0.00990544	0.00567588	-0.0100168	-0.00732409	-0.00793282	-0.00985985	-0.0130411	0.00185009	-0.00926916	-0.0146068	0.00570429	0.0111665	-0.00120152	0.0162446
TCGA-A7-A6VV-01A-22R-A33J-07	-0.0340711	-0.0632997	0.0556636	-0.0111022	-0.0487754	-0.00215058	-0.0293736	0.0116743	-0.0341433	-0.0336925	-0.0621628	0.0143729	0.047482	0.0511574	-0.000180451	-0.0601871	0.0292444	0.0142491	-0.00193699	0.0521505	0.0501866	-0.0559613	-0.0243933	-0.0325473	0.0252398	-0.0304708	-0.0379373	-0.0187903	-0.0182075	-0.0428008	-0.0296676	0.0478408	0.0255843	-0.00734601	-0.0440528	0.000897895	0.0624322	0.0480623	-0.019775	-0.0374422	-0.0205649	-0.0291725	0.0345217	0.048148	-0.0177417	-0.0225563	-0.033668	-0.0318845	-0.0488828
TCGA-AO-A0J6-01A-11R-A034-07	-0.0356723	-0.0424623	0.0568121	-0.00230637	0.00192849	0.0213894	-0.0355768	0.00105414	-0.0304874	-0.0135592	-0.023228	0.0242828	0.0519432	0.0547223	0.0252709	0.0314023	0.00565838	-0.049459	-0.0479036	-0.0147531	0.0329795	-0.0160811	-0.0231599	-0.0390278	0.0202273	-0.0450045	-0.0302248	-0.0361221	-0.0437277	0.0440263	-0.02829	0.0412186	0.0325954	-0.00995493	-0.0390523	-0.00606604	0.0513782	0.0712918	0.0354629	0.0343534	-0.0336348	0.0259093	0.030836	0.0369419	0.000208401	-0.0308191	-0.0534574	-0.0052531	-0.0631046
TCGA-E9-A1ND-01A-11R-A144-07	-0.0431597	-0.0483816	0.0461778	-0.00265805	-0.0464756	0.0129279	-0.0704979	0.00564952	-0.0234863	-0.0403131	-0.0322381	0.00322549	0.0447993	0.0510774	0.00703806	0.00243986	0.00588011	-0.0716163	-0.0732773	0.00735827	0.0404244	-0.0351661	-0.0584315	-0.0199974	0.00925516	-0.042321	-0.0211036	-0.0110411	-0.0124856	0.00463008	-0.058955	0.0377897	0.0152822	0.00537304	-0.0316307	0.0133978	0.0454294	0.0494386	0.00637009	-0.00128379	-0.00530608	-0.0168605	0.0532367	0.0269001	-0.00137926	-0.0586822	-0.0347303	-0.0419216	-0.0459321
TCGA-BH-A18P-01A-11R-A12D-07	0.0218375	0.0187077	-0.0332328	-0.0362929	-0.016399	-0.0353313	0.00682448	-0.0344141	-0.0110975	0.0138326	-0.00199327	-0.0375624	0.0109937	0.00743853	-0.0164995	0.00413367	-0.0266043	0.0133488	0.00926561	-0.00720574	0.0112203	0.00797964	0.0161732	0.0378954	-0.0332055	0.0170955	-0.00430234	0.0137125	0.0336621	-0.000332394	0.0120073	-0.0255331	-0.0284194	0.045104	0.0375386	0.0273508	-0.0363669	-0.0225023	-0.0118895	-0.00432643	0.0276446	0.00763116	-0.0117433	-0.0265154	0.0341912	0.00453368	-0.0103833	0.00984179	0.000400474
TCGA-A7-A6VX-01A-12R-A33J-07	0.00859022	-0.000377433	0.0127906	0.00675991	0.0133216	0.00922434	0.00354063	0.000167681	-0.000678645	0.000864421	-0.00545151	0.0120509	0.00578895	0.00160967	0.0168605	-0.00338864	0.00664393	-0.0154319	-0.00629304	0.00150451	-0.0231576	-0.00979524	0.00871014	-0.00599833	0.0107018	-0.00463333	-0.00236333	0.00949531	0.0153569	-0.016647	0.00818133	0.00436115	0.0194259	-0.00973504	-0.00743891	-0.00943088	0.000615818	0.0192816	-0.00864465	-0.00513071	-0.00412336	-0.00895433	-0.00737929	-0.0106491	-0.000740608	0.0104667	-0.00645375	0.0126356	-0.00854069
TCGA-E2-A1AZ-01A-11R-A12P-07	-0.0213623	-0.0290243	0.00842427	-0.0577417	-0.0464896	-0.0331206	-0.0327595	-0.0475424	-0.0429274	-0.024101	-0.0372087	-0.0464081	0.057401	0.051659	-0.0261389	-0.00973159	-0.0341715	-0.026816	-0.0309692	0.016859	0.0357006	-0.0302175	-0.0302403	0.00694664	-0.0356084	-0.028552	-0.0443278	-0.0111137	-0.0158159	-0.0154263	-0.0312409	0.00247072	-0.0190683	0.0390657	0.0266576	0.0549226	0.00747906	0.0330309	-0.0268721	-0.0217416	0.0316195	-0.00879787	0.0421211	0.018705	0.0474823	-0.0252325	-0.0484198	-0.0316373	-0.0625468
TCGA-EW-A1OW-01A-21R-A144-07	-0.0153369	-0.0463102	0.0347836	-0.0270792	-0.0425486	-0.014674	-0.0147909	-0.012968	-0.0437165	-0.013288	-0.0526161	-0.0114717	0.0615036	0.0617424	-0.00375545	-0.0329059	-0.00169316	-0.0134597	-0.0122332	0.0337697	0.0510793	-0.0472777	-0.0142706	-0.0204582	-0.00268632	-0.0423068	-0.0460614	-0.0310391	-0.0202906	-0.0272554	-0.00778898	0.0258275	0.00921578	0.0155326	-0.0142667	0.0208728	0.0300667	0.0475689	-0.0160134	-0.0155354	-0.00467467	-0.0149471	0.021695	0.0231385	0.0165754	-0.00352127	-0.0453571	-0.0115899	-0.067087
TCGA-AR-A0TZ-01A-12R-A084-07	0.000221034	0.0490623	-0.0477339	-0.0311009	0.0185534	-0.0287274	0.0293156	-0.0300427	-0.0215587	0.0351038	0.0130226	-0.0383193	-0.0417985	-0.0341358	-0.0178069	0.034271	-0.0239555	0.0267544	0.0317081	-0.0347476	-0.0390122	0.0324976	0.0337892	0.0275874	-0.0179136	0.035071	-0.0212677	0.0193726	0.00912745	0.0114941	0.0170641	-0.0404607	-0.0353666	0.0494089	0.0543631	0.0461374	-0.0477447	-0.0177062	-0.00666259	0.0192931	0.0351676	0.0242324	-0.0275475	-0.0250478	0.0296158	0.0304127	-0.0034578	0.0258436	0.0263348
TCGA-AR-A24L-01A-11R-A169-07	0.0224824	0.0245251	-0.0375043	-0.0433361	-0.0214689	-0.0549492	0.00913208	-0.0408397	0.000717904	0.00437663	-0.000475424	-0.0558387	-0.0304794	-0.030427	-0.051686	-0.00575487	-0.0545799	0.00573738	0.0131274	0.00872244	-0.0150879	-0.00896736	0.00791983	0.0518886	-0.0557882	0.0162788	0.00285993	0.0193017	0.0494606	-0.0296804	0.0132009	-0.0467173	-0.0501977	0.0326593	0.0498808	0.0429727	-0.0388726	-0.0270295	-0.0470587	-0.0389016	0.0463938	-0.0226743	-0.0107356	-0.0446794	0.0498175	0.0205211	0.00698671	0.0011345	0.00775011
TCGA-A7-A26E-01A-11R-A169-07	0.0154175	0.0288197	-0.0457639	-0.0368292	-0.0341718	-0.0498243	0.0131218	-0.0498812	0.0179581	-0.00686656	-0.0127134	-0.0576628	-0.0232324	-0.0278988	-0.0425722	0.00315756	-0.0422256	0.0224904	0.0229987	-0.00671376	-0.0249321	0.00253198	0.0137397	0.0572123	-0.0613222	0.0372008	0.0230094	0.0317185	0.0611307	-0.0108187	0.00654767	-0.062795	-0.0583247	0.0447416	0.0571104	0.0368525	-0.0556394	-0.0542971	-0.0386199	-0.0209652	0.0619758	-0.00294213	-0.0170318	-0.0636745	0.0584183	0.0152156	0.0276717	0.00196111	0.00207684
TCGA-A2-A25B-01A-11R-A169-07	0.00851981	0.0123852	-0.01793	-0.0595422	-0.0215586	-0.0371178	0.00788179	-0.0194528	-0.040172	0.0108108	0.00576504	-0.0387634	-0.014793	-0.0063659	-0.0320622	0.0179828	-0.0366792	0.00725183	0.00344076	-0.00722553	-0.0032278	0.0119561	0.0031964	0.0282524	-0.0358275	-0.0210735	-0.038469	-0.0293179	0.00616914	-0.0068425	-0.00615658	-0.0419156	-0.03998	0.0185472	0.0239731	0.0276318	-0.0331615	-0.00636851	-0.0179916	-0.00394921	0.0322107	0.00382301	-0.0137074	-0.0266464	0.0362719	0.00203963	-0.0333095	0.00402518	-0.00785478
TCGA-EW-A1OY-01A-11R-A144-07	0.0148311	0.00740684	0.00279452	-0.00247763	0.033573	0.00807043	0.0163661	0.0192279	-0.0222546	0.0368076	0.02451	0.0292066	-0.0158858	-0.0146223	0.0173326	0.0281943	-0.00852574	-0.00293306	0.00329939	-0.0225702	-0.0191701	0.043319	0.0203268	-0.0170485	0.00953151	-0.0204692	-0.0221369	-0.0316394	-0.0367733	0.0190693	0.00873121	0.000185368	0.0204584	-0.0255184	-0.0243105	-0.0262595	-0.000280173	0.0173051	0.0212498	0.0260788	-0.0105089	0.0207063	-0.015504	0.0125279	-0.011835	0.0150747	-0.0173467	0.0211584	0.0213522
TCGA-A8-A08J-01A-11R-A00Z-07	0.0241459	-0.00704817	0.00697715	0.00145643	0.00835567	-0.00214861	0.00863332	0.0110213	-0.00805379	0.0143073	0.0151677	0.00556633	0.00235947	-0.00221906	-0.00109415	0.00972688	-0.021682	-0.0309118	-0.0182557	-0.00180026	-0.0109873	-0.00258099	-0.0018524	0.00634933	-0.00547382	-0.0305494	-0.00567795	-0.0118192	0.0021996	-0.0122537	0.00667841	-0.0048694	0.017474	-0.0165913	-0.0165542	-0.0216753	-0.00819879	-0.00942909	0.00427777	-0.00715028	0.00303468	-0.0106746	-0.0120176	-0.00625615	-0.00797303	0.00425122	-0.00203267	0.000876534	0.00698658
TCGA-BH-A1EX-01A-11R-A13Q-07	-0.024503	0.00447318	0.00481471	-0.0182387	-0.0163996	-0.0378905	-0.0133701	-0.0374418	0.0214783	-0.0265746	-0.0202208	-0.0385369	0.011683	0.00415252	-0.0423778	-0.00788747	-0.0359932	0.0139155	0.00482319	0.0128771	0.0153441	-0.0051954	-0.0182701	0.0349966	-0.0405079	0.0179308	0.0232523	0.0414996	0.0497397	-0.0207338	-0.0207792	-0.0134222	-0.0313977	0.038043	0.0379423	0.0221182	-0.0153119	-0.0152539	-0.0275751	-0.0220827	0.0309246	-0.0270948	0.0105683	-0.0280423	0.0270027	-0.0124386	0.0195964	-0.0233849	-0.00594218
TCGA-AO-A03V-01A-11R-A115-07	0.00675962	0.0142641	-0.0200022	-0.00433559	-0.00517746	-0.0104363	0.0196518	-0.0188092	0.0184953	0.0117193	0.0206708	-0.0112334	-0.0201165	-0.0187583	-0.0122426	0.00256225	-0.0134411	0.00866791	0.0146632	-0.00204822	-0.0238028	0.0161082	0.0260362	0.0140246	-0.00625781	0.0114576	0.0215824	0.00423883	0.0135559	0.00341098	0.0209274	-0.0151082	-0.023442	0.0138485	0.0170803	0.0183845	-0.018455	-0.0264207	-0.0096791	0.002975	0.00828829	0.0111751	-0.0177843	-0.0189478	0.0082649	0.0235137	0.0192003	0.0195325	0.00700339
TCGA-AO-A12G-01A-11R-A10J-07	0.0227908	0.0110043	-0.00178589	0.018829	-0.0116376	0.0333514	0.0131442	0.00948188	0.0175016	0.0111858	0.0107997	0.0192556	-0.0063338	-0.0123485	-0.00723781	-0.0113728	-0.00257	0.0303996	0.027197	0.0087654	-0.00791912	-0.00492028	0.0142515	0.00665595	0.00333789	-0.00329217	0.0137262	-0.0169078	-0.0137701	-0.0120707	0.0109118	-0.00556425	0.0102191	-0.033114	-0.00885371	-0.0264057	-0.000878675	-0.0102105	-0.00250458	-0.0157755	0.000309427	-0.0106428	-0.0127118	-0.0142868	-0.00827178	0.0110745	0.0124189	0.00379785	0.0148305
TCGA-AO-A0JA-01A-11R-A056-07	0.0085051	0.0144377	-0.0206721	-0.0194317	-0.029675	-0.0430423	0.000317207	-0.0181401	-0.00038164	-0.0157469	-0.0174776	-0.0265929	-0.0101297	-0.0100534	-0.0301083	-0.0194518	-0.0218785	-0.00347903	-0.00139528	0.0183359	0.00159401	-0.0189353	-0.0160195	0.0260087	-0.0234165	0.0205865	0.00426342	0.0201268	0.0450206	-0.0292246	-0.00873742	-0.0204743	-0.0327624	0.0261363	0.0309413	0.0130946	-0.0243799	-0.0231757	-0.0335049	-0.0269985	0.0332614	-0.0251413	-0.00141432	-0.0167478	0.0162683	-0.00619294	-1.23525e-05	-0.0138264	-0.0145
TCGA-C8-A12Z-01A-11R-A115-07	0.0268973	-0.0057754	-0.00288204	-0.0261875	-0.00626566	-0.0237093	0.03421	-0.0206105	-0.0157211	0.020629	-0.00981686	-0.0159352	0.010257	0.0159967	-0.0156772	0.0261027	-0.0355416	0.0246803	0.0308324	-0.0174884	-0.0134878	0.00210247	0.0336851	0.0214203	-0.0343396	-0.0298961	-0.00977878	-0.0115305	0.00856447	0.0020096	0.0306596	-0.0225256	-0.011436	0.016962	-0.00407661	0.00527176	-0.0216176	-0.0011736	0.00471645	0.00768992	0.0173932	0.0121897	-0.0344808	-0.00546334	0.0367664	0.0404044	-0.0146425	0.0304834	-0.00131229
TCGA-A2-A259-01A-11R-A16F-07	-0.0344249	0.00146251	-0.0244064	-0.00957249	-0.0187327	-0.0408275	-0.0248158	-0.0313378	0.0297823	-0.0182416	-0.00569086	-0.0228077	-0.0264287	-0.0260483	-0.0347544	-0.0119035	-0.0281989	0.00786811	-0.00159251	0.0136717	0.00313927	-0.000266033	-0.0055423	0.031246	-0.0323566	0.0103752	0.030636	0.00668112	-0.00982657	-0.00628486	-0.024439	-0.022208	-0.0344157	0.0216537	0.0375934	0.0353176	-0.0105934	-0.0152502	-0.0316079	-0.0138387	0.0300295	-0.0111405	0.0258167	-0.0360853	0.0279424	-0.00955468	0.0323538	-0.0201546	0.0070654
TCGA-C8-A12Q-01A-11R-A115-07	-0.00148397	-0.00678056	0.0112662	-0.0226731	-0.0231977	-0.0182916	-0.00985398	-0.0211635	-0.000621672	-0.0109771	-0.0239588	-0.0214941	0.013162	0.0116713	-0.0380116	-0.0132794	-0.0339753	0.00474686	0.000930959	0.0182559	0.000127353	-0.0137077	-0.0131597	0.0203802	-0.0218289	-0.0173857	0.000721173	0.0161061	0.0157238	-0.0142823	-0.00690225	-0.00266438	-0.0215737	0.0203414	-0.00339603	0.00428658	-0.00183522	-0.00446374	-0.0211916	-0.0197665	0.023414	-0.0145354	0.00514629	-0.0180582	0.0194079	-0.00463283	-0.0060627	-0.0155781	-0.009012
TCGA-A2-A0YM-01A-11R-A109-07	-0.0401235	-0.0500735	0.033878	-0.0579094	-0.0162558	-0.0289548	-0.0323633	-0.0235071	-0.0572463	-0.0105684	-0.0540716	-0.0168189	0.0514489	0.0603243	-0.00172146	-0.00456875	-0.00702765	-0.0311239	-0.035761	0.0117801	0.0587001	-0.0308456	-0.0268431	-0.0100147	-0.0221256	-0.0329259	-0.0561066	-0.0316478	-0.0295913	0.00797263	-0.039834	0.0282001	-0.0111848	0.0366161	-0.0162309	0.0319409	0.0335325	0.0627851	-0.00446159	0.000201649	0.00347655	0.00865787	0.0395891	0.0514647	0.0256048	-0.0236551	-0.0510729	-0.0215054	-0.0738495
TCGA-OL-A5S0-01A-11R-A28M-07	-0.0501057	-0.0670647	0.0916506	0.0446386	0.0122522	0.0535653	-0.0207616	0.0653136	-0.0227129	-0.0157241	-0.00393051	0.0666321	0.0647096	0.0656014	0.0495831	-0.0315908	0.0603085	-0.0177917	-0.0242592	0.0346659	0.0593479	-0.0240896	-0.0301729	-0.0804754	0.0624635	-0.0596814	-0.0253643	-0.0619112	-0.0653154	-0.0217519	-0.0317873	0.0829172	0.0819273	-0.0683241	-0.0726209	-0.0647403	0.0841028	0.063851	0.0308152	-0.0042993	-0.0734258	-0.0257417	0.041188	0.0849444	-0.0610968	-0.0223242	-0.0412826	-0.0237332	-0.0495298
TCGA-5L-AAT1-01A-12R-A41B-07	-0.0201544	-0.0075717	0.00402132	0.052057	0.017836	0.034555	-0.0343198	0.027381	0.0451523	-0.0285018	-0.00299854	0.0210653	0.00579639	0.00648468	0.0211145	-0.0119008	0.0239307	-0.0322662	-0.0359046	0.02215	0.0194939	-0.00507552	-0.0350394	-0.0178848	0.0229639	0.0210319	0.0441956	0.0123193	0.0052059	-0.0155204	-0.0298475	0.0236102	0.0248226	-0.02159	-0.01021	-0.0305643	0.0247857	-0.00279469	0.00991232	-0.0126718	-0.0223	-0.0296174	0.0251008	-0.000919559	-0.0240657	-0.0408206	0.03256	-0.0283698	0.00072689
TCGA-E2-A108-01A-13R-A10J-07	-0.063005	-0.0353402	0.0132156	-0.00517492	-0.0375837	-0.0108021	-0.0690135	-0.0115261	0.0113326	-0.0648908	-0.0370886	-0.0177113	0.00471339	0.00634739	-0.0239488	-0.0543988	-0.00583648	-0.0284889	-0.0455977	0.0568122	0.0407015	-0.0451816	-0.0694293	0.00939976	-0.0145652	0.00850987	0.0106507	0.0255089	0.027898	-0.0371269	-0.0629342	0.00658637	-0.0113725	0.0117347	0.00790056	0.00786588	0.0254466	-0.0046733	-0.0389655	-0.0473025	0.0121589	-0.0568092	0.0643563	-0.00525855	0.0146489	-0.0632161	0.00411497	-0.067481	-0.0100393
TCGA-A2-A0D1-01A-11R-A034-07	0.0432001	-0.00127055	-0.00264933	0.0129563	0.000611032	-0.00117157	0.055823	0.0221478	-0.0250526	0.0593168	0.00637506	0.024616	0.0261029	0.017097	0.0396064	0.0294762	0.0254022	0.0447679	0.0458113	-0.01544	-0.0214206	0.0231908	0.047051	-0.0226412	0.0220384	-0.0223052	-0.0210984	-0.0287623	-0.0122483	0.0167049	0.0493265	0.0151211	0.0317833	-0.0211808	-0.0271613	-0.02896	0.00230358	0.0208585	0.035213	0.0228995	-0.038207	0.0289958	-0.0355271	0.0307668	-0.018797	0.0482387	-0.0200185	0.0392952	-0.0026127
TCGA-A8-A07I-01A-11R-A00Z-07	-0.00438431	0.00225341	0.00813664	-0.0325174	-0.0195781	-0.0450364	-0.0107321	-0.0439593	-0.0141362	-0.00972774	-0.00900934	-0.0408956	-0.011058	-0.00463718	-0.0249828	-0.00389992	-0.0295326	-0.0422358	-0.0331729	0.00979836	-0.00111281	-0.00117572	-0.0152983	0.0345056	-0.0210063	0.0116002	-0.00717402	0.0224015	0.0111993	-0.0228928	-0.0110675	-0.0223621	-0.0335887	0.0445026	0.0147571	0.0327949	-0.0173881	-0.0133265	-0.0244842	-0.0178452	0.0296885	-0.0205755	0.00343316	-0.0129934	0.0373088	-0.00691466	-0.0125016	-0.0109883	-0.00272428
TCGA-AO-A03N-01B-11R-A10J-07	0.0259521	0.00399203	0.00322334	0.0219588	-0.00507025	0.0267816	0.0364675	0.0257384	-0.00140296	0.0101672	0.00855589	0.0171447	0.0140481	0.00808474	0.0195545	-0.00161848	0.029721	0.0265681	0.029253	-0.000412166	-0.00572401	-0.0204742	0.0220973	-0.00647916	0.0151148	-0.00956745	-0.00485439	-0.0140197	0.00920484	-0.019241	0.0309343	-0.006713	0.0178204	-0.0380856	-0.0161593	-0.0375641	-0.00840895	-0.00894758	0.0185712	-0.0191245	-0.0292037	0.00363239	-0.0223514	0.00656644	-0.0109946	0.0335603	0.00147916	0.0141892	-0.00888936
TCGA-BH-A1FB-01A-11R-A13Q-07	-0.046706	-0.0120353	-0.0196928	-0.0184412	-0.0360381	-0.0412772	-0.0378136	-0.0436592	0.035518	-0.0484043	-0.0284326	-0.0450185	-0.0194159	-0.0201797	-0.0483109	-0.0265179	-0.0357371	-0.00960449	-0.0209893	0.0311048	0.0257411	-0.0249293	-0.0307271	0.0402908	-0.0501541	0.0301465	0.0339225	0.0351011	0.0380841	-0.0263707	-0.0375825	-0.0261244	-0.0444114	0.0459845	0.0407834	0.0445293	-0.00761806	-0.029042	-0.0509334	-0.0296299	0.0415833	-0.0327641	0.0401269	-0.0346473	0.0402467	-0.0366391	0.0340581	-0.0412052	-0.0117814
TCGA-LL-A5YP-01A-21R-A28M-07	-0.043641	-0.0533949	0.0649541	0.011258	-0.0117374	0.0041632	-0.0330447	0.0318213	-0.0266346	-0.0261901	-0.0380093	0.0215677	0.0558453	0.0537553	0.0116186	-0.0514166	0.0260231	0.0198534	0.00197395	0.0496494	0.0679547	-0.0440233	-0.0298682	-0.0476638	0.0339184	-0.03686	-0.0297736	-0.0342115	-0.0370041	-0.0404094	-0.0350639	0.0586059	0.0378198	-0.0174068	-0.0492602	1.91627e-05	0.0585368	0.049513	-0.00736771	-0.0250378	-0.0379239	-0.0407518	0.0377333	0.0513324	-0.032618	-0.0193739	-0.0291105	-0.032429	-0.0403875
TCGA-BH-A0C7-01B-11R-A115-07	0.00183537	0.0219384	-0.012412	-0.0399861	0.00814335	-0.0289011	0.0112027	-0.0197618	-0.033032	0.00512131	0.00294821	-0.023877	-0.0226375	-0.0153251	-0.00833442	0.00620826	-0.0224585	-0.0263426	-0.0115332	-0.0103033	-0.0249496	0.00432773	0.00930679	0.0244274	-0.0198504	0.00505525	-0.0353967	0.00227828	0.0141392	-0.00531734	0.00854817	-0.0273822	-0.0288534	0.0232352	0.026498	0.0213541	-0.0267484	-0.00471288	-0.0130903	-0.00735669	0.019133	0.0065211	-0.00281173	-0.0205896	0.0263775	0.0135499	-0.02377	0.0119666	0.00495416
TCGA-BH-A0EB-01A-11R-A034-07	0.00259999	0.0142175	-0.00728147	-0.000160624	-0.0103019	-0.0181736	-0.0236189	-0.0141425	0.0294535	-0.0232812	0.00249836	-0.0188227	-0.0145455	-0.0177664	-0.0234688	-0.00559578	-0.0192632	-0.0181791	-0.0207266	0.0157013	-0.00423509	0.00415803	-0.0263552	0.0186093	-0.0171657	0.0198304	0.030924	0.0158744	0.0124059	-0.0218703	-0.0269626	-0.0248857	-0.0194765	0.00485508	0.0182856	0.0101562	-0.0135315	-0.0205177	-0.0214587	-0.0277906	0.026609	-0.027612	0.010118	-0.0131833	0.0104502	-0.0300516	0.0321694	-0.0246469	0.000534562
TCGA-D8-A1XB-01A-11R-A14D-07	0.0119874	0.00807029	-0.0190346	-0.0133127	-0.0109043	-0.0294154	0.0169648	-0.0308949	0.016781	-0.00635719	-0.0147279	-0.0309716	-0.0182237	-0.0161747	-0.022834	-0.0189592	-0.0223658	0.0248779	0.0229094	0.0207934	-0.0110277	-0.00471258	0.0163228	0.0238906	-0.0195674	0.030163	0.0187431	0.0358621	0.0134513	-0.037507	0.0117712	-0.0220689	-0.029181	0.0394749	0.0267866	0.0312521	-0.0218358	-0.0260021	-0.0342924	-0.0269351	0.0236776	-0.0164663	-0.0157509	-0.02579	0.0231017	0.0197208	0.0255515	0.00608558	0.00669351
TCGA-E9-A1RB-01A-11R-A157-07	0.00273777	-0.00763456	-0.00762554	-0.0242176	-0.00168041	0.000702568	0.0135487	0.00238826	-0.0503859	0.0146229	0.00864849	0.0053641	-0.00602125	0.00292974	0.00758114	0.0194257	-0.0028839	0.0140321	0.0128925	-0.0048688	-0.00260129	0.0114543	0.00856963	-0.0115778	0.00348113	-0.0460132	-0.056498	-0.0549992	-0.0374219	0.0043676	0.00861047	-0.021932	0.00259809	-0.00699332	-0.00864131	-0.00453238	-0.0042996	0.0233025	-0.00444917	0.00947591	-0.00294514	0.0122992	-0.0135928	0.00207231	0.0100156	0.0168378	-0.0445268	0.0125949	-0.0133721
TCGA-EW-A1IW-01A-11R-A13Q-07	-0.023636	-0.00122314	-0.00739236	-0.0273999	-0.0160774	-0.0267262	-0.00506988	-0.00454781	-0.0199812	-0.0129739	-3.50334e-05	-0.0189669	-0.0168472	-0.0154087	-0.0286293	-0.0174189	-0.0191557	0.0184249	0.00926451	0.00975254	0.00692264	-0.00264838	0.000942242	0.0231122	-0.0262704	-0.000798012	-0.0225296	-0.00716204	0.00529655	-0.0106666	-0.00919998	-0.0128371	-0.0236491	0.00785408	0.0204361	0.00989586	-0.0103798	-0.0133848	-0.025085	-0.0153386	0.0214906	-0.0134164	0.0114331	-0.0228427	0.0277402	-0.000478005	-0.0121018	-0.0103119	0.00909972
TCGA-A8-A09T-01A-11R-A00Z-07	0.0226654	0.0192269	-0.0258737	-0.00389248	0.0284442	0.0020196	0.0269259	-0.0132469	0.00885387	0.0137044	0.0238459	-0.0105385	-0.0276306	-0.0255522	0.00419475	0.0177614	-0.00873228	0.0227847	0.0244066	-0.0195583	-0.0111187	0.0374165	0.0257312	0.0153197	-0.0109027	0.0152592	0.00844395	0.00774164	0.0201147	-0.00436864	0.0150892	-0.0260961	-0.0263631	0.00601617	0.0164856	0.0104932	-0.0220778	-0.0251759	0.00692219	-0.000652016	0.00595444	0.00493404	-0.0298866	-0.0190746	0.00718966	0.0156919	0.0142283	0.0174841	0.010808
TCGA-AN-A03X-01A-21R-A00Z-07	0.0023597	0.00205891	-0.00855554	0.0301808	0.0167907	-0.00926493	0.0102339	0.0022068	0.0459992	-0.00659129	0.00549898	0.00433251	-0.010632	-0.0180351	-0.00372329	-0.0257573	0.00051294	0.012062	0.0138297	0.0166508	-0.00330258	-0.000325879	0.00263138	0.0113571	-0.00077256	0.0293828	0.0430469	0.026527	0.025153	-0.0511206	0.00537345	-0.0121175	-0.00335454	-0.0121352	0.0175844	-0.0094429	-0.00483265	-0.041655	-0.0164406	-0.0389094	-0.00181268	-0.0380431	-0.00778795	-0.00241434	0.00750811	0.0181502	0.0433062	-0.00105078	0.0010815
TCGA-EW-A1P0-01A-11R-A144-07	0.0218599	0.0250115	-0.0424176	-0.0132597	0.0356882	-0.00822734	0.0207414	-0.0139455	0.0128338	0.0330105	0.0354409	-0.0130217	-0.00562561	-0.0128036	0.00478646	0.0356852	-0.0208586	0.0132638	0.0140704	-0.0394628	-0.0371853	0.0470996	0.02518	0.0179336	-0.0129343	0.0162585	0.0138366	0.00681991	0.000179427	0.0198494	0.0228286	-0.023216	-0.00911136	0.0149964	0.0201714	0.00359421	-0.0352376	-0.0269014	0.0148673	0.0134999	0.00984087	0.0285945	-0.0225296	-0.0313847	0.0172108	0.0157209	0.0148482	0.0182062	0.013493
TCGA-AR-A24Z-01A-11R-A169-07	0.0257921	0.0286435	-0.0212537	-0.0381475	0.0237851	-0.0381709	0.014522	-0.0355694	-0.0211596	0.0255658	0.0197124	-0.0308263	-0.0278	-0.0211728	-0.0202432	0.0440163	-0.0448868	-0.0327124	-0.0136302	-0.0422353	-0.0254072	0.0362792	0.013317	0.0290546	-0.0395247	-0.0062894	-0.021699	0.00716259	0.0145707	0.0244144	0.0109489	-0.041942	-0.0393684	0.0313187	0.0225258	0.0359644	-0.0474437	-0.0115311	-0.0047158	0.0264332	0.0275158	0.0248895	-0.0254768	-0.0337894	0.0361978	0.0214006	-0.0204787	0.0226915	0.00752431
TCGA-BH-A0B5-01A-11R-A12P-07	-0.0159561	0.00731838	-0.0242528	-0.0325246	-0.0103198	-0.0286269	-0.00358189	-0.0175118	-0.0200984	-0.0121334	-0.00936412	-0.0247586	-0.00849674	-0.00254024	-0.0190567	-0.010493	-0.00680233	-0.00377697	-0.00453867	0.0126559	-0.0109164	0.00244764	-0.00639193	0.0179964	-0.0166282	0.0274837	-0.0178079	0.0189499	0.0131028	-0.0164892	-0.0115343	-0.0157313	-0.0152652	0.0312233	0.0252482	0.0270299	-0.0188661	-0.0248599	-0.0241059	-0.0162524	0.0188545	-0.0143559	0.00459998	-0.0167925	0.0191167	-0.00955537	-0.00770847	-0.0141721	0.00661761
TCGA-EW-A1PE-01A-11R-A144-07	-0.0287435	0.00408941	0.0032901	-0.0083026	-0.00331757	-0.0246264	-0.0355946	-0.0217863	0.0199102	-0.0286004	-0.0094167	-0.0237553	-0.0356722	-0.0252815	-0.0347678	-0.00697775	-0.0248316	-0.0802128	-0.0650497	0.00522031	-0.00276382	-0.00320669	-0.0383401	0.0340377	-0.0180352	0.0257655	0.0234848	0.0567972	0.0489428	-0.0127105	-0.0386749	-0.0194642	-0.0304429	0.0334844	0.016867	0.0191302	-0.00393558	-0.0211334	-0.0197583	-0.0144572	0.0359222	-0.0238742	0.0168424	-0.0333442	0.0215815	-0.0310059	0.0266567	-0.0251921	-0.000303582
TCGA-BH-A0HF-01A-11R-A056-07	-0.0161771	-0.0182728	0.0197039	0.0152507	-0.0221785	0.00136566	-0.0147155	0.0101492	0.0133365	-0.0214864	-0.0101875	0.00639247	-0.0144628	-0.0123111	-0.0171986	-0.0281392	0.00443676	0.00599438	-0.000957527	0.0243128	0.0101808	-0.0176526	-0.0233146	-0.00344659	0.000789341	-0.00428295	0.00909244	-0.00380449	0.0101778	-0.028183	-0.0163047	0.00310594	0.00632162	-0.0177109	-0.0084478	0.00127755	0.0127856	-0.00609091	-0.0160038	-0.0401593	0.00979896	-0.0336832	0.015811	-0.00960067	-0.00517766	-0.012504	0.00805578	-0.0190319	0.00583037
TCGA-B6-A0IG-01A-11R-A034-07	0.0127053	0.00637369	0.0211602	0.0167423	0.0139768	0.0194629	0.0251908	0.025635	-0.0165388	0.0253335	0.00589515	0.0312495	-0.00574406	-0.00437327	0.0176699	0.0120478	0.0161361	-0.0307832	-0.011723	-0.0152576	-0.0153256	0.00772598	0.0276021	-0.0230316	0.0238866	-0.0185221	-0.0141942	-0.0182113	-0.01361	0.00621552	0.0225847	0.00328845	0.022452	-0.0208607	-0.032783	-0.0268182	0.000469634	0.00758158	0.0243097	0.0171502	-0.0247381	0.0132296	-0.0232404	0.0275386	-0.0282791	0.0259591	-0.0078067	0.0270288	0.0150125
TCGA-GM-A5PX-01A-12R-A28M-07	-0.00742491	0.00243438	0.002817	0.0624199	0.0326132	0.0331719	0.0166169	0.0296366	0.0709785	-0.0166495	0.00928379	0.0144863	0.00417909	-0.00789737	0.0230494	-0.0347225	0.0273374	0.0158662	0.0131832	0.0116131	0.00462792	0.00234723	0.00472708	-0.0117787	0.020095	0.0436388	0.0655261	0.0189197	0.0205591	-0.0225811	0.00798289	0.0226193	0.0195708	-0.0242613	0.00696918	-0.0359969	0.0126402	-0.0238282	0.00421077	-0.0217393	-0.0279858	-0.0176916	-0.00143495	-0.00242114	-0.0349843	0.0109781	0.0651644	-0.000369973	0.013378
TCGA-AN-A0XV-01A-11R-A109-07	-0.0088838	0.00168134	-0.012289	-0.0148643	-0.0117603	-0.0233778	-0.00272539	-0.0261207	0.00699401	-0.0174759	-0.000235117	-0.0200139	-0.0198789	-0.018985	-0.0258056	-0.0116125	-0.0281271	-0.000119113	-0.00149087	0.00690959	-0.00624921	-0.00449068	-0.00251112	0.0169756	-0.0242851	0.00485145	0.00539546	0.0161227	0.01888	-0.0157034	-0.00560703	-0.015648	-0.0161011	0.0149178	0.0137307	0.0144012	-0.0173382	-0.0227325	-0.0260738	-0.0183501	0.0216447	-0.019048	0.00352115	-0.0276692	0.0158357	0.00249564	0.0102539	-0.00928541	0.0082777
TCGA-B6-A0RP-01A-21R-A084-07	-0.0126671	0.0125736	-0.0225532	0.011342	0.00792275	-0.0194373	-0.00691327	-0.0157047	0.0417169	-0.0218044	-0.00475472	-0.023483	-0.0241228	-0.0250294	-0.0189039	-0.0108927	-0.0164269	0.000304957	0.000101414	0.00113487	-0.00865463	0.0199762	-0.00143644	0.0252716	-0.0146433	0.0469654	0.0410061	0.045914	0.0317784	-0.0237667	-0.0109509	-0.0210956	-0.0169546	0.0264564	0.0280231	0.0216308	-0.0195123	-0.0349746	-0.0223704	-0.0207428	0.0186517	-0.0200747	-0.00676234	-0.0209435	0.0136569	-0.0052389	0.0409873	-0.00919558	0.0186719
TCGA-LL-A73Z-01A-11R-A32P-07	-0.0181865	-0.0206573	0.0345536	0.0253794	-0.00914494	0.0247016	-0.0318469	0.032852	0.00128307	-0.0303096	-0.0139055	0.0282579	0.0185409	0.0191221	0.0132837	-0.0366942	0.0267984	-0.0496029	-0.0421281	0.0351931	0.0334715	-0.0310336	-0.0288219	-0.0318223	0.024287	-0.0140344	-0.000430106	-0.016456	-0.0165489	-0.0158181	-0.0229577	0.0392249	0.0281109	-0.0365642	-0.0302063	-0.0425538	0.0438411	0.0245328	-0.00272492	-0.015744	-0.0271453	-0.0256349	0.0385798	0.0222726	-0.033909	-0.0238531	-0.0018638	-0.0241184	-0.0163038
TCGA-AQ-A54N-01A-11R-A266-07	0.0297275	-0.0213309	0.0366243	0.0538101	0.0407851	0.076487	0.0385858	0.0566632	-0.00543156	0.076593	-0.0141776	0.0639982	0.0810571	0.0714846	0.101613	0.0321951	0.0752453	0.0133781	0.0272682	-0.039266	0.030468	-0.00096046	0.0472746	-0.0805407	0.0570665	-0.0142308	-0.00416762	-0.0269613	-0.0473791	0.0801301	0.0397695	0.0751263	0.0789606	-0.0444103	-0.0572829	-0.0339472	0.0440199	0.0519109	0.110369	0.148487	-0.0843459	0.0967226	-0.0254718	0.0854422	-0.0649905	0.0300221	-0.0353488	0.0613773	-0.0334039
TCGA-BH-A0W4-01A-11R-A109-07	-0.00363569	0.000607342	-0.0228302	-0.0141735	-0.0209722	-0.0300915	0.0174079	-0.0243749	0.0148023	-0.00588444	-0.0146353	-0.0278269	-0.0353004	-0.0296855	-0.0228814	-0.0248964	-0.0202871	0.033257	0.0329004	0.0171901	-0.0105597	-0.00286801	0.0195402	0.030703	-0.0231477	0.0306973	0.0163879	0.025871	0.0289773	-0.0231545	0.0161353	-0.0223228	-0.0324277	0.0320192	0.0231809	0.0312002	-0.0183093	-0.0298551	-0.0337154	-0.0228425	0.0245194	-0.0156486	-0.016931	-0.0345857	0.0203388	0.0301405	0.0210566	0.0109523	0.0109452
TCGA-C8-A1HO-01A-11R-A13Q-07	0.0375154	0.0520359	-0.041184	-0.0160272	0.0125034	-0.0104741	0.0387405	-0.0152758	-0.00481539	0.0399694	0.0446857	-0.0136748	-0.0239721	-0.0363237	-0.00710201	0.0483138	-0.0208504	-0.0577655	-0.0261132	-0.0520745	-0.0508687	0.0253762	0.0302868	0.0192484	-0.0108202	0.00799061	-0.00242604	0.00057124	0.00566547	0.0352509	0.0373378	-0.0197257	-0.0190171	0.0113145	0.0229167	0.00862413	-0.0403183	-0.0152231	0.0159279	0.0251753	0.0189278	0.0365788	-0.0409685	-0.0182882	0.0243631	0.0290787	0.000224667	0.0437956	0.019229
TCGA-E2-A1L8-01A-11R-A13Q-07	-0.0113051	0.00750171	-0.00834817	-0.0102453	0.00041049	-0.0235474	0.00060844	-0.0214543	0.0222934	-0.0155643	0.0141525	-0.0310054	-0.0137169	-0.0173606	-0.0144257	-0.00179494	-0.0153053	-0.00435931	-0.0059852	-0.00166015	-0.0102955	0.00412416	0.000290831	0.0325322	-0.0320749	0.0257644	0.0250704	0.0170824	0.0405516	-0.0157105	-0.00241198	-0.0356299	-0.0237706	0.0104146	0.0356353	0.012601	-0.0325349	-0.0349921	-0.0216107	-0.0292907	0.0225996	-0.0077509	-0.000910019	-0.0270473	0.0335658	0.00183203	0.0264758	-0.00638257	0.00615643
TCGA-EW-A6S9-01A-22R-A33J-07	0.0022943	-0.00546015	-0.0060246	0.000812967	-0.0246524	-0.0143278	0.00889195	0.00370269	0.00097531	0.00940816	0.000212317	-0.00486281	-0.0128825	-0.0059926	-0.0128471	-0.0102079	-0.00399309	-0.00608261	0.000201407	0.0131007	-0.00998235	-0.017441	0.00581996	-0.00131835	-0.0020667	0.000914852	0.00555333	0.00590251	0.0105986	-0.0279567	0.00624483	-0.00399642	0.00108355	-0.000421793	-0.0171221	0.0103811	0.000120049	-0.00302084	-0.0133123	-0.0178691	0.0107013	-0.0157505	-0.00313704	-0.00642978	-0.0113988	0.0136634	0.00729439	0.000389042	-0.00105393
TCGA-A8-A09N-01A-11R-A00Z-07	0.0325989	0.0249816	-0.00716283	-0.00849712	0.0072475	-0.0125211	0.026086	-0.00986328	-0.0138666	0.03282	0.0114399	0.00501307	-0.0169034	-0.0162271	-0.00187521	0.0294691	-0.0191404	-0.00482918	0.00584375	-0.030491	-0.0324065	0.0248819	0.0200322	0.0185616	-0.00446812	-0.00962201	-0.0141725	0.001369	-0.0142872	0.0124662	0.0224315	-0.0211119	-0.0117957	0.00543231	0.000304985	0.0146327	-0.0269296	-0.0059294	0.00283046	0.0236772	0.0205189	0.0228133	-0.022672	-0.0145529	0.000151423	0.0192632	-0.00902213	0.0298242	0.00530952
TCGA-AN-A04D-01A-21R-A034-07	0.0509275	0.00215245	0.00632414	-0.013527	0.0097235	0.0330603	0.0678256	0.0216336	-0.0642135	0.066986	-0.0305892	0.0194225	0.0643462	0.0613721	0.0621971	0.0350809	0.0347939	0.0719093	0.0714291	-0.0386982	-0.00804078	0.0184523	0.0573567	-0.03315	0.0267628	-0.0360228	-0.0642807	-0.0525112	-0.0262419	0.054308	0.0737767	0.0286002	0.0224859	-0.0259977	-0.0240352	-0.0282813	0.00954182	0.0546889	0.061861	0.0714066	-0.0320398	0.0698426	-0.032721	0.0521575	-0.0111968	0.0710559	-0.056809	0.0533476	-0.0391758
TCGA-A8-A09I-01A-22R-A034-07	0.00155751	0.0125165	0.000317452	-0.0265793	0.011638	-0.00640693	-0.00935691	-0.001022	-0.0376544	0.0178252	0.0252353	-0.000379406	-0.00186799	0.0032852	-0.00265014	0.0307039	-0.0203749	-0.0455443	-0.0412891	-0.0156719	-0.0078893	0.0153176	-0.013026	0.00174305	-0.0197491	-0.0239566	-0.0366564	-0.0312625	-0.00923345	0.00591209	-0.0115923	-0.0202555	0.00909163	-0.00223655	0.000364233	-0.0124338	-0.013447	0.00733077	0.00985491	0.00651358	0.00795233	0.0018869	0.00121541	-0.00240287	0.021515	-0.0151753	-0.0305724	2.69632e-05	-0.00042857
TCGA-C8-A130-01A-31R-A115-07	0.017324	0.0015443	0.0141854	-0.00256858	0.016228	0.027156	0.0101887	0.0266689	-0.0351673	0.0152228	0.0055717	0.0192817	0.00817083	0.0071742	0.0301446	-0.00897375	0.0157704	0.00781376	0.00826871	0.00422979	-0.00535264	-0.00309627	0.00663328	-0.0270211	0.0210945	-0.0353455	-0.0370128	-0.030524	-0.0291451	-0.00739886	0.0128618	0.0111846	0.0251678	-0.0304511	-0.0287997	-0.032251	0.01488	0.0214968	0.00350988	-0.00281406	-0.0209032	2.7906e-06	-0.0116241	0.00910848	-0.0151507	0.0139716	-0.0335277	0.00418944	0.00603255
TCGA-A8-A06R-01A-11R-A00Z-07	0.0020656	-0.0306534	0.0102725	0.00610495	-0.0100964	-0.00253304	-0.00993249	0.0147716	-0.00581059	-0.00723397	0.000131174	0.000226286	0.00832712	0.00986158	0.00484264	-0.0112687	0.0153526	-0.00945589	-0.0134323	0.0173725	0.00845829	-0.0159521	-0.0164072	-0.0129723	0.00611928	-0.0290638	-0.00658505	-0.0173783	0.00264118	-0.0273627	-0.0110531	0.00265126	0.0100796	-0.0107858	-0.0160192	-0.0191581	0.0043157	0.018093	-0.00419045	-0.0242817	-0.0210063	-0.0209386	0.00884759	0.00495934	0.00254363	-0.0075446	-0.00698642	-0.01687	-0.00643993
TCGA-A2-A0EM-01A-11R-A034-07	0.0330052	0.0253379	-0.0206513	-0.00210687	0.00468824	-0.0207647	0.0207099	-0.015795	0.0198176	0.00717372	0.0102427	-0.018273	-0.026217	-0.0267493	-0.0180177	-0.00124602	-0.0117424	0.0325982	0.0294006	-0.00126974	-0.00660632	0.0053719	0.019556	0.0260594	-0.0281435	0.0218231	0.0194724	0.0158099	0.0140857	-0.0145036	0.0161735	-0.0318854	-0.0169046	0.0125703	0.0289013	0.00476438	-0.0287227	-0.0255096	-0.0157272	-0.0116239	0.0223894	-0.00427581	-0.0201433	-0.0300765	0.0139397	0.0150216	0.0332447	0.0116988	0.00985888
TCGA-LD-A7W6-01A-81R-A352-07	4.80414e-05	0.0201432	-0.0321381	0.00719482	0.0137973	0.000953992	0.00514664	0.000782032	0.00483689	-0.000554921	-0.00252142	-0.0144806	-0.020943	-0.021405	0.00852005	-0.0106495	0.0167346	-0.0277004	-0.0142604	-0.00657034	-0.00965207	0.0192177	0.0111419	-0.00243385	0.00325989	0.0404153	0.0047622	0.028083	0.00604334	0.00846232	-0.000426027	-0.00309889	-0.00943334	0.0218036	0.0153867	0.00358004	-0.011937	-0.0253988	-0.00562208	0.00873988	-0.00488713	0.00438283	-0.00736547	-0.00994883	-0.0072819	0.00449492	0.0147692	0.00746701	0.0217831
TCGA-E9-A1N9-01A-11R-A14D-07	0.0139606	0.0134861	-0.0166495	-0.0409668	-0.0245697	-0.0283331	0.0169432	-0.030733	-0.0341692	0.0106068	-0.00625683	-0.0186661	0.0141359	0.0100313	-0.0148962	-3.75326e-06	-0.0312935	0.0287205	0.0254199	-0.00875551	-0.0115202	-0.00235024	0.0145386	0.0238639	-0.0213364	-0.00766491	-0.0326448	-0.0177616	-0.00398469	0.000615642	0.0157226	-0.0118294	-0.0192261	0.0149349	0.0242279	0.019795	-0.023015	0.00432088	-0.0235091	0.000286516	0.014647	0.00431501	-0.00826126	-0.00635082	0.0274825	0.0145966	-0.0229037	0.0040427	-0.0139242
TCGA-E2-A1BD-01A-11R-A12P-07	0.0225803	0.030206	-0.0126596	0.0231224	0.0219296	0.0263071	0.0207705	0.0273721	0.0110286	0.0130594	0.0122504	0.0112547	-0.0234638	-0.0191793	0.0271346	-0.00331186	0.0317659	0.00166437	0.0108895	0.000699326	-0.019434	0.00500208	0.0216195	-0.012773	0.0307275	0.0290034	0.0130777	0.0154673	-0.00145042	-0.00107709	0.0222025	-0.00942018	0.00278471	-0.0101802	-0.00610591	-0.0245904	-0.0100397	-0.0230077	0.0110495	0.00605913	-0.0221871	0.00596307	-0.0269158	-0.00527782	-0.0281585	0.0213539	0.0200377	0.023894	0.0286912
TCGA-W8-A86G-01A-21R-A36F-07	0.0144141	0.0195319	-0.0144183	0.0484236	0.0120577	0.0274439	0.0252296	0.0200172	0.0542223	-0.00242331	-0.0106466	0.00491618	-0.011929	-0.0141179	0.024589	-0.0277489	0.0313594	0.0260698	0.0319441	0.0104141	0.000580732	-7.44905e-05	0.028655	-0.00772918	0.0257424	0.0490938	0.054564	0.036762	0.0173659	-0.00142078	0.0264935	0.0153025	0.00752683	0.00147794	0.00202743	-0.0062249	0.00948776	-0.0219017	0.00589137	0.000723435	-0.020175	0.0017268	-0.0192862	-0.00826785	-0.027114	0.0288702	0.0517826	0.0229611	0.0295924
TCGA-E9-A22A-01A-11R-A157-07	-0.0123871	-0.0199536	0.0149518	-0.00691657	-0.010678	-0.00662145	-0.03094	0.0149129	-0.0127484	-0.0304249	-0.00223418	0.00843942	0.00441057	0.00169815	-0.00362664	-0.035891	-0.0107622	-0.0502851	-0.0464937	0.0440494	0.01976	-0.0276875	-0.0385955	-0.0161507	-0.00121674	-0.0270472	-0.0110003	-0.0164023	-0.00218305	-0.0562119	-0.0323352	0.0105738	0.00998034	-0.0211309	-0.0148601	-0.0222207	0.0146084	0.018028	-0.0230833	-0.0456091	-0.00233063	-0.0515078	0.0284939	0.0191988	-0.00608213	-0.0312975	-0.0167905	-0.0356538	-0.013703
TCGA-D8-A1X6-01A-11R-A14M-07	0.0251447	0.0493864	-0.0525115	0.00437316	0.0511737	0.011812	0.00527738	-0.00543325	-0.000453274	0.0400017	0.0672546	0.0148762	-0.0322962	-0.0372026	0.0149309	0.0577824	0.00198502	-0.0105274	0.000908968	-0.0525522	-0.0339713	0.0474526	0.023107	0.0102783	-0.00556452	0.0102569	-0.004082	-0.0109056	-0.000118489	0.0429798	0.00957031	-0.0285155	0.00154367	-0.017208	0.0221523	-0.00812618	-0.0331117	-0.0269785	0.0339691	0.044527	-0.0012921	0.0378047	-0.0254798	-0.028069	-0.00666428	0.000562003	0.00969965	0.0162621	0.0310015
TCGA-A8-A08L-01A-11R-A00Z-07	0.00358023	-0.0101565	0.0043469	-0.0217439	-0.00261187	0.0122395	0.00112542	0.00798566	-0.0359238	0.0110719	-0.0179716	0.0118079	0.0249209	0.0234307	0.0146909	0.0131592	0.000395145	0.0150652	0.00901053	-0.00864309	-0.00137006	-0.00702538	-0.00149538	-0.0113824	0.00197745	-0.0218373	-0.036394	-0.0169131	0.00431427	0.0115038	-5.59878e-05	0.00686816	0.0141906	-0.0179291	-0.0105628	-0.0267819	0.000930657	0.0286763	0.00524583	0.0120698	0.00193657	0.013801	0.00883119	-0.00112851	0.000195051	-0.00551031	-0.0353677	-0.00603502	-0.00363469
TCGA-A8-A06T-01A-11R-A00Z-07	0.0262388	0.0389872	-0.0310339	-0.00523491	0.0363413	-0.0121758	0.0157567	-0.0084718	0.0117328	0.032032	0.0407996	-0.00326702	-0.0256624	-0.0306287	0.00886971	0.0346441	-0.0214324	-0.0251188	-0.0141037	-0.044952	-0.0352123	0.0409557	0.0221894	0.0202567	-0.0209687	0.00447611	0.00653654	0.00861636	-0.00118454	0.0206206	0.019024	-0.0272355	0.00424401	-0.00604428	0.0161527	0.00986779	-0.0362978	-0.00688947	0.015297	0.0146783	0.00956345	0.026158	-0.0294211	-0.0244467	0.00817642	0.00850193	0.0156626	0.0243205	0.0227386
TCGA-AN-A0AM-01A-11R-A034-07	-0.00110836	-0.0249947	0.0400351	0.0139081	0.00107817	0.0124627	-0.015466	0.0160704	-0.0253927	-0.00704737	0.00874625	0.0311733	-0.00332769	0.00215212	0.00257643	0.00384214	0.0109111	-0.0326864	-0.0304696	0.00221535	0.00440037	0.0111177	-0.0164114	-0.0150803	0.0259254	-0.0518517	-0.0258938	-0.0519069	-0.0585334	-0.00345787	-0.010331	0.013396	0.0356123	-0.0325228	-0.039743	-0.0434298	0.0299632	0.0433432	0.0217232	0.00514896	-0.0306746	-0.00865572	0.00304997	0.0135818	-0.0174055	-0.0163166	-0.0235874	-0.00641603	-0.00165535
TCGA-EW-A1IX-01A-12R-A144-07	-0.0147316	0.008414	-0.017488	0.00129508	-0.00622838	-0.0285455	-0.00283042	-0.0247676	0.0524042	-0.022512	-0.0195671	-0.0315746	-0.0303281	-0.0294907	-0.0253736	-0.0278788	-0.0121277	0.0211967	0.0132226	0.0199333	-0.0086898	-0.00157515	-0.000616405	0.0236	-0.0135767	0.0502796	0.0509742	0.0575382	0.0418883	-0.0346302	-0.0105784	-0.0188372	-0.0317707	0.0420271	0.0328568	0.0341559	-0.015077	-0.0442069	-0.036311	-0.0304271	0.0231567	-0.0259976	9.60801e-05	-0.0303288	0.0163012	-0.00411193	0.052259	-0.0128693	0.017076
TCGA-BH-A0BM-01A-11R-A056-07	-0.0138742	-0.000371239	-0.00554018	0.0426251	-0.0168447	0.00335931	0.0106308	0.00911617	0.0723832	-0.0235794	-0.0138844	-0.00336378	-0.000614003	-0.0102052	-0.0114297	-0.0298721	0.00286348	0.0198572	0.0179272	0.0110809	0.00218265	-0.012394	0.00871857	0.0057125	-0.00587572	0.0351415	0.0664139	0.0175095	0.0275897	-0.010878	0.00780632	-0.0101845	-0.00646961	-0.0215564	0.00994774	-0.011705	-0.00384604	-0.0334139	-0.00895781	-0.0210834	0.00606322	-0.00332668	-0.00507978	-0.0154141	-0.00927778	0.0105343	0.0727994	-0.0036912	0.0219998
TCGA-B6-A0X7-01A-11R-A10J-07	0.0293428	0.0191118	-0.0200784	0.0154994	0.00673585	-0.00644333	0.023519	-0.0072451	0.0353819	0.00548563	0.0049417	-0.0101441	-0.0112876	-0.0152343	-0.000214215	-0.0157692	-0.00433437	0.00481971	0.0127176	0.00902264	0.000149743	0.00395173	0.02387	0.0172066	-0.0128812	0.0395867	0.0349869	0.0221393	0.0182754	-0.0134882	0.0253871	-0.0164836	-0.0119529	0.00945787	0.0239792	0.000203493	-0.0221277	-0.0324852	-0.0161613	-0.0203132	0.00959513	-0.00496765	-0.0157466	-0.0209222	0.00283964	0.0256158	0.0369142	0.0132441	0.0156963
TCGA-BH-A0HY-01A-11R-A056-07	0.0270071	0.00670995	0.0110008	-0.00904026	-0.0261023	-0.000574592	0.0280107	0.00631604	-0.0158449	0.0167325	0.00153325	0.0038968	-0.00296141	0.0016508	-0.00664787	-0.015589	-0.00416684	0.0203666	0.0266925	0.00357884	-0.0205723	-0.00230686	0.0282809	0.00967629	0.000375882	-0.00360629	-0.0116201	0.00222173	0.0154014	-0.01126	0.0307206	-0.0162714	-0.00805612	0.00249735	-0.0151762	-0.00824382	0.00279508	-0.00109411	-0.00104155	-0.0148515	0.00205957	0.000605849	-0.033386	0.0012768	-0.000739566	0.0376333	-0.017986	0.0251468	-0.0132793
TCGA-BH-A0HK-01A-11R-A056-07	-0.0173266	-0.00646058	-0.00772443	0.00837499	0.000639744	0.00735831	0.00596129	-0.0100877	0.0239303	-0.00717926	-0.00475579	-0.00570034	-0.0139512	-0.0128629	-0.0178201	-0.0178972	-0.0124082	0.0184909	0.013785	-0.00251817	0.00154288	-0.00657503	0.00139907	0.0105586	-0.016229	0.0145781	0.0208851	-0.00618809	-0.00334935	-0.00375992	0.00296079	-0.0214982	-0.0226059	0.000781457	0.0163852	0.0114211	-0.0150457	-0.0293781	-0.0187488	-0.0196711	0.0142174	-0.00946184	0.00452945	-0.0326967	0.0119411	0.0113342	0.0222873	-0.00814359	0.0208975
TCGA-AN-A0XR-01A-11R-A109-07	0.0307495	0.0286212	-0.0317781	0.00299943	0.0116499	0.0156646	0.0348706	0.0180014	-0.0180646	0.0253191	0.00976926	0.0104968	-0.0295987	-0.0190353	0.0338066	0.0335372	0.0249456	-0.0477311	-0.018472	-0.0280376	-0.0416109	0.0315154	0.0326687	0.00292605	0.0237714	0.0134087	-0.0135585	0.0117758	0.0171615	0.0116284	0.0385828	-0.0135285	-0.00395849	-0.00342431	-0.014143	-0.0104201	-0.0144458	-0.0138028	0.031208	0.0302857	-0.0146574	0.0270343	-0.046377	-0.0127116	-0.0107675	0.0324809	-0.00339287	0.0469423	0.0210391
TCGA-AC-A2BK-01A-11R-A21T-07	0.0330062	-0.0142895	0.0114003	-0.0428777	-0.0404139	-0.0274276	0.0386614	-0.0145922	-0.0456835	0.0662238	-0.0619815	-0.0214604	0.0726311	0.0662256	-0.00375516	0.0527319	0.00999597	0.0618028	0.0619857	-0.0340783	0.00675224	0.0120247	0.0383636	-0.02726	0.00335023	-0.042756	-0.0533667	-0.0477814	-0.0477495	0.0619376	0.0534273	0.0317714	0.0104259	0.0210655	0.0167246	0.0294522	-0.003335	0.0356698	0.0189853	0.0645988	-0.00444506	0.0624636	0.00105091	0.030763	0.0324029	0.0552917	-0.0447215	0.0381466	-0.0747694
TCGA-AO-A0JM-01A-21R-A056-07	-0.00845833	-0.00388814	0.0124594	-0.00920443	-0.00449095	-0.00934184	0.00906912	0.00939809	-0.0247523	0.000250696	0.00327272	0.00695073	-0.00859758	-0.000485002	-0.00365782	-0.0151262	0.000628479	-0.0196574	-0.0111685	0.0132446	0.0002456	-0.000971452	-0.00377414	0.00481402	0.00756535	-0.00552696	-0.0248752	-0.0117309	0.00181445	-0.0323662	0.00165127	-0.00797463	0.0126753	-0.0063089	-0.0142032	-0.0100633	0.0014274	0.00531547	0.000829931	-0.0266467	-0.011093	-0.0222003	-0.00993357	0.0103171	0.00591134	0.0115893	-0.0162142	0.000490498	-0.00938378
TCGA-A2-A0ET-01A-31R-A034-07	0.0339999	0.0683737	-0.0639995	-0.00907633	0.0529431	-0.00583854	0.0201306	-0.0277145	0.00832213	0.0434517	0.0663904	-0.0242869	-0.00694863	-0.0174057	-0.00121321	0.0735682	-0.0170467	-0.00775872	0.0044275	-0.0753213	-0.0421333	0.0664953	0.0313555	0.019666	-0.0220683	0.0353774	0.00917096	0.00972744	-0.00430134	0.0770784	0.0250551	-0.0447598	-0.0253803	0.0279757	0.0573225	0.0190749	-0.0569527	-0.0317409	0.0269813	0.0594574	0.0275146	0.062823	-0.0423808	-0.0157077	0.0213147	0.0147979	0.024185	0.0322229	0.0221545
TCGA-A7-A0DA-01A-31R-A115-07	-0.0122614	-0.0516277	0.0500711	-0.0221667	-0.0311848	-0.0228947	0.0063716	-0.008257	-0.0122915	-0.0174607	-0.0543325	-0.00690966	0.0463123	0.0453346	0.00570256	-0.0396065	0.00651157	0.00994436	0.00890007	0.0322884	0.0470027	-0.0574361	0.00730936	-0.0111183	-0.00109802	-0.0240431	-0.0103409	-0.00137186	-0.00339287	-0.0282931	-0.00275052	0.0408247	0.0118851	0.0138488	-0.0145868	0.0242217	0.0345154	0.0391127	-0.0151154	-0.01455	-0.00776067	-0.0164859	0.0102472	0.0272888	-0.00700822	0.010583	-0.0290323	-0.00680623	-0.0540895
TCGA-E9-A22B-01A-11R-A157-07	-0.00137275	-0.00153625	0.00170501	0.0066393	0.00419455	-0.0052161	-0.00484402	0.0120999	0.0098895	-0.00637588	0.0254687	0.0117831	-0.0109544	-0.0177671	-0.00885207	-0.0183798	-0.0179543	-0.0197635	-0.0135143	0.00692084	-0.00897898	-0.0112463	-0.00807062	-0.0127012	0.00189235	-0.0218283	0.0110383	-0.0280029	-0.0155244	-0.0207041	-0.00170085	-0.00454494	-0.00475998	-0.0291114	-0.00332009	-0.0163212	-0.00236305	-0.00246991	-0.0075782	-0.0351247	0.0061301	-0.0234187	-0.00107807	0.000406312	-0.00655075	0.00449865	0.0136845	-0.00239494	0.0154267
TCGA-A2-A25A-01A-12R-A16F-07	-0.0471934	-0.0164376	-0.00889828	-0.0149504	-0.0444768	-0.0287606	-0.0330495	-0.0235205	0.0121959	-0.0490301	-0.0336895	-0.0362703	-0.00894407	-0.005261	-0.0336605	-0.0436396	-0.00972235	-0.00754891	-0.0172547	0.0402215	0.0269002	-0.0358544	-0.0299949	0.0194067	-0.02397	0.0303523	0.0127409	0.021564	0.0327109	-0.0294203	-0.0362913	-0.00543389	-0.0325377	0.0265897	0.0302647	0.0264667	-0.000356288	-0.0206876	-0.0535942	-0.0419216	0.0267672	-0.0395382	0.0377338	-0.0111988	0.0231914	-0.02292	0.0152106	-0.0391774	-0.0168844
TCGA-BH-A0AZ-01A-21R-A12P-07	-0.00570939	-0.0192983	0.00454	0.00409562	-0.0342127	-0.0208135	-0.0153118	-0.0073701	0.0324975	-0.0323127	-0.0262375	-0.00889296	-0.0128476	-0.0132928	-0.0259799	-0.047171	-0.00591606	0.00157884	-0.00345019	0.0510389	0.0259481	-0.0406575	-0.022095	0.0153399	-0.0021948	0.0231328	0.032725	0.0289224	0.0304481	-0.0627368	-0.0153437	-0.00997706	-0.0135802	-0.00300149	-0.00187014	-0.00314346	0.00310167	-0.0147613	-0.0456362	-0.0623609	0.00273674	-0.0587495	0.0123473	-0.0125795	0.00760623	-0.00649621	0.025206	-0.0263324	0.00432938
TCGA-BH-A0DZ-01A-11R-A00Z-07	-0.0147521	-0.0320354	0.018487	0.0037389	-0.0109811	-0.0144537	-0.0140368	0.00654681	-0.00864686	-0.0181963	-0.00805049	0.00600127	0.00231878	0.00738968	-0.012683	-0.0133873	-0.000735892	-0.00529829	-0.00962478	0.0193538	0.0119599	-0.0164639	-0.0158129	-0.0078797	0.000122983	-0.0194292	-0.00819056	-0.0212173	0.0106044	-0.0372896	-0.0138676	0.0174643	0.0112016	-0.0201372	-0.0152427	-0.0250033	0.00883486	0.00426568	-0.0099881	-0.0275402	-0.00768621	-0.032423	0.009058	0.013738	0.00285473	-0.0107605	-0.0147798	-0.0164543	-0.00582849
TCGA-B6-A0WW-01A-11R-A109-07	0.0266169	0.0252117	-0.0176005	0.00226219	0.0156816	-0.00916797	0.0234838	-0.00521024	0.00878143	0.024291	0.027581	-0.00642256	-0.00564883	-0.0165383	0.00966374	0.016062	-0.00850658	-0.0146609	0.00136652	-0.0270021	-0.0306802	0.0194712	0.0237634	0.0221214	-0.0168251	0.00751547	0.0108083	0.0127086	0.0299982	-0.000877499	0.0251289	-0.0155378	-0.0102938	-0.00717243	0.0195129	-0.00482173	-0.0274535	-0.018009	-0.00088075	0.000580603	0.0109295	0.00940144	-0.0265549	-0.0148781	0.0101572	0.0280345	0.00511759	0.0233575	0.00639932
TCGA-OL-A6VQ-01A-12R-A41B-07	-0.062977	-0.0138714	-0.00962357	0.0128032	-0.00517135	-0.016207	-0.0144516	-0.0175089	0.0397637	-0.0406822	-0.0236977	-0.0277238	-0.0330568	-0.0283029	-0.0200558	-0.0339485	0.00101708	0.0135057	0.00533349	0.0234697	0.00925848	-0.00580621	-0.00581076	0.016037	-0.000665169	0.044781	0.0402719	0.04676	0.0264806	-0.0287182	-0.0246764	-0.00355389	-0.0287027	0.0319435	0.0269793	0.0198096	0.00573197	-0.0381512	-0.0301314	-0.0250643	0.0120752	-0.0296769	0.0187913	-0.0208944	0.00837752	-0.00426162	0.0472231	-0.0191485	0.00522678
TCGA-A2-A25C-01A-11R-A169-07	0.0134022	0.0282321	-0.0294461	-0.0470769	-0.0142606	-0.0432283	0.00680684	-0.0402364	-0.0161291	0.00246337	0.00158954	-0.0457906	-0.0225287	-0.0191786	-0.0319991	0.00684229	-0.0392047	-0.0392849	-0.0244398	-0.00402527	-0.0127495	-0.0122331	0.00379211	0.0403021	-0.0433118	0.0175568	-0.0134227	0.0153561	0.0385559	-0.00682913	0.00225778	-0.0419589	-0.0409184	0.0487733	0.0530297	0.0470205	-0.0423852	-0.0210277	-0.0288764	-0.0152533	0.0444688	-0.000650045	-0.00619732	-0.0276682	0.0471554	0.00579912	-0.0124418	0.000479004	-0.00943434
TCGA-A2-A0D0-01A-11R-A00Z-07	-0.015612	-0.0426723	0.0546227	-0.00957133	-0.00511834	0.0337535	-0.0128955	0.0353384	-0.0657418	0.0114549	-0.0121828	0.04893	0.0728278	0.0780039	0.0530293	0.0252163	0.0603433	-0.0216588	-0.0212794	0.000737327	0.0387541	-0.0082838	0.00129963	-0.0702961	0.0370415	-0.0777997	-0.0646776	-0.093953	-0.0944339	0.0325279	-0.00334379	0.0572457	0.0699665	-0.051314	-0.0561147	-0.0358934	0.0638755	0.0750884	0.0512736	0.0500233	-0.0691218	0.0330349	0.013201	0.0882935	-0.0308466	-0.00979863	-0.0753309	0.00958255	-0.0526387
TCGA-A8-A097-01A-11R-A034-07	0.000272798	-0.00539422	-0.00211021	-0.0242462	-0.00403687	-0.0292261	-0.0025924	-0.0162036	-0.0165054	-0.011971	-0.00626704	-0.0266405	-0.000939122	-0.00449497	-0.0302062	-0.0174735	-0.0300704	-0.000414363	0.000260627	0.0198829	0.00256339	-0.0118209	-0.0114607	0.0221056	-0.0152089	0.00176237	-0.0185202	0.00713622	0.0109547	-0.030677	-0.0141283	-0.0177526	-0.0198181	0.0237085	0.0163516	0.0236467	-0.00763595	-0.00961054	-0.0271422	-0.0320914	0.0211314	-0.0300797	0.00695804	-0.0317318	0.0159855	-0.00548611	-0.00181722	-0.0155039	-0.00333679
TCGA-GI-A2C9-01A-11R-A21T-07	-0.0221467	-0.0473298	0.0356157	-0.0190577	-0.0251746	-0.0103543	-0.0180159	-0.00454049	-0.0131304	-0.0200041	-0.0465274	0.00144898	0.0453022	0.0447276	-0.00594822	-0.0268246	-0.0220421	-0.00830105	-0.013804	0.0285151	0.0441418	-0.0394375	-0.0174775	-0.00703761	0.00689823	-0.0343551	-0.0131781	-0.0149326	-0.015003	-0.0136048	-0.018238	0.0425186	0.00617406	-0.00386081	-0.0168787	0.00146133	0.0406985	0.04271	-0.0104454	0.00713005	0.00199607	-0.00749027	0.0262594	0.0318387	0.000555508	-0.0156731	-0.0309854	-0.019102	-0.0499417
TCGA-BH-A0B8-01A-21R-A056-07	0.0292564	0.0304172	-0.0218266	-0.00821364	0.0317735	-0.0124175	0.0232182	-0.0113109	0.0102533	0.0335318	0.0334252	0.00677572	-0.0160734	-0.0256844	0.00395727	0.0143667	-0.00311786	0.0158374	0.0207869	-0.0254683	-0.0468469	0.0250999	0.0285469	0.00644946	-0.00579789	0.00940916	0.003587	-0.00629309	-0.0162685	0.010544	0.0283428	-0.0150789	0.000361405	0.00226883	0.018848	0.00744602	-0.0265713	-0.0197482	-0.00132279	0.00467525	0.010026	0.0150846	-0.0298416	-0.00309782	0.0188349	0.0278177	0.0130942	0.0285693	0.0257779
TCGA-A8-A075-01A-11R-A084-07	0.0073689	-0.0095129	-0.00768522	-0.0199348	-0.00184073	-0.0106214	-0.0118089	-0.00767365	-0.0233721	0.00162745	-0.00575286	-0.00319702	-0.00037396	0.00557204	-0.0118495	0.00605949	-0.0148135	0.000153785	-0.00563144	0.00177968	-0.00360847	0.00668959	-0.0131485	0.00842875	-0.00855727	-0.0227445	-0.0189273	-0.00483298	-0.00414768	-0.0122399	-0.0102925	-0.00551139	-0.00651834	0.0100226	-0.000896059	0.0197477	-0.00223437	0.0117771	-0.00479975	-0.00160563	0.0117743	-0.00592175	-8.71899e-05	-0.000457916	0.019544	-0.014607	-0.0234087	-0.00418579	0.00639943
TCGA-BH-A1ES-01A-11R-A137-07	0.0310946	0.0236584	-0.0172967	-0.0232298	-0.0204179	-0.0369993	0.0489737	-0.0250415	-0.00948379	0.0239335	0.0157704	-0.0299517	-0.0193657	-0.0210976	-0.00697856	0.0123542	-0.0110458	0.0329937	0.0414836	-0.00129995	-0.00380571	0.0102269	0.044178	0.0192756	-0.0239618	0.0145503	-0.00923298	0.00105171	0.0191505	-0.0151419	0.0347539	-0.0275615	-0.0370186	0.0325286	0.0314141	0.0326112	-0.0240701	-0.0214452	-0.0161318	-0.0125253	0.0149701	0.00074567	-0.029567	-0.0169215	0.020885	0.0501446	-0.000918656	0.0299116	0.0161837
TCGA-A8-A07F-01A-11R-A00Z-07	0.00936254	0.026816	-0.0281768	-0.0292056	-0.00733612	-0.0318003	0.00376701	-0.0456775	0.00692586	0.000417754	-0.0100469	-0.0417116	-0.0176159	-0.0143895	-0.027775	0.0164205	-0.0403759	0.0050243	0.00411071	-0.00798083	-0.0154504	0.00858424	0.000798615	0.0427149	-0.0379233	0.0267789	0.00815952	0.0424062	0.0185578	0.000300223	0.00101075	-0.0313828	-0.0378048	0.0468224	0.0462079	0.046829	-0.0370191	-0.0119307	-0.0240995	0.00826991	0.0403304	0.00967977	-0.00911376	-0.0228857	0.0353895	0.00274963	0.0136899	0.00136029	-0.0183984
TCGA-BH-A0GY-01A-11R-A056-07	-0.015079	-0.00636713	0.00336099	-0.00797144	-0.00148755	-0.00789044	-0.00692711	-0.00859872	-0.00665903	-0.00231159	0.00251986	-0.0088533	-0.00389282	0.00188825	0.00327378	0.00156048	-0.010042	-0.00988677	-0.00909996	0.00349582	-0.0012503	0.00168059	-0.0128481	-0.00587341	-0.0120202	-0.0251442	-0.00914387	-0.0227287	-0.0285492	-0.00945364	-0.0123763	-0.00387659	-0.00667485	0.00714087	0.00306504	0.0192603	0.00215419	0.0150392	-0.00857247	-0.00531216	0.00766351	-0.0140994	0.0124787	-0.00412234	0.0202164	-0.00441197	-0.00866439	-0.0096918	-0.0169214
TCGA-A8-A08B-01A-11R-A00Z-07	0.0191188	0.00606386	0.0100696	0.000188826	0.0265653	0.0279514	0.0299341	-0.00590807	-0.0221903	0.0351027	0.0418379	0.00568781	0.0109828	0.0139409	0.0272466	0.0536138	0.00560884	-0.0388564	-0.0213658	-0.044958	-0.00952728	0.0189063	0.0197612	-0.00724715	0.00617607	-0.0249666	-0.0225035	-0.0268666	-0.0122779	0.0410501	0.0205899	-0.000863746	0.0170352	0.00472052	-0.00902391	-0.0208701	-0.00324223	0.0104441	0.0534837	0.0589758	-0.0109812	0.0395193	-0.0231734	0.0174019	0.0158586	0.0132695	-0.0256699	0.0403967	-0.00640558
TCGA-AR-A24R-01A-11R-A169-07	0.0264948	0.0379113	-0.0245153	-0.0241969	0.0104752	-0.015252	0.00661315	-0.021119	-0.00828567	0.0231851	0.0339913	-0.0143339	-0.0288162	-0.0268821	-0.00344201	0.0275941	-0.0298858	-0.0286443	-0.0188094	-0.0219561	-0.0249594	0.0266906	0.00325164	0.0309991	-0.0320992	0.0041135	-0.00594137	0.0157184	0.0221297	0.0105176	0.00929372	-0.0316279	-0.0133294	0.0293817	0.0134561	0.0169215	-0.0344965	-0.019418	-0.00301384	0.0106504	0.026775	0.00915373	-0.0120646	-0.0217997	0.0135239	0.000243651	-0.00429401	0.0120086	0.0213696
TCGA-AR-A0TU-01A-31R-A109-07	-0.00657153	-0.0146085	0.053703	-0.0114473	-0.0105036	0.029881	-0.0149974	0.0123408	-0.0707265	0.0228346	-0.0222206	0.034411	0.0776336	0.0740682	0.0452974	0.0574337	0.0153977	-0.0270463	-0.0280704	-0.036941	0.0313553	-0.014134	-0.00876499	-0.0626484	0.013028	-0.0724018	-0.0674766	-0.071795	-0.0698679	0.0600758	0.000348719	0.0335491	0.0363472	-0.0366813	-0.034105	-0.0100859	0.0209967	0.0760751	0.0477234	0.0562523	-0.0330382	0.0477385	0.00966994	0.0543992	0.00232977	-0.0142017	-0.0733034	0.00528279	-0.0605664
TCGA-BH-A28O-01A-11R-A22K-07	-0.0304873	-0.0218205	-0.00303746	0.0303796	-0.0258791	-0.00347293	-0.0122489	-0.00440685	0.0602778	-0.0407152	-0.0481591	-0.0166867	0.00496769	0.00118631	-0.0136086	-0.0617495	0.0156198	0.0196048	0.00967902	0.0444298	0.0232258	-0.0363961	-0.00630473	-0.00231868	0.00654551	0.0538845	0.0574872	0.0444283	0.0129101	-0.0303069	-0.0121488	0.0142722	-0.00932683	0.0259403	0.0166331	0.0298601	0.0159706	-0.0281706	-0.0357903	-0.0298047	0.00170079	-0.0281409	0.0179897	-0.00476728	-0.00961574	-0.00349186	0.0610337	-0.0224491	0.00859519
TCGA-E9-A1NH-01A-11R-A14D-07	-0.000283669	1.67463e-05	-0.0142373	0.00793059	-0.0167831	-0.019627	-0.00122919	-0.0138383	0.0417524	-0.0217637	-0.0162147	-0.0294393	-0.0190792	-0.0224198	-0.0191691	-0.0326763	-0.00294041	0.017472	0.0115326	0.0316733	0.00307587	-0.0246299	-0.0119667	0.0213299	-0.0080229	0.0329534	0.0430874	0.0365499	0.0402345	-0.0393893	-0.0030222	-0.0165318	-0.0227393	0.0224183	0.0196253	0.0127048	-0.00879443	-0.0277112	-0.0283219	-0.0370035	0.0127522	-0.0344378	0.000808244	-0.0286546	0.0198338	-0.000337094	0.0390961	-0.0162103	-0.000559255
TCGA-AR-A254-01A-21R-A169-07	-0.0124692	-0.0228204	-0.00318793	-0.0399136	-0.0240367	-0.0284062	-0.0286638	-0.0293933	-0.0241069	-0.0125374	-0.0158833	-0.0250228	0.00161338	0.00846382	-0.0368269	0.0069475	-0.0311118	-0.0124206	-0.0198149	0.00973778	0.0282566	-0.0161008	-0.0335208	0.0140807	-0.0376134	-0.0212439	-0.0210807	-0.0231502	-0.0159975	-0.0217065	-0.0347146	-0.0182356	-0.0259414	0.023487	0.0160194	0.0159562	-0.00722987	0.0102285	-0.0344248	-0.0224264	0.0246124	-0.0217365	0.0213864	-0.0168616	0.0359031	-0.0293914	-0.0246128	-0.0293542	-0.0117647
TCGA-AC-A62X-01A-11R-A29R-07	0.00739001	-0.0303368	0.0553348	0.0193329	-0.0311561	0.026962	-3.91492e-05	0.0212842	-0.0320419	0.0190613	-0.0412982	0.0310437	0.0683278	0.0663655	0.0495057	0.0145846	0.0293768	-0.0700052	-0.0330281	-0.0166705	0.0286244	-0.0242143	0.016319	-0.0340876	0.0207509	-0.0392759	-0.0319184	-0.0442634	-0.0496623	0.0389993	0.028856	0.0455509	0.0422276	-0.025969	-0.0305397	-0.00985653	0.0555063	0.0674531	0.0515724	0.0440227	-0.0295588	0.0340277	9.25793e-05	0.0803002	-0.0245694	0.0320622	-0.0435044	0.0330375	-0.0617075
TCGA-D8-A1XK-01A-21R-A14M-07	-0.0373867	-0.0459865	0.0472032	-0.0439528	-0.0432187	-0.0283739	-0.0232401	-0.0219314	-0.0658405	0.000864567	-0.0240942	-0.00831997	0.058786	0.0585911	0.000557999	0.0254027	-0.0040848	-0.0110441	-0.0142785	-0.0126606	0.059664	0.00265949	-0.0110572	-0.0244611	0.000347814	-0.0754114	-0.0757383	-0.0646102	-0.0411499	0.026248	-0.0307651	0.0339915	-0.00223714	0.0057342	-0.00338014	0.0156904	0.041405	0.076623	0.0120002	0.027327	-0.00439981	0.0245642	0.026895	0.0358253	0.0347466	-0.0196894	-0.0811777	-0.0101052	-0.0701632
TCGA-AR-A0U0-01A-11R-A109-07	-0.0275621	-0.0419779	0.0376023	-0.021704	-0.0230029	-0.00832608	-0.0444812	0.000244926	-0.0326712	-0.018622	-0.00405107	0.0250175	0.0519583	0.0557859	0.00983973	0.0261745	0.00811952	-0.0916428	-0.0822619	-0.012873	0.0561423	-0.0307504	-0.0351512	-0.0329207	0.000762965	-0.0589208	-0.0311093	-0.0344434	-0.0512669	0.0313413	-0.0371506	0.0259397	0.022525	-0.0293338	-0.0310643	-0.000348834	0.0409551	0.0630214	0.0275171	0.0205761	-0.00281783	0.0186883	0.03727	0.0233169	-0.00526631	-0.0445281	-0.0466112	-0.0168765	-0.0687882
TCGA-A8-A099-01A-11R-A00Z-07	0.0401614	0.0426028	-0.0364662	-0.00265065	0.0174534	-0.0159893	0.0293327	-0.0233432	0.0392795	0.0203052	0.0181825	-0.0199399	-0.0153864	-0.0247381	-0.0145523	0.0322408	-0.0341207	0.0152362	0.0213677	-0.0388833	-0.0521934	0.034679	0.0243471	0.0373966	-0.0369891	0.0391671	0.0379748	0.0438769	0.0381674	0.0185189	0.0274223	-0.0462191	-0.0153479	0.0120317	0.0416029	0.0188713	-0.0474424	-0.0425971	-0.00128683	0.00958579	0.0389232	0.0199527	-0.0380819	-0.0264349	0.0322828	0.0241655	0.036401	0.0258768	0.0229494
TCGA-D8-A1JM-01A-11R-A13Q-07	-0.0163779	-0.0502719	0.0385612	-0.0326279	-0.0558358	0.017537	0.00794398	-0.00960714	-0.0454115	0.0201829	-0.051923	0.0128732	0.0517452	0.0627068	0.00420542	0.0549624	0.0105575	0.00867219	0.00864008	-0.0382941	0.0210039	-0.00843916	0.0155449	-0.0425585	0.00281322	-0.0654307	-0.0493118	-0.0564655	-0.0425941	0.0577726	0.0216399	0.0286207	0.0145041	-0.0182146	-0.02651	0.00919663	0.0147313	0.0478494	0.0314757	0.062615	-0.00952235	0.0641186	0.00202497	0.0345363	0.000899126	0.0192166	-0.0658196	0.0193035	-0.0609822
TCGA-OL-A66H-01A-11R-A29R-07	-0.00662889	0.00379389	-0.00302006	0.0369712	0.0479333	0.0362385	-0.0238046	0.0263214	0.0117413	-0.000386624	0.0389717	0.0300639	-0.0119933	-0.0173353	0.0225043	0.0106756	0.0223384	-0.0535875	-0.0394615	-0.0178342	-0.00935145	0.0252201	-0.0110555	-0.0227093	0.030935	0.00292166	0.0132222	-0.00576659	-0.0219837	0.0161453	-0.0168045	0.0246858	0.0226774	-0.0187296	-0.0146791	-0.0157888	0.0153986	0.000241732	0.0317282	0.00789802	-0.0261322	0.00586293	0.00362969	0.0103282	-0.0418191	-0.0209506	0.0086458	-0.00624645	0.0231832
TCGA-BH-A18U-01A-21R-A12D-07	0.00940138	-0.000565556	0.00984735	-0.0301941	0.00644426	-0.00239979	0.00671816	-0.00602364	-0.040493	0.00911074	0.0212052	-0.000303441	-0.000416537	0.00455689	-0.00107821	0.0184298	-0.0198543	-0.0109241	-0.00735189	-0.0174297	-0.0156477	0.00320505	-0.0033294	-0.00453152	-0.0195593	-0.0379264	-0.0401839	-0.0278568	-0.0136784	-0.00119628	0.00195621	-0.00812853	-0.00169644	-0.00246522	-0.00290027	-0.00730573	-0.0189045	0.0102205	0.00687109	0.00598147	0.0100597	-0.00275195	-0.00997092	-0.0235802	0.023039	0.00145984	-0.0265137	0.00397767	-0.0083482
TCGA-A2-A0T6-01A-11R-A084-07	-0.0459642	-0.0143651	-0.00769407	-0.00377478	-0.0217362	-0.038867	-0.0274459	-0.0330536	0.0530623	-0.0455909	-0.0271828	-0.0464829	-0.00199515	-0.00487648	-0.0417468	-0.0386099	-0.0260803	0.00541844	-0.00714925	0.029854	0.0172685	-0.024836	-0.0277888	0.0302857	-0.031005	0.0413024	0.0508272	0.0461921	0.0379679	-0.0456059	-0.0353404	-0.0216832	-0.0394976	0.0387879	0.0382285	0.0321614	-0.0137481	-0.0299389	-0.0511399	-0.0420178	0.0342707	-0.0405712	0.0300661	-0.0317357	0.0276381	-0.0257359	0.0487243	-0.0399046	-0.00410097
TCGA-C8-A3M7-01A-12R-A21T-07	-0.00790142	-0.00349332	-0.015165	-0.0021911	-0.0346517	-0.0116538	-0.00158851	-0.00995807	0.0145799	-0.0227455	-0.0225358	-0.0213009	0.0170875	0.011525	-0.0225586	-0.0341363	-0.00790838	0.0110829	0.00510097	0.017287	0.00986798	-0.044068	-0.00265282	0.0141872	-0.0161195	0.0282304	0.0170204	0.0248328	0.0264133	-0.00418906	-0.000546383	0.00583425	-0.0168764	0.00452326	0.0245342	0.00502801	-0.00383325	-0.0199475	-0.0283091	-0.0127844	0.0196576	-0.00897115	0.0132941	-0.00978038	0.000912879	0.00299413	0.0115143	-0.00935849	-0.000967444
TCGA-E2-A14U-01A-11R-A22K-07	-0.00978159	0.0127862	-0.0150376	0.0529146	0.00840871	0.02128	0.0208213	0.00639588	0.0736691	-0.0014986	-0.00904246	0.00698529	-0.0242923	-0.0248047	0.0101399	-0.00439072	0.020734	0.0390064	0.0396287	-0.00171645	-0.0104977	0.019233	0.0321126	-0.00804349	0.0128525	0.0499669	0.0685133	0.0353466	-0.00399011	0.0357181	0.0204372	0.00844256	0.00360129	0.00968766	0.00863208	0.00987203	0.00955161	-0.0282282	0.0141183	0.0426393	-0.00832077	0.0208268	-0.0201796	-0.0054806	-0.0229348	0.0249357	0.069135	0.0261545	0.0286292
TCGA-PL-A8LZ-01A-31R-A36F-07	-0.0471299	-0.0401446	0.0448943	-0.00648042	-0.0459404	0.00956057	-0.0673476	-0.0038751	-0.0301471	-0.0390524	-0.0433399	-0.00575194	0.0568	0.0558818	0.00678908	-0.0321158	0.0247402	-0.099494	-0.0886946	0.0329448	0.0560244	-0.0573935	-0.0581256	-0.02642	0.0211799	-0.0327504	-0.0286435	-0.0124489	-0.0327805	-0.0142844	-0.0545089	0.038029	0.0168162	0.00391681	-0.0218926	-0.00696511	0.0461172	0.0542494	-0.00506395	-0.027845	-0.0135063	-0.0228661	0.0610394	0.057776	-0.00345169	-0.0483006	-0.0422876	-0.0462636	-0.0568159
TCGA-D8-A1JF-01A-11R-A13Q-07	0.0225864	0.00169086	-0.00113595	-0.0258695	-0.0319827	-0.0333927	0.0102729	-0.0432834	0.011959	0.000148961	-0.0197906	-0.0235223	0.0238798	0.0272661	-0.067732	0.0168181	-0.0574008	0.0423559	0.0328211	-0.0156137	0.000741507	-0.0136221	-0.00174866	0.029322	-0.0548583	-0.0255887	0.0154244	0.0325128	0.0313173	-0.00200814	0.011955	-0.0334125	-0.0423058	0.0183397	0.0193092	0.0137847	-0.0268458	-0.000747795	-0.0204679	-0.00290676	0.0545712	-0.00412596	-0.00690754	-0.0495243	0.0468344	0.0111866	-0.0109723	-0.00123	-0.0310474
TCGA-E2-A158-01A-11R-A12D-07	0.033163	0.00106952	0.00623012	-0.0172892	-0.00224155	-0.00525303	0.0535519	-0.0216914	-0.0188836	0.0486026	-0.0633112	-0.0107487	0.0723031	0.0643875	0.0287604	0.0159305	0.0116159	0.050444	0.0487891	-0.0275763	0.0118029	0.00962087	0.0471582	-0.0226858	-0.00799122	-0.0271929	-0.0209304	-0.0335776	-0.0226556	0.0586083	0.0544236	0.0193019	0.00190078	0.0207241	0.00428592	0.0332437	0.00651776	0.0423589	0.0472137	0.0744627	-0.0113012	0.0613635	-0.0263473	0.0196755	0.0158637	0.0477356	-0.0274051	0.0464263	-0.0327479
TCGA-A8-A08R-01A-11R-A034-07	-0.017331	-0.0334914	0.0437612	-0.0418731	-0.0326938	-0.0238921	-0.0265562	-0.0081944	-0.0483529	-0.0186978	-0.0406142	-0.0103089	0.0533384	0.0574614	-0.00999874	-0.0225476	-0.00703281	-0.0311584	-0.032725	0.0268125	0.0419784	-0.0553786	-0.036031	-0.00911034	-0.012665	-0.0402183	-0.0502234	-0.0246458	-0.0224891	-0.00879952	-0.0308436	0.0268313	0.0183647	0.0130733	-0.0229193	0.0176718	0.0253877	0.0504037	-0.0139739	0.00251735	0.0100733	-0.011597	0.0466436	0.0451887	0.00554879	-0.0292683	-0.0593613	-0.0284392	-0.060632
TCGA-A7-A0CE-01A-11R-A00Z-07	-0.0126308	-0.0523789	0.0462128	-0.0253713	-0.0106214	-0.000868699	0.00884002	-0.00762709	-0.0433503	0.00896315	-0.030235	0.0147846	0.0420407	0.0468482	-0.00228976	-0.00804611	0.0043555	-0.00399318	-0.00187195	0.0021563	0.0347384	-0.0198995	-0.00196737	-0.0271699	0.01467	-0.0531159	-0.0450803	-0.0447119	-0.0410252	0.0113886	0.0093654	0.0246859	0.0204616	-0.0325257	-0.0290354	0.0102677	0.0250255	0.0347623	-0.00290576	0.0272109	-0.0131323	0.00777352	0.00441829	0.0217328	-0.00956857	0.0178659	-0.0425037	0.0168294	-0.0376126
TCGA-E9-A1N5-01A-11R-A14D-07	-0.0127669	0.0129129	-0.0106113	-0.0101214	0.000515599	-0.0100297	-0.0111458	-0.0136138	-0.000606247	-0.0168682	-0.00564927	-0.0202793	-0.0292731	-0.0292423	-0.0165479	-0.019809	-0.00308162	-0.00739797	-0.0107841	0.0188722	-0.00909645	-0.00282521	-0.0135848	0.0137453	-0.00537324	0.0231939	0.00345406	0.0315402	0.0141233	-0.0276297	-0.0136772	-0.0128413	-0.0190228	0.0311004	0.0209293	0.0186102	-0.0140767	-0.0124785	-0.023965	-0.0225848	0.0121488	-0.0216216	0.00446932	-0.0150806	0.0101694	-0.0140853	0.00724077	-0.0170815	0.0205517
TCGA-A1-A0SH-01A-11R-A084-07	0.00882631	-0.000613666	-0.00267114	-0.00608381	-0.0268783	-0.0358924	-0.000395578	-0.0223173	0.038487	-0.0268521	-0.0313711	-0.0290861	-0.00837629	-0.0118193	-0.0447002	-0.0409593	-0.0304937	0.0308268	0.0212369	0.0441086	0.0145569	-0.0382116	-0.00609892	0.0359361	-0.0185902	0.0281911	0.0394398	0.045522	0.0464007	-0.0646669	0.00145513	-0.022594	-0.0280646	0.0347153	0.023164	0.0326583	-0.00709466	-0.0229574	-0.050772	-0.0536795	0.0247016	-0.0466284	0.000617984	-0.0274954	0.0205333	0.00383747	0.0279571	-0.0158003	-0.00734366
TCGA-A7-A0CG-01A-12R-A056-07	-0.00968934	-0.00247435	-0.0167325	-0.0126909	-0.0343263	-0.0317037	-0.0173883	-0.0341711	0.0192297	-0.030672	-0.0203639	-0.0378872	-0.00710307	-0.00666454	-0.0428536	-0.0231231	-0.0225155	-0.00165777	-0.00651773	0.0237788	0.0146939	-0.0172095	-0.0234535	0.0333167	-0.0381962	0.0208761	0.0197228	0.0235349	0.0419828	-0.0201599	-0.0182624	-0.0323397	-0.0327119	0.0265683	0.0312116	0.0205144	-0.0195113	-0.0275034	-0.0419733	-0.0307634	0.0401355	-0.0256037	0.0182404	-0.0311616	0.0306264	-0.0190408	0.018155	-0.0275553	-0.0114619
TCGA-LL-A740-01A-21R-A32P-07	-0.00908529	-0.0253836	0.0301338	0.0268916	-0.0210444	-0.000162837	-0.00508592	0.0102739	0.0169421	-0.0167428	-0.0316389	0.0103338	0.0172597	0.0220796	-0.0356782	-0.0286436	0.0021965	0.0301597	0.0235311	0.0274772	0.00910417	-0.0390788	-0.00960495	-0.00915923	0.00251249	-0.0223554	0.0199311	0.0121281	0.00302663	-0.0274818	-0.0116251	0.015207	-0.0106634	-0.0144588	-0.0385925	-0.0242147	0.0320097	0.0206728	-0.00768613	-0.0322637	-0.00772602	-0.0255718	0.0171509	-0.000633536	-0.00822957	-0.0023351	0.0054665	-0.0154035	-0.0159271
TCGA-AN-A0FD-01A-11R-A034-07	0.00832425	-0.000985185	0.00243538	0.00643797	0.00817216	0.00429208	0.0013675	0.0236253	0.00375181	-0.00310028	0.00903582	0.0113927	-0.0120896	-0.00906062	0.00798475	-0.0158047	0.00591234	-0.0266761	-0.0190763	0.010817	-0.00551543	-0.00323319	0.00355709	-0.0214184	0.0195011	-0.0013542	0.00505594	-0.0118903	-0.0243613	-0.0339628	0.00259419	0.0079846	0.0174227	-0.00909303	-0.0154203	-0.00826338	0.0010964	0.00309832	0.000714492	-0.0149216	-0.0204687	-0.0179561	-0.00871877	0.0144832	-0.0134661	-0.00226736	0.00776753	0.00248217	0.00905049
TCGA-3C-AALK-01A-11R-A41B-07	-0.0163597	-0.0013703	0.0107007	0.0266715	-0.0067393	0.00635446	-0.00442816	0.0256586	0.0080134	-0.0137966	-0.00709269	0.0111002	-0.0282882	-0.0188454	-4.50053e-05	-0.0300077	0.0193222	0.0148109	0.00744156	0.0287915	0.0208203	-0.0126928	-0.00242989	-0.00808718	0.0229593	0.0154713	0.0112687	0.00285615	0.000786245	-0.0356175	-0.00540166	0.0131954	0.00581495	-0.00721345	-0.0206382	-0.0183586	0.0181635	-0.0108075	-0.00681003	-0.0225937	-0.0191437	-0.0249761	0.00304792	0.00235802	-0.0175125	-0.00231024	0.0167519	-0.0081844	0.0184021
TCGA-BH-A0EE-01A-11R-A034-07	-0.000155571	-0.0200924	0.0651603	-0.000138933	-0.00481514	0.0206643	0.00879437	0.023504	-0.0407303	0.0190801	0.0170213	0.0379671	0.0306237	0.0399387	0.011839	0.0647327	0.0114572	-0.0669563	-0.0472644	-0.0461116	0.0172665	-0.00942492	0.012072	-0.0213007	0.0166361	-0.047451	-0.040692	-0.0464163	-0.0107037	0.0668528	0.013482	0.0159886	0.0293598	-0.0446353	-0.0567114	-0.0458151	0.0270024	0.0551935	0.0488908	0.0701884	-0.0277851	0.0562421	-0.003629	0.0419388	-0.0187263	0.00152759	-0.0439998	0.0269093	-0.0476733
TCGA-A8-A08X-01A-21R-A00Z-07	-0.00951875	-0.0372631	0.0393612	-0.0165041	-0.0278711	0.00358184	-0.021405	0.0120143	-0.0233593	-0.0243339	-0.0324044	0.0135769	0.0360342	0.0391563	-0.00561583	-0.0270038	0.0117592	0.00603685	-0.00945057	0.0346425	0.0294379	-0.0455823	-0.0259121	-0.00718048	0.00311669	-0.0336186	-0.0211263	-0.0190313	-0.0247768	-0.0301555	-0.0213325	0.0231325	0.0249915	-0.00935163	-0.0305761	-0.0183579	0.0343226	0.0379256	-0.00965613	-0.020135	-0.0162271	-0.0233505	0.0272665	0.0314848	-0.000375206	-0.0231629	-0.0327344	-0.0288862	-0.0387406
TCGA-A7-A5ZV-01A-11R-A28M-07	0.00621438	-0.0792008	0.0570329	0.0198428	0.0035033	0.0431131	-0.00563248	0.0343801	-0.0120384	0.00132491	-0.0437196	0.0303636	0.0629673	0.0589873	0.0189395	-5.92093e-05	0.0189354	0.0144038	0.015543	-0.0018361	0.0121294	-0.0310535	-0.00497304	-0.0622792	0.0389135	-0.052671	-0.0113271	-0.0098622	-0.0179032	0.0137988	0.00876195	0.0638821	0.0432616	-0.0268655	-0.0760075	-0.0113117	0.0595554	0.0452115	0.0272795	0.0458102	-0.0437901	0.00617921	-0.00273908	0.047717	-0.0246226	0.00778642	-0.0467372	0.017908	-0.0244682
TCGA-D8-A3Z5-01A-41R-A24H-07	-0.00969735	0.0167373	-0.0178454	0.0494676	0.0113472	0.0256426	0.00745213	0.0200318	0.0517843	-0.00275743	-0.0201575	0.00596446	-0.0152309	-0.0123052	0.025173	-0.0215254	0.040962	0.026949	0.0260952	-0.000945389	-0.0116977	0.00819797	0.0311379	-0.0148463	0.0319792	0.0557824	0.0531741	0.0494286	0.00338552	0.0205273	0.0173306	0.0104978	0.00466551	0.0104433	0.00633933	0.000976751	0.00685391	-0.0329442	0.00932755	0.0189757	-0.0200857	0.0161109	-0.0118957	-0.00327955	-0.0292175	0.0216199	0.0543441	0.0190551	0.0370294
TCGA-B6-A40B-01A-11R-A239-07	-0.0419918	-0.00487883	0.00754119	0.0422721	0.0325388	0.0275779	0.00432997	0.0342405	0.0126733	-0.00802364	0.00922722	0.0292542	-0.0172184	-0.0110086	0.0302958	-0.0135333	0.0376627	0.031255	0.0203392	0.00777903	-0.018767	0.0120717	0.0134239	-0.0301291	0.0478009	0.0177695	0.0132005	0.000898989	-0.0239428	-0.0230621	-0.00418274	0.0155317	0.0295869	-0.0259061	-0.0180542	-0.0416543	0.0248958	-0.00746358	0.0169226	-0.0108918	-0.0370294	-0.00933637	-0.00268835	0.0146583	-0.0375699	0.0087907	0.0157889	0.00576325	0.020935
TCGA-AO-A12H-01A-11R-A115-07	0.0319308	0.042826	-0.0386671	0.0226793	0.0389133	0.0142932	0.0233131	0.00557497	0.0247211	0.0418154	0.0373839	0.012833	-0.025307	-0.0328726	0.0154714	0.0357507	0.000585225	0.007332	0.0156413	-0.0400043	-0.0395767	0.0515007	0.0317179	0.00908558	0.00497162	0.0264144	0.0266299	0.011202	0.0229974	0.0377586	0.02851	-0.0146107	-0.00431215	-0.0110049	0.0161655	-0.00844028	-0.0305331	-0.0237449	0.0251336	0.0287459	0.0020497	0.033979	-0.0414475	-0.0134288	-0.013647	0.0221641	0.027428	0.0358032	0.0441296
TCGA-AR-A2LN-01A-21R-A18M-07	-0.0583514	-0.0180756	-0.0138044	0.00897303	-0.0214659	-0.0280507	-0.0247611	-0.032755	0.0686345	-0.0488158	-0.0324443	-0.0428768	-0.0096847	-0.00871106	-0.0376934	-0.0516729	-0.0129945	0.00205972	-0.00758608	0.036169	0.0169263	-0.0302052	-0.0201593	0.0315166	-0.0205235	0.0651323	0.066696	0.0669155	0.0514484	-0.0361696	-0.0330239	-0.00686705	-0.037643	0.0470409	0.0459486	0.0387598	-0.00292351	-0.0433743	-0.0476852	-0.0408697	0.0353297	-0.0342293	0.0281435	-0.0216517	0.0229202	-0.0134552	0.0672134	-0.0358335	0.00638694
TCGA-C8-A27B-01A-11R-A169-07	-0.0390121	-0.0404088	0.035133	-0.0535698	-0.0504222	-0.0263831	-0.0368742	-0.0343538	-0.0610737	-0.017554	-0.0445713	-0.0296355	0.0618034	0.0648672	-0.0219184	0.0290209	-0.0101379	-0.0336404	-0.0408685	-0.0124678	0.0580921	-0.0366682	-0.0348942	0.00413422	-0.0289638	-0.0545845	-0.0612508	-0.050183	-0.0235069	0.034977	-0.0431898	0.0213639	0.00216071	0.0352108	0.0114586	0.0350381	0.0166909	0.0590869	0.00395624	0.0306996	0.011966	0.0185494	0.0399503	0.0344562	0.0418062	-0.0380986	-0.0606299	-0.0237465	-0.0890806
TCGA-MS-A51U-01A-31R-A266-07	-0.00890912	0.00359222	-0.00619203	0.0194092	0.00450043	-0.00676072	-0.00767002	-0.00479042	0.0435087	-0.020923	-0.0217395	-0.0072412	-0.0292972	-0.0260852	-0.00179003	-0.034898	0.00958885	-0.00125791	-0.00259451	0.0264866	0.0120817	-0.00135937	-0.00483153	0.00762817	0.0095604	0.0440443	0.0461717	0.0465597	0.02425	-0.027043	-0.00688587	-0.00378957	-0.00321453	0.0108682	0.0144395	0.00459952	0.000895941	-0.033288	-0.0219775	-0.0212188	0.000769028	-0.0236964	0.00483962	-0.0196919	-0.00449704	-0.00442579	0.0354395	-0.00759669	0.0247442
TCGA-D8-A1Y3-01A-11R-A157-07	0.0125768	0.019524	0.0221182	0.0387752	0.0705868	0.0724937	0.00217638	0.0530901	-0.0449452	0.0396464	0.0603181	0.0753102	0.0352681	0.0288309	0.0765316	0.0548242	0.0515854	-0.0369346	-0.0244309	-0.0424698	-0.0136023	0.0627356	-0.00374017	-0.0648924	0.0546359	-0.0576851	-0.0519454	-0.0876983	-0.100847	0.0399575	0.0022295	0.0204955	0.064715	-0.0760004	-0.0493943	-0.0604047	0.03375	0.0470848	0.080246	0.043966	-0.0601848	0.0334229	-0.00918917	0.044184	-0.0387594	-0.00760501	-0.0498761	0.0150018	-0.000313836
TCGA-A2-A0SX-01A-12R-A084-07	-0.0465262	-0.0442466	0.0296073	-0.0387244	-0.0497781	-0.0209914	-0.0435665	-0.0182495	-0.0332158	-0.0383183	-0.0462149	-0.0271276	0.0432443	0.0451827	-0.0176636	-0.0270234	-0.00143459	-0.0337115	-0.0391471	0.0290301	0.0535958	-0.0628007	-0.0426365	-0.0126466	-0.0120349	-0.0182983	-0.032834	-0.0138256	-0.015645	-0.0201811	-0.0477569	0.0292931	-0.00905543	0.0316434	0.00265239	0.033521	0.0297606	0.0400953	-0.0291996	-0.0340207	0.00783211	-0.0225507	0.0567823	0.0267579	0.0188688	-0.0443751	-0.0406396	-0.0459455	-0.0506747
TCGA-BH-A1FD-01A-11R-A13Q-07	-0.00820107	0.00234549	-0.00841872	-0.0211138	0.00966428	-0.0214281	0.0070926	-0.017491	-0.0217138	3.59504e-05	0.0134686	-0.00827258	-0.0121162	-0.0133157	-0.00723411	0.0204744	-0.00801786	-0.020611	-0.0140969	-0.0144967	0.00428263	0.0142965	0.00530219	0.00314575	-0.00222064	-0.0456102	-0.0217161	-0.0305271	-0.0509405	-0.00441836	-0.00557795	-0.00910935	-0.00307951	0.00524279	0.00280299	0.00659668	-0.00641018	0.023196	0.000617123	0.00334308	0.00821487	-0.00306144	-0.010238	-0.0119744	0.0190653	0.00699029	-0.0267766	0.0060959	-0.00404531
TCGA-BH-A0DI-01A-21R-A12P-07	-0.0290395	-0.0302157	0.0103036	0.0106992	-0.0370575	-0.0332922	-0.0225413	-0.00384628	0.0339749	-0.0394097	-0.0262709	-0.0136641	0.00523614	0.000433691	-0.0229601	-0.0517107	-0.00244996	9.17094e-05	-0.00764301	0.0533764	0.0304986	-0.0402059	-0.0310051	0.000710068	-0.0012036	0.0159085	0.0324208	0.0296156	0.0199856	-0.0582103	-0.0281922	0.00715373	-0.00976735	0.00898593	0.00111868	-0.000798451	0.0140523	-0.0124085	-0.0401473	-0.0532866	0.00646742	-0.0570667	0.0244848	-0.00460583	-0.00054978	-0.0203152	0.0244684	-0.038151	-0.0130419
TCGA-D8-A145-01A-11R-A115-07	0.00368921	0.0120553	-0.0295366	-0.0111817	-0.018816	-0.0259786	0.00131301	-0.0314358	0.0275595	-0.0134645	-0.0161927	-0.0423342	-0.0175031	-0.0155557	-0.0364045	-0.0237164	-0.0232733	0.0292157	0.0203171	0.0152535	-0.0143606	-0.00175896	0.00317506	0.0274582	-0.0283074	0.0386681	0.0280867	0.0408674	0.0262135	-0.0113858	0.00364653	-0.0257043	-0.0314997	0.0435129	0.038114	0.0323801	-0.0286284	-0.0347752	-0.0356339	-0.0188449	0.0299361	-0.0135277	-0.00133623	-0.0300165	0.025088	0.00276824	0.0283671	-0.00765681	0.0225024
TCGA-E9-A22H-01A-11R-A157-07	0.0306054	0.0440008	-0.0301957	-0.0411557	0.00127023	-0.0303093	0.00562188	-0.0388467	-0.0190812	0.0149584	0.0251012	-0.0353863	-0.0418621	-0.0372724	-0.0194125	0.0459165	-0.030607	-0.0470135	-0.0244456	-0.0357734	-0.032402	0.0307051	0.00661063	0.046678	-0.0451136	0.00795058	-0.0185204	0.0051114	0.0444261	0.0326123	0.0129059	-0.0587861	-0.0431909	0.0241044	0.0349302	0.0340229	-0.0510667	-0.0240595	-0.0094643	0.0182972	0.0436568	0.0273069	-0.0207561	-0.0441221	0.0448401	0.00596209	-0.00840244	0.0202178	0.00898373
TCGA-E2-A1LK-01A-21R-A14D-07	-0.0143279	-0.0556999	0.0420752	0.00572426	0.0102678	0.0238793	0.00119817	0.0253591	-0.0155206	0.0176409	-0.0386044	0.042109	0.0751087	0.0730864	0.0369292	0.0155184	0.0107097	0.00910523	0.00989042	-0.0169468	0.031089	-0.0109924	0.0136038	-0.0551428	0.0307794	-0.0462554	-0.0174041	-0.0232834	-0.0458668	0.0340447	0.00865285	0.0564896	0.0334776	-0.0269198	-0.054754	-0.0142676	0.0525221	0.0569383	0.0445653	0.0512336	-0.0329321	0.0513679	-0.00398538	0.0724428	-0.0306755	0.0246497	-0.0344607	0.0238922	-0.052635
TCGA-A7-A3J1-01A-11R-A213-07	-0.0105244	0.014592	-0.0248009	0.00853573	0.0154417	0.00435094	-0.0311555	-0.0119759	0.0341992	-0.0184291	-0.00680499	-0.00670198	-0.0161994	-0.0193084	-0.00095296	-0.0214738	0.00636294	-0.0479999	-0.0409942	0.0116763	-0.00514123	0.0058044	-0.0217839	0.0137578	-0.0039245	0.0484493	0.0351144	0.0590831	0.0185917	0.000471604	-0.0248373	-0.00502978	-0.0120173	0.0264742	0.0173656	0.00695302	-0.00739823	-0.0238289	-0.0127074	-0.00293601	0.00746672	-0.00943477	0.0181333	-0.00510634	-0.00604866	-0.0307202	0.0335884	-0.0222398	0.0268056
TCGA-AO-A03P-01A-11R-A00Z-07	0.0376283	0.0297364	-0.0231781	0.000217357	0.037148	-0.00507709	0.0290652	0.00698925	-0.0127819	0.0435694	0.0481054	0.000602632	-0.0260658	-0.0236769	0.00528721	0.035084	-0.0132668	-0.00206841	0.00768658	-0.0341154	-0.0376451	0.0351277	0.026841	0.00264647	-0.000551544	-0.00574253	-0.0146743	-0.0400936	-0.0415504	0.0235219	0.0317159	-0.0261818	-0.0036941	-0.0196523	0.0175041	-0.00184803	-0.0197864	0.00713666	0.0174369	0.0230825	-0.00779971	0.0278543	-0.0311268	0.00352366	0.00384124	0.0258456	-0.00877501	0.0265925	0.0214164
TCGA-AN-A0XN-01A-21R-A109-07	-0.0358581	-0.0570196	0.0215993	-0.0192075	-0.0418636	-0.0465695	-0.030218	-0.0341612	0.0155246	-0.0447999	-0.0453544	-0.0304388	0.0103098	0.012051	-0.0394034	-0.0444008	-0.0286617	-0.00040593	-0.0122464	0.0489179	0.0238695	-0.0456291	-0.0393361	0.00982554	-0.0272681	-0.00966304	0.0162754	0.0162343	0.0168408	-0.0640157	-0.044006	0.00117135	-0.0239326	0.0273036	0.00843546	0.025711	0.0123619	0.00720333	-0.0487086	-0.0538833	0.0211702	-0.0575679	0.0314236	-0.0106681	0.0331632	-0.0251968	0.00381891	-0.0433034	-0.0243593
TCGA-A2-A0CZ-01A-11R-A034-07	-0.0284007	-0.0242721	0.013844	0.0278417	-0.020327	-0.0076037	-0.0240735	0.0113651	0.0553154	-0.040221	-0.0372173	-0.00655567	0.00163994	-0.00315334	-0.0136618	-0.0551584	0.00421217	0.00509378	-0.00499414	0.0507214	0.0303438	-0.0364379	-0.0270267	-0.00775691	0.00858998	0.0261268	0.0512425	0.020366	0.013839	-0.0532461	-0.0281111	0.0200894	0.00223606	-0.00592837	-0.00320104	0.00284889	0.0168835	-0.00951793	-0.0348028	-0.0487717	-0.00489002	-0.0521993	0.0241115	0.00520103	-0.0194967	-0.0199441	0.0493273	-0.0345656	-0.0040527
TCGA-A2-A4RW-01A-21R-A266-07	0.00805848	0.0102313	-0.0174384	0.0142385	-0.0100232	0.00367627	-0.00943884	-0.00671686	0.0215654	-0.00569076	-0.0135798	-0.0176654	0.000989956	-0.00235159	0.00399889	-0.0172599	0.000395947	0.0179814	0.0118721	0.0187885	-0.00143167	-0.0181164	0.00294728	-0.00600704	0.00383357	0.0294087	0.0241493	0.0318297	0.00373207	-0.0148866	0.00166221	0.00672966	-0.00653283	0.0213556	0.0114779	0.00330615	-0.00319449	-0.0161021	-0.0222396	-0.011563	0.000736422	-0.0145125	0.00173762	-0.00610469	0.00343671	-6.56103e-05	0.0174405	-0.00153887	0.0198332
TCGA-A1-A0SD-01A-11R-A115-07	-0.0146701	0.00482744	-0.0209073	-0.00997383	-0.0190597	-0.0281752	-0.00862842	-0.0224434	0.0264085	-0.0114859	-0.0103169	-0.0270841	-0.0206589	-0.0222802	-0.0296216	-0.0254256	-0.0194329	-0.0249768	-0.0169983	0.0183433	-0.00194013	-0.0107548	-0.00610339	0.02832	-0.0194943	0.0312054	0.028816	0.03178	0.0312308	-0.0206269	-0.00973012	-0.0220341	-0.0314945	0.0219131	0.0327702	0.0357463	-0.0141406	-0.0309774	-0.0300302	-0.0249496	0.0242518	-0.0197769	0.00734518	-0.0317214	0.0191533	0.000686161	0.0242517	-0.0118287	0.00813122
TCGA-E2-A150-01A-11R-A12D-07	-0.0243038	-0.0490101	0.0491842	-0.0266727	-0.0283911	-0.0177442	-0.0407472	-0.0302666	-0.0135557	-0.0218288	-0.0323791	-0.0133886	0.050297	0.0531345	-0.014233	-0.0146691	-0.0197294	-0.0158523	-0.0245412	0.024929	0.0434485	-0.0544712	-0.0285969	-0.00196053	-0.00570815	-0.0437837	-0.0115181	-0.00081444	-0.00648152	-0.00851535	-0.0271552	0.0237544	0.0042831	0.0191648	-0.0131854	0.0163296	0.0309255	0.0462834	-0.00851147	-0.00255195	0.00377836	-0.0173233	0.0409891	0.0453272	-0.00265683	-0.0269272	-0.0376837	-0.0274352	-0.0670443
TCGA-OL-A5RW-01A-11R-A28M-07	-0.0244903	-0.0619728	0.0693456	0.0459056	0.0218878	0.0610737	0.00277794	0.070155	-0.0302602	-0.0101571	-0.00422406	0.096623	0.0589502	0.0613768	0.0846724	-0.00136083	0.0930344	-0.0588654	-0.0403511	-0.00588222	0.0338198	-0.0256476	-0.00467744	-0.0816781	0.0730284	-0.049886	-0.0358441	-0.0557778	-0.0659837	0.0175431	-0.013303	0.0973261	0.100067	-0.0819319	-0.0880272	-0.0699003	0.0920126	0.0824571	0.0581656	0.0191814	-0.0895899	0.014396	0.0195914	0.0911811	-0.0957846	-0.00789983	-0.0509298	0.00447911	-0.0348822
TCGA-C8-A12O-01A-11R-A115-07	-0.00354512	-0.0244117	0.0113945	-0.0266911	-0.00911276	-0.0303104	-0.0118162	-0.0235935	-0.00824031	-0.0154966	-0.0120309	-0.0104137	-0.0144441	-0.015237	-0.0301073	-0.0161656	-0.0378914	-0.0042545	-0.00820244	0.0232888	-0.00124763	-0.0157138	-0.0179049	0.0142471	-0.0281264	-0.0293104	-0.0107146	0.000311354	-0.00873253	-0.0334865	-0.0193312	-0.0127099	-0.00332193	0.0184162	-0.00342673	0.0196206	-0.00275814	0.00288754	-0.0296619	-0.0302711	0.0215929	-0.0301263	0.0105219	-0.0149908	0.0315189	-0.0123173	-0.00586588	-0.0212988	-0.00583654
TCGA-A8-A09E-01A-11R-A00Z-07	0.0312315	0.0330164	-0.00805409	0.00774634	0.0486467	0.0105718	0.04168	0.019375	-0.0118885	0.0443831	0.0427685	0.0234505	-0.0183463	-0.0197772	0.0264712	0.0326761	0.00654401	-0.0244237	0.000115747	-0.0390372	-0.0457668	0.0501059	0.0386584	-0.00537669	0.0141231	-0.00227875	-0.0125222	-0.0120055	-0.0152128	0.0313047	0.0382638	-0.00850431	0.0125101	-0.0166906	-0.00597627	-0.0394417	-0.0114723	-0.00987304	0.0388658	0.0297257	-0.0235055	0.0288997	-0.0418484	-0.00296263	-0.0159301	0.0386735	-0.00536502	0.0462215	0.0247264
TCGA-E2-A14O-01A-31R-A115-07	0.033613	0.0237907	0.0136171	0.0338808	0.057787	0.0546069	0.0342503	0.0506551	-0.00266522	0.0470336	0.0621506	0.0652875	-0.0274972	-0.0237637	0.0564823	0.0357308	0.0281851	0.0225676	0.0289806	-0.0434741	-0.0357396	0.0689715	0.033556	-0.0328332	0.0448737	-0.0161256	-0.00748994	-0.0188821	-0.0266563	0.0196765	0.0362235	0.00149753	0.0420584	-0.0579694	-0.0427235	-0.056099	0.00604107	-0.000666743	0.051969	0.0135941	-0.043734	0.0270461	-0.0472911	0.01501	-0.0465193	0.0363716	0.00459117	0.0485014	0.0276048
TCGA-BH-A0H0-01A-11R-A056-07	0.0560586	0.0641869	-0.0592445	-0.0212373	0.0386876	-0.0105509	0.0438763	-0.00747473	-0.0230783	0.0627917	0.050976	-0.00338213	-0.0152031	-0.0164001	0.0171107	0.0483111	-0.0154307	0.0437267	0.0481448	-0.0655285	-0.0527706	0.0574991	0.0538663	0.025448	-0.00975873	0.0210554	-0.0251947	-0.00852349	-0.0145805	0.0629123	0.0511951	-0.0381739	-0.00768192	0.0105302	0.0204646	0.00854746	-0.0457687	-0.0351844	0.017589	0.051237	0.0207626	0.0656205	-0.0484138	-0.0434139	0.00536911	0.0391588	-0.00857991	0.0500145	0.0536741
TCGA-AR-A251-01A-12R-A169-07	-0.0358413	-0.0438163	0.0330675	-0.0698783	-0.0354402	-0.0422352	-0.0178731	-0.0501053	-0.0451451	-0.0223116	-0.0441118	-0.046017	0.0419077	0.0438677	-0.0348207	-0.0117184	-0.0453662	0.017876	0.00654704	-0.0012142	0.0367747	-0.0367674	-0.0112682	0.0226653	-0.0334909	-0.0561925	-0.0409516	-0.0143851	-0.0103125	0.00179173	-0.0230771	0.00556802	-0.0142956	0.0314441	0.00368457	0.0444566	0.00656907	0.0499263	-0.0377135	0.000866962	0.0271398	0.00630957	0.0256816	0.0124404	0.0379304	0.00106072	-0.0489954	-0.0116261	-0.062418
TCGA-D8-A27V-01A-12R-A17B-07	0.0154229	0.0240654	-0.0397853	-0.0119058	-0.0348586	-0.0305104	0.0166962	-0.0402814	0.0273005	-0.0112009	-0.0126809	-0.0348974	-0.0225525	-0.0275272	-0.0296748	-0.00104905	-0.0342525	0.00523242	0.0086557	-0.00965764	-0.0113377	0.00433025	0.0176812	0.0401362	-0.0348337	0.0377551	0.0279333	0.0190192	0.0242695	-0.00113811	0.0131038	-0.0374836	-0.0385733	0.0260135	0.0509134	0.0258254	-0.0398806	-0.0475561	-0.0348502	-0.0121585	0.0466179	0.000654283	-0.015691	-0.0430386	0.03191	0.0162404	0.0343934	0.00734088	0.00674893
TCGA-WT-AB44-01A-11R-A41B-07	-0.028787	-0.0108093	0.0278492	0.0911867	0.0404364	0.0453745	0.00131335	0.044165	0.0787653	-0.020348	0.00760215	0.0348825	0.0191757	0.0105159	0.0505759	-0.0113289	0.0678796	0.0233989	0.0129967	0.0153937	0.0145533	-0.00261604	0.00304779	-0.0374933	0.0489205	0.0266476	0.0749479	0.0171054	-0.0223929	-0.0234807	-0.00220663	0.0369107	0.0358769	-0.0317439	-0.0192895	-0.04046	0.0311507	0.0026079	0.0295793	-0.00694064	-0.0529996	-0.00982852	0.00303652	0.0313239	-0.0514837	0.00720201	0.0548733	-0.000662919	-0.0051656
TCGA-PL-A8LY-01A-11R-A41B-07	0.00996533	0.000368343	0.00858855	0.0415137	-0.030646	0.033887	0.0117585	0.0342969	0.0128624	0.00358384	-0.021989	0.02704	0.0165436	0.0110668	0.0332883	-0.00286669	0.0409468	0.0223456	0.0224749	0.0203666	0.0199704	-0.021385	0.0178438	-0.035087	0.0338062	0.0074385	0.0116806	-0.0289642	-0.0417328	0.0397987	0.01879	0.0311079	0.032186	-0.0264078	-0.0251715	-0.0110079	0.0306011	0.0092906	0.0311174	0.029036	-0.03585	0.0218707	-0.00276927	0.0293327	-0.0381167	0.0103814	0.022027	0.0171615	0.013169
TCGA-C8-A1HF-01A-11R-A137-07	-0.00668852	-0.0206586	0.0217359	-0.00438644	-0.0126198	0.0197091	-0.0186482	0.0189203	-0.0474181	-0.00871005	0.00284061	0.0166048	0.0314377	0.0252883	0.0149714	0.00258974	0.0111346	-0.0307665	-0.0333914	0.00455251	0.0341171	-0.0196611	-0.0316537	-0.0218763	0.0191503	-0.0413013	-0.0524088	-0.0592464	-0.0233468	-0.0187778	-0.0196496	0.0147351	0.0295821	-0.0299601	-0.0281461	-0.028643	0.0114257	0.0342774	0.0114859	-0.0170024	-0.0198977	-0.0172641	0.0168321	0.00765841	-0.000556199	-0.028682	-0.0414166	-0.0192051	-0.0140831
TCGA-AR-A24U-01A-11R-A169-07	-0.0431482	-0.0308281	0.0267788	-0.0422606	-0.0289411	-0.0294666	-0.0404907	-0.0420722	-0.0132621	-0.0347894	-0.0156246	-0.0305924	0.0193182	0.0221697	-0.0535215	-0.0136958	-0.0353492	-0.0158367	-0.0254618	0.0179234	0.0295422	-0.0306472	-0.0413577	0.0242704	-0.0389264	-0.0254979	-0.00872926	0.00410648	0.00697473	-0.0132879	-0.0447061	-0.0134843	-0.0250244	0.0205582	0.00984065	0.0100199	0.0035865	0.0128119	-0.0356295	-0.0205042	0.0371421	-0.0251558	0.0463755	-0.0118398	0.0300346	-0.0362902	-0.0182583	-0.0438764	-0.0390277
TCGA-OL-A6VO-01A-12R-A33J-07	-0.0220875	-0.0396697	0.0444189	-0.0148522	0.0027378	0.0338037	-0.00601993	0.0142171	-0.0519217	0.0165908	-0.0239119	0.0264039	0.0624937	0.0668072	0.0489746	0.0285303	0.0362409	-0.0420247	-0.0259709	-0.0269921	0.0284946	-0.0109668	0.00236081	-0.0531615	0.0317543	-0.0493451	-0.055454	-0.0584079	-0.0619406	0.0416237	-0.00363277	0.0410228	0.0339114	-0.0159744	-0.0379542	0.00727279	0.033579	0.0649733	0.0451614	0.0531299	-0.0386066	0.0428226	0.0233298	0.0546726	-0.0229047	0.00536495	-0.0505257	0.0151636	-0.0664944
TCGA-LD-A74U-01A-13R-A33J-07	-0.0104408	-0.0159261	0.00717024	0.0211802	-0.0153695	0.00321359	-0.0212409	0.00825603	0.0191759	-0.0267276	-0.0304545	0.00671628	-0.00759712	-0.00634713	-0.00302817	-0.0438079	0.0149536	-0.00273307	-0.00654128	0.0390551	0.0168651	-0.0273246	-0.0268011	-0.00757944	0.0137642	0.0230211	0.0208626	0.0278173	0.0188189	-0.0287755	-0.0191807	0.0211309	0.00728602	-0.00414377	-0.00470494	-0.0108948	0.0184752	-0.0109055	-0.0227014	-0.0321576	-0.00046936	-0.0368808	0.0196815	0.000340257	-0.0162694	-0.0164313	0.0173895	-0.0259219	0.0106653
TCGA-E2-A15T-01A-11R-A115-07	0.0421001	0.036511	-0.05935	-0.0341846	0.0217466	-0.0161787	0.0639892	-0.035899	-0.00816109	0.0553916	0.0362126	-0.0320985	-0.0367422	-0.0371235	-0.010033	0.0484553	-0.0316254	0.0556244	0.0586389	-0.0491494	-0.0564034	0.0577453	0.0539283	0.043158	-0.0333119	0.0215746	-0.00814295	0.0176295	0.0220526	0.0497845	0.0526547	-0.0433316	-0.0408431	0.0486088	0.0329156	0.0279434	-0.0553616	-0.0447147	0.0160329	0.0509407	0.0266002	0.045777	-0.0550814	-0.0412054	0.0325461	0.0523238	0.0114809	0.0497688	0.0511097
TCGA-BH-A0HI-01A-11R-A084-07	-0.0084947	0.0106905	-0.0137046	0.0179918	-0.00215636	-0.000553933	0.000243468	-0.00346689	0.0326711	-0.00873491	0.00024329	-0.0032585	-0.0343903	-0.0343703	-0.0144044	-0.00769925	-0.00793613	0.00650526	0.00742605	-0.00444663	-0.0187763	-0.00149721	0.00311913	0.0142754	-0.00448876	0.0278504	0.0339806	0.0247227	0.0277985	-0.0113092	0.000600874	-0.0214091	-0.0111958	0.000185917	0.00502128	-0.00236604	-0.00870999	-0.0352461	-0.00443604	-0.0190535	0.0171562	-0.0108502	-0.0116683	-0.0240684	0.00731647	0.00647844	0.0383634	0.00272205	0.0195158
TCGA-D8-A1JT-01A-31R-A13Q-07	0.0216691	0.0302831	-0.0365447	-0.0212295	0.0202809	-0.00926647	0.0213427	-0.0503675	0.00150875	0.0388339	0.0788949	-0.031117	-0.0351381	-0.0393477	-0.0257854	0.0862927	-0.0528451	-0.0380932	-0.0158579	-0.0682852	-0.0295341	0.0308939	0.0313699	0.0577382	-0.0531073	0.00292406	0.00522533	0.0146459	0.0618383	0.0567893	0.0216184	-0.0797339	-0.0559423	0.019296	0.0443125	0.02937	-0.0606574	-0.0286708	0.0225798	0.0485814	0.0409381	0.053487	-0.0315336	-0.0561345	0.0590374	0.0299617	0.00117306	0.0344389	0.0176078
TCGA-A8-A07B-01A-11R-A00Z-07	0.0357992	0.0127725	-0.0359459	-0.0184703	-0.00188486	-0.0188301	0.0374577	-0.0309818	-0.00897404	0.0273974	0.00866996	-0.017667	0.0180109	0.00750418	-0.00693251	0.0190582	-0.0201242	0.0320843	0.0350595	-0.0242887	0.001331	0.0226096	0.0259852	0.0252364	-0.0266008	-0.0105509	-0.00403696	-0.0110512	-0.00568815	0.000274771	0.0323888	-0.0173984	-0.0242633	0.021124	0.0217344	0.0159036	-0.0213161	-0.00320507	0.000640242	0.00546211	0.020685	0.00715554	-0.0335379	0.00187172	0.0359336	0.0314133	-0.0084874	0.0211198	-0.000550194
TCGA-D8-A1X9-01A-12R-A157-07	0.00871769	0.0120524	-0.0137586	-0.0281339	0.00174209	-0.0357078	-0.00665377	-0.0257458	0.000237874	0.000492665	0.0205218	-0.0319432	-0.0149233	-0.0164522	-0.0234742	0.00612145	-0.0333391	-0.0385314	-0.0295116	-0.00306891	-0.0160563	0.00598927	-0.00771947	0.0218529	-0.0260259	-0.00362843	-0.00103534	0.00541604	0.007288	-0.0172199	-0.013536	-0.0290113	-0.0294828	0.0148308	0.0221162	0.0338844	-0.022578	-0.00344721	-0.0272139	-0.0202246	0.0235628	-0.01425	0.000484747	-0.0163668	0.0282358	-0.00816157	0.00037672	-0.00615152	0.00712728
TCGA-E9-A229-01A-31R-A157-07	0.00563285	0.00928707	-0.00885497	-0.025459	-0.0108425	-0.0330157	-0.017163	-0.0260535	0.00120678	-0.0206279	-0.00969599	-0.0336533	-0.0190753	-0.0150521	-0.0271409	-0.0157668	-0.0221867	-0.0477404	-0.0370675	0.0238951	0.00560824	-0.00722749	-0.0226105	0.0274864	-0.0261095	0.0166655	0.00426093	0.0227779	0.0299045	-0.0406088	-0.0189525	-0.0189082	-0.0219765	0.037344	0.0216916	0.0246106	-0.0169006	-0.00536396	-0.0378556	-0.0354142	0.0295842	-0.0311915	0.0107382	-0.0218914	0.0211351	-0.016878	0.00256217	-0.0188434	-0.00954181
TCGA-D8-A3Z6-01A-11R-A239-07	0.0126761	0.00919545	-0.011064	0.0393291	0.00156083	0.0249589	0.00859575	0.0214869	0.0389158	0.00366776	-0.00973493	0.0187561	-0.0248876	-0.0283861	0.0206733	-0.0166509	0.024158	0.00141467	0.00962391	0.00570346	-0.018915	-0.00338935	0.0138274	-0.00652225	0.0266734	0.0267048	0.0398329	0.0366899	0.0041088	-0.0125427	0.0127953	0.00142804	0.00620241	-0.00781499	-0.0112832	-0.0187383	0.00564946	-0.0304567	0.00643151	-0.00750154	-0.00916717	-0.000604945	-0.0184042	-0.00199613	-0.0231238	0.01996	0.044154	0.0116108	0.0283002
TCGA-UU-A93S-01A-21R-A41B-07	0.00690145	-0.00665393	0.0707292	0.0393527	0.0433335	0.0689202	0.0192544	0.0525841	-0.0329442	0.0279634	0.0308831	0.0723111	0.0297886	0.030274	0.0364767	0.0416647	0.0516346	-0.0397149	-0.0227774	-0.0321381	-0.00804652	-0.0051749	0.0237576	-0.0508666	0.0605782	-0.062844	-0.0321929	-0.0354738	-0.0321358	0.055235	0.0228073	0.0439654	0.0653433	-0.0596975	-0.070098	-0.0639316	0.0502211	0.0575429	0.0789741	0.0530983	-0.0613691	0.0478106	-0.0244855	0.0442607	-0.0465544	0.0171605	-0.0423229	0.0392069	-0.00823562
TCGA-E9-A247-01A-11R-A169-07	0.0409469	0.0368987	-0.0210952	0.00814709	0.0108313	0.00698682	0.0377737	0.0149892	-0.0215771	0.0394748	0.0295223	0.00995031	-0.0115083	-0.00803288	0.0341338	0.0239864	0.00890694	-0.0226773	0.00340465	-0.025082	-0.0291481	0.0404689	0.0342508	0.00224636	0.00255497	0.00186093	-0.0258601	-0.02772	-0.0207608	0.0158169	0.0362433	-0.00868708	0.00668214	-0.0109558	0.00888038	-0.000631376	-0.0280804	-0.00119571	0.0182599	0.0207005	-0.016473	0.0203457	-0.0359027	-0.00153929	-0.00513278	0.0400906	-0.013568	0.041178	0.0085182
TCGA-E9-A2JS-01A-11R-A180-07	0.0372955	0.0280097	-0.026196	-0.00905981	0.0293665	0.00797691	0.0217524	0.0181308	-0.0246022	0.0409835	0.0367198	0.0148465	-0.00890407	-0.00757751	0.0254033	0.0188596	0.00496162	-0.00767152	0.0049924	-0.0213566	-0.0189354	0.0209052	0.0246308	-0.00242919	-0.00108085	-0.0126464	-0.0269361	-0.0226217	-0.0297339	0.00532917	0.0256591	-0.00304783	0.0104016	-0.020161	-0.0087158	-0.0148992	-0.0157502	-0.00379182	0.0196699	0.00844025	0.00220192	0.0110771	-0.0223871	-0.00737192	-0.00850366	0.0227362	-0.0289619	0.0173289	0.022761
TCGA-A2-A1FV-01A-11R-A13Q-07	0.0257185	0.0359738	-0.0697691	-0.0368882	-0.0185248	-0.04811	0.0513288	-0.0575556	0.0178727	0.0201945	0.0197847	-0.0567159	-0.0107947	-0.0227653	-0.0265388	0.0114053	-0.0458433	0.073452	0.0663321	-0.0266609	-0.0383061	0.0152413	0.0485575	0.0588754	-0.0655836	0.0339374	0.0214892	0.0133157	0.0486423	0.0175492	0.0433554	-0.0613228	-0.068159	0.0413617	0.0835783	0.0477886	-0.0676258	-0.0568893	-0.0315207	-0.00445826	0.0587234	0.0254245	-0.0319974	-0.0780719	0.0674184	0.0572034	0.015287	0.0283206	0.0114773
TCGA-E9-A5UP-01A-11R-A28M-07	0.00875847	0.043135	-0.0300489	0.052704	0.0953224	0.0487969	0.0132205	0.0196998	0.057896	0.0423515	0.0626199	0.0289753	-0.0328837	-0.032034	0.0517103	0.0824641	0.0238946	-0.0174777	-0.00465212	-0.0821561	-0.0558079	0.0722939	0.0505336	-0.00705168	0.0216217	0.0419473	0.0626867	0.0481625	0.0105652	0.0992558	0.025384	-0.00618736	0.0140411	0.00250282	0.00485088	-0.00812204	-0.00878255	-0.0136233	0.0743194	0.102814	-0.0178636	0.0853468	-0.0425095	0.0190218	-0.029642	0.0221068	0.0470246	0.0546768	0.0641976
TCGA-AR-A24Q-01A-12R-A169-07	-0.0131019	-0.0449985	0.0128592	-0.0407622	-0.051314	-0.0431131	-0.0124275	-0.0200076	-0.0319871	-0.0227952	-0.0604314	-0.0212074	0.0463432	0.0469117	-0.0306948	-0.0475868	-0.014324	0.0253841	0.00968847	0.045011	0.0483464	-0.053678	-0.0117192	0.00565695	-0.0183588	-0.0400383	-0.0313101	-0.0235065	0.00279461	-0.0318099	-0.00941791	0.00937498	-0.00674352	-0.00313717	-0.00305984	0.0432826	0.0122029	0.0270853	-0.0355503	-0.0158185	0.0160928	-0.0214612	0.0261375	0.00955962	0.0281398	-0.0127622	-0.0254239	-0.0255483	-0.0501409
TCGA-D8-A73U-01A-11R-A33J-07	-0.0478234	-0.0161557	0.0151656	0.0256512	-0.00940114	0.00378715	-0.0617264	-0.00380418	0.0531877	-0.0561329	-0.025416	-0.00553123	-0.00813607	-0.005649	-0.0105781	-0.0260174	0.0112251	-0.0439449	-0.0585874	0.0358963	0.0268592	-0.0183059	-0.0688137	0.0112802	0.00279408	0.0328518	0.0530689	0.0568205	0.0409434	-0.024337	-0.0573623	0.0192409	0.00432044	0.0180246	0.011924	0.00579704	0.0227178	-0.00842575	-0.0137861	-0.0251054	0.0083367	-0.0441492	0.0501098	0.0107854	-5.3368e-05	-0.0715762	0.0388572	-0.0574394	-0.000862028
TCGA-C8-A1HJ-01A-11R-A13Q-07	-0.0132871	-0.0273609	0.0386956	-0.0471504	-0.0651602	-0.0160172	0.0099836	-0.00987326	-0.0740312	0.00713216	-0.0537913	-0.00766237	0.0640912	0.0620515	-0.00128265	0.0130226	0.00821033	0.0143338	0.0108011	-0.00813292	0.0283453	-0.0558402	0.0112431	-0.0298203	-0.019865	-0.0799871	-0.0784367	-0.107407	-0.0651032	0.0194826	0.00952029	0.0152229	0.0195037	-0.0277853	-0.00788654	-0.00875457	0.0153371	0.0473205	0.000383318	0.00351149	-0.0240633	0.0216777	0.00994575	0.0187443	0.0351389	0.0190182	-0.0673335	0.00556967	-0.0730324
TCGA-B6-A408-01A-12R-A24H-07	-0.0126305	0.011913	-0.000237611	0.0367822	0.0110013	0.0197201	-0.0191975	0.0257566	0.0248842	-0.0109589	0.0117418	0.0194832	-0.0101617	-0.0119299	0.0400767	0.00280045	0.0213785	-0.0507855	-0.0402173	-0.00405993	-0.00435304	0.015748	-0.0139105	-0.0121381	0.0225137	0.0245816	0.0265455	0.0237943	0.00530019	-0.00307247	-0.0224045	0.0230278	0.0227367	-0.00866896	-0.0148513	-0.00966103	0.0099029	-0.000996037	0.0163453	-0.00924266	-0.0187415	-0.00402218	0.0148153	0.0130556	-0.0318818	-0.0218457	0.0266091	-0.00855566	0.0171662
TCGA-C8-A137-01A-11R-A115-07	0.0443917	-0.00450194	-0.01396	-0.0144714	-0.0161352	0.00308174	0.0544644	-0.00707554	-0.024108	0.0339465	0.00401135	0.00737512	0.013332	0.0112825	0.00615979	0.0148587	-0.014843	0.0423341	0.0497241	-0.0211994	-0.0165505	0.00820299	0.0419341	-0.00365306	-0.00342767	-0.0418024	-0.0235659	-0.033901	-0.0258356	-0.0040309	0.0533599	-0.0151491	-0.0109617	-0.00797753	-0.0143458	-0.00546752	-0.00674069	-0.0035051	0.0132944	-0.00449086	0.0102302	0.00933339	-0.0437482	-0.0226445	0.00850517	0.0593374	-0.0220465	0.0370728	0.00575818
TCGA-LL-A8F5-01A-11R-A36F-07	-0.0309717	-0.0813186	0.0716126	0.0383705	0.00523621	0.0583185	-0.0194541	0.0685539	-0.0387538	-0.0192776	-0.0145581	0.0638821	0.0515922	0.0587131	0.0402397	-0.0225098	0.0558713	-0.0303842	-0.0334426	0.0242734	0.043574	-0.0110261	-0.0184697	-0.0711949	0.0669674	-0.0654525	-0.0447211	-0.0628659	-0.0568026	-0.00603132	-0.0144083	0.0673014	0.0802279	-0.0677043	-0.0899279	-0.0641213	0.0772683	0.0732308	0.0409981	0.0173852	-0.0637806	0.0029538	0.0240051	0.0733433	-0.0623724	-0.0259547	-0.0528954	-0.0132447	-0.0254586
TCGA-A8-A07S-01A-11R-A034-07	0.0341526	0.0272685	-0.032313	-0.0121421	0.0208015	-0.0131428	0.0207632	-0.00956864	-0.00178679	0.0264447	0.0135224	-0.00367108	-0.0211097	-0.0163045	-0.00162273	0.0246997	-0.00350841	0.00228531	0.0121003	-0.0182985	-0.0292161	0.0244813	0.0221635	0.027408	-0.0037529	0.0163711	0.00101082	0.0147602	0.0187811	0.010852	0.0219438	-0.0376575	-0.00772261	0.00916659	0.0145301	-0.00314744	-0.024616	-0.022237	0.00876844	0.0163634	0.0109946	0.015747	-0.0364812	-0.0217293	0.00706777	0.0219559	0.00918655	0.0236759	0.0169227
TCGA-D8-A1JJ-01A-31R-A14M-07	0.00739518	-0.0236676	0.00707737	-0.0293007	-0.0147083	-0.0319898	0.00339751	-0.0248525	-0.0171542	-0.00441168	-0.00765577	-0.0209751	0.00256371	0.00324686	-0.0328153	-0.00984378	-0.0225842	0.00107619	0.0008205	0.0140267	0.00148613	-0.00920106	-0.00668319	0.0186664	-0.0249368	-0.0302739	-0.0151225	-0.0150819	0.00263951	-0.0293742	-0.00419322	-0.0174063	-0.00806523	0.0137513	-0.00165595	0.00695	-0.00574325	0.00305383	-0.0248047	-0.0177065	0.0187883	-0.0197406	-0.00402442	0.000897562	0.0351312	0.000812281	-0.0139922	-0.00806676	-0.00703145
TCGA-A7-A4SE-01A-11R-A266-07	-0.0381024	-0.0548205	0.0332628	-0.0137311	-0.0381998	0.00403062	-0.0237065	-0.0070574	-0.0346082	-0.0204667	-0.0664881	-0.010187	0.0429411	0.0494741	0.000974481	-0.0449895	0.0275277	-0.0245716	-0.0189714	0.0449993	0.037622	-0.0639664	-0.0111651	-0.0323249	0.0100082	-0.0287068	-0.0310841	-0.00678423	-0.0301299	-0.0367562	-0.0189987	0.0395167	0.0131073	0.0176567	-0.0102734	0.018843	0.0412369	0.0514894	-0.0151974	-0.0317159	-0.0180007	-0.0275662	0.0284209	0.0309315	-0.00537998	-0.00308166	-0.0296008	-0.0125131	-0.0598516
TCGA-UL-AAZ6-01A-11R-A41B-07	0.027473	0.00738465	-0.00217794	0.0455883	0.0543607	0.0590053	0.0304241	0.0665825	-0.0111295	0.0486943	0.0597817	0.0612033	-0.00656074	-0.00659188	0.0704292	0.0451564	0.0522499	-0.0322805	-0.0120114	-0.0325397	-0.0203216	0.0351283	0.0372568	-0.0564243	0.0509393	-0.0339716	-0.0127529	-0.0438702	-0.0435339	0.0422764	0.0306949	0.02448	0.0510722	-0.0626943	-0.0504811	-0.0521236	0.0237473	0.0261935	0.058391	0.0469663	-0.0603123	0.0364814	-0.0313183	0.0235877	-0.0410359	0.0230419	-0.0144301	0.0304349	0.0264702
TCGA-BH-A0BR-01A-21R-A115-07	-0.0255735	-0.0447584	0.0359381	-0.00687947	-0.0345727	-0.016583	-0.0273607	-0.0121049	0.00906874	-0.0295381	-0.0356087	-0.00696381	0.00779705	0.0144146	-0.0232191	-0.0291596	-0.00456389	0.0032013	-0.00671187	0.0426551	0.0182244	-0.0326052	-0.0300564	-0.000249197	0.00523566	-0.0180747	0.0114576	0.0194806	0.0168541	-0.0453252	-0.0280327	0.00857581	-0.00530261	0.0104049	-0.0273677	-0.00529849	0.020022	0.0108013	-0.0241388	-0.0376201	0.00508895	-0.0490005	0.0231183	0.00646922	0.00567749	-0.018649	-0.00191273	-0.0297448	-0.0201506
TCGA-AC-A5XS-01A-11R-A29R-07	-0.0370923	-0.00281196	0.0308632	0.0412446	0.0482265	0.0415029	-0.0330685	0.0376784	0.0106832	-0.0250868	0.0211939	0.0197491	0.00314345	0.00396901	0.0245659	-0.00975749	0.0263144	-0.0424703	-0.0389447	0.00590704	-0.00180248	0.0177207	-0.0252018	-0.0330578	0.0347967	0.00754213	0.00927004	-0.00354524	-0.00609575	0.00190388	-0.0320088	0.0282479	0.0355136	-0.0308947	-0.014391	-0.0378324	0.0284593	-0.00213592	0.0238704	-0.00317088	-0.0316528	-0.0122038	0.0185392	0.0152712	-0.0255465	-0.0308155	0.00945201	-0.0207323	0.00373312
TCGA-E2-A1LS-01A-12R-A157-07	0.00435887	-0.00259656	0.030732	-0.000398069	-0.0445786	-0.0141036	0.0288753	-0.00930954	0.0168046	0.00814193	-0.0431948	0.00204027	0.0636515	0.0589353	0.0066533	0.0229615	-0.0235116	0.0507888	0.0456168	-0.0174996	0.0398755	-0.0243665	0.0266318	0.00147825	-0.0292492	-0.0108653	0.0200956	-0.0219071	0.014368	0.0341129	0.0367568	0.0043484	-0.00866876	-0.0201157	0.0152795	0.00708594	-0.00794675	0.00996313	0.00405218	0.0324747	0.0131385	0.033757	-0.0132226	0.0121417	0.0202108	0.036355	-0.0016985	0.0211603	-0.0498982
TCGA-AR-A2LR-01A-12R-A18M-07	-0.00117862	-0.0451944	0.012532	-0.0334844	-0.0666143	-0.0220771	-0.00360501	-0.0173422	-0.0477222	-0.00257916	-0.0461304	-0.0129057	0.0551554	0.0505247	-0.0115104	-0.0414742	0.0120856	0.0270464	0.0195437	0.0315741	0.030652	-0.0368397	-0.00613573	-0.0077766	-0.0010361	-0.0300017	-0.0538802	-0.046955	-0.0262944	-0.0217197	0.0018663	0.0332791	-0.00994274	0.0106439	-0.00242755	0.0145538	0.0209982	0.031207	-0.0271088	-0.0131511	-0.004787	-0.0134527	0.0183605	0.0156824	0.00539439	0.00893968	-0.0376215	-0.014662	-0.0487327
TCGA-EW-A1PA-01A-11R-A144-07	0.00930085	0.024076	-0.0172093	-0.0137616	-0.0118286	-0.0208846	0.00779358	-0.00336605	-0.00740765	0.0110498	0.00936901	-0.0174764	-0.0199926	-0.0241364	-0.00243141	0.00411749	-0.00706078	0.014483	0.0126783	-0.00294571	-0.014243	0.023973	0.0137714	-0.000178556	-0.0185608	0.0082956	-0.00858473	0.0143566	0.0253926	0.00785724	0.00580193	-0.00423165	-0.0203973	0.0186508	0.0182487	0.0186917	-0.0189965	-0.0039999	-0.00823732	-0.00710861	0.0112736	0.00164116	-0.00565855	-0.0183198	0.000416016	0.011182	-0.00876193	0.00761226	0.0259011
TCGA-E9-A1RF-01A-11R-A157-07	-0.00951893	-0.0160269	0.0233613	-0.00126726	-0.00497451	-0.00172388	-0.0199476	0.0130427	0.00414025	-0.0149007	0.0100919	0.0121764	-0.00410032	-0.00449259	0.00078834	-0.0057949	0.0011771	-0.0189322	-0.0211988	0.0196399	-0.00117808	-0.0145467	-0.0225963	-0.00173342	0.00815507	-0.005644	0.00737722	-0.0115222	-0.00414084	-0.0217892	-0.016128	0.00639353	0.0173887	-0.0222573	-0.0155291	-0.0197839	0.011181	-0.00380416	-0.00778636	-0.0234894	-0.00175964	-0.0284959	0.00870377	0.004722	-0.0165304	-0.0200336	0.00211522	-0.0219269	-0.0103015
TCGA-A2-A3XY-01A-11R-A239-07	-0.0671989	-0.0610121	0.0545209	0.00637881	-0.034413	-0.0115676	-0.0499481	0.0165778	-0.0228814	-0.0377714	-0.0562189	0.0168374	0.0488754	0.0511096	0.00795916	-0.0588708	0.026487	-0.0342717	-0.0393681	0.0527163	0.0532362	-0.0375323	-0.0374616	-0.0452784	0.0282167	-0.0294089	-0.023885	-0.0214437	-0.0392152	-0.0371494	-0.0464226	0.0559362	0.0259716	-0.0155103	-0.0410412	-0.00363176	0.0614478	0.0403595	-0.0154975	-0.0251762	-0.0366771	-0.0370307	0.0550283	0.0439637	-0.0215675	-0.03186	-0.0213085	-0.0417478	-0.0436079
TCGA-D8-A1XT-01A-11R-A14M-07	-0.0166016	-0.038686	0.0221574	-0.0312645	-0.0439778	-0.0205726	-0.0293734	-0.0227718	-0.0125683	-0.0228736	-0.0296179	-0.0296285	0.0347987	0.0335981	-0.0274882	-0.0228247	-0.0318783	-0.0529579	-0.0413949	0.0276877	0.0255658	-0.0330977	-0.0274327	0.0118373	-0.0306052	-0.0249072	-0.0108403	0.0109628	0.03311	-0.0317562	-0.0317113	-0.000366388	-0.0158755	0.0250609	-0.00857553	0.0232826	0.00892371	0.0276227	-0.0300133	-0.0377878	0.0178274	-0.0261154	0.0232484	0.00389338	0.0239024	-0.012865	-0.023874	-0.022028	-0.054584
TCGA-A8-A07W-01A-11R-A00Z-07	0.0237517	0.00283756	-0.000935702	-0.0274349	-0.00137846	-0.0101366	0.00925877	-0.00395865	-0.0285193	0.0234358	0.011084	0.00763555	-0.00672225	-0.00934071	0.00481476	0.00666558	-0.0207807	0.0197944	0.0172388	-0.0141542	-0.00472124	-0.0043181	-0.000507736	0.00160295	-0.00465981	-0.0263386	-0.0303253	-0.00474467	-0.00175531	0.000408398	0.00242951	-0.00548926	-0.000175268	0.00146312	-0.00898837	-0.00157159	-0.0076125	0.000549036	0.00183012	0.000522	0.00642127	-0.00321079	-0.0075696	-0.00684224	0.00590169	0.00383679	-0.0219928	-0.00154414	0.00215345
TCGA-AC-A5XU-01A-11R-A28M-07	0.0245197	0.0110331	-0.013355	0.0160301	0.0163282	0.0224681	0.0165828	0.0289445	-0.0104748	0.0199586	0.0270873	0.015291	-0.00550633	-0.0103691	0.0294384	-0.00630769	0.0264113	0.0251004	0.0241065	0.000879787	-0.0214426	-0.0142239	0.0193745	-0.0211355	0.0192644	0.00237207	-0.00232977	-0.0116634	-0.0229933	-0.0136954	0.0249018	0.0169299	0.0129931	-0.00329453	-0.00260116	-0.0100395	0.00130325	-0.00478789	0.00890532	-0.00893056	-0.0213048	-0.00512294	-0.0163575	0.0220495	-0.0218118	0.0166145	3.73498e-05	0.0125789	0.0189326
TCGA-A2-A0YI-01A-31R-A10J-07	-0.0122439	0.0115191	-0.0234353	0.000680634	-0.0237299	-0.0319216	-0.0372367	-0.0376872	0.0458532	-0.0317731	-0.0246381	-0.0351941	-0.02172	-0.0255751	-0.0418359	-0.00480108	-0.0350901	-0.00984944	-0.0169272	0.00693351	0.000270514	0.00443545	-0.0277142	0.0351871	-0.040107	0.0307444	0.0454505	0.0377528	0.0417439	-0.00416757	-0.035676	-0.0251396	-0.0370791	0.0283116	0.0461253	0.0242149	-0.0251389	-0.0282535	-0.0267453	-0.0191144	0.0409342	-0.0164309	0.0180916	-0.0451567	0.0381917	-0.035553	0.0439219	-0.0324773	0.0001395
TCGA-E9-A245-01A-22R-A16F-07	0.0261778	0.0283092	-0.0339383	0.0129212	0.025945	0.00328595	0.0255257	0.0112451	0.014789	0.0251575	0.0389092	0.0145751	-0.0320873	-0.0396604	0.00604031	0.01237	-0.00238024	0.0187902	0.0229315	-0.0207344	-0.0336608	0.0181734	0.0322461	0.00867619	0.00775658	0.0129425	0.0166778	0.00173681	0.00715326	0.022771	0.0337	-0.0119997	0.00553955	-0.019188	-0.00395701	-0.0114342	-0.0111467	-0.0195146	0.00472999	0.0148653	0.00266428	0.0180979	-0.0356199	-0.00517453	-0.015673	0.0272209	0.024214	0.0321149	0.0475199
TCGA-AC-A2FE-01A-11R-A19W-07	-0.0497032	-0.00859371	0.00499361	0.0181948	0.00355278	0.00675671	-0.0438767	0.000471135	0.0257043	-0.0349516	-0.0103188	-0.0045268	-0.0152549	-0.0162666	-0.00315984	-0.0269363	0.012563	-0.0212661	-0.0271259	0.0243022	0.00998283	-0.0126452	-0.0321337	0.000630993	-0.000304822	0.0221864	0.0263773	0.0228725	0.00945178	-0.0198264	-0.0406117	0.00795133	-0.00329517	0.0102209	0.0101745	-0.0109214	0.0103014	-0.0149902	-0.0135997	-0.0243261	-0.0017856	-0.0246271	0.037518	-0.00663351	-0.0066936	-0.0370185	0.0252868	-0.0299006	0.0159662
TCGA-BH-A1EY-01A-11R-A13Q-07	-0.0111419	-0.00378203	-0.0073193	-0.00114353	-0.0186387	-0.0160148	-0.0233249	-0.0157562	0.0246434	-0.0180612	-0.0027676	-0.0181651	-0.0206489	-0.0126204	-0.0313952	0.000102696	-0.0212119	0.00287552	-0.00513317	0.0180401	0.00966611	-0.0158486	-0.0298208	0.0334554	-0.0240581	0.00884555	0.0261902	0.0357714	0.0455538	-0.0264775	-0.0205388	-0.0201603	-0.021754	0.00770781	0.0100945	0.00117498	-0.00679355	-0.00780564	-0.0289221	-0.0269889	0.0192374	-0.0280567	0.0244427	-0.0275566	0.0209233	-0.0243005	0.0214236	-0.0278419	0.00325191
TCGA-AN-A049-01A-21R-A00Z-07	0.00750828	0.00669265	-0.00541482	-0.00737974	0.0264161	-0.00391742	-0.00444209	0.00433105	-0.005668	-0.00222387	0.0194546	0.00174816	-0.0267218	-0.0211412	0.00522533	-0.000622807	-0.00823824	-0.0364622	-0.0217946	0.00440996	-0.0219532	0.0100643	-0.00665042	-0.00487976	0.00714988	-0.0055098	-0.00518363	0.00033448	-0.00236895	-0.0154585	-0.00491537	-0.0158967	-0.00189523	-0.00576449	-0.00762299	-0.00337287	-0.00644013	0.00160326	-0.00842208	-0.0100833	0.00795681	-0.0153449	-0.00447197	0.00168167	0.00373682	-0.0036532	-0.00736173	0.000723649	0.00280686
TCGA-A8-A09V-01A-11R-A034-07	0.0385931	0.0492694	-0.0630459	-0.0355756	0.0150226	-0.041335	0.0370398	-0.0470984	0.0108858	0.0139301	0.0038827	-0.0602116	-0.036065	-0.0361385	-0.0290177	0.00678592	-0.0260404	0.0332742	0.0365395	-0.0154487	-0.0236417	0.00922918	0.0355802	0.0557518	-0.0389946	0.0619985	0.0142573	0.0494315	0.0499129	-0.00668307	0.0317004	-0.053442	-0.0469474	0.069476	0.0662726	0.049873	-0.0584237	-0.0524206	-0.0305897	0.000397498	0.048997	0.00754061	-0.0326824	-0.0472074	0.0362099	0.0363095	0.0255283	0.0218201	0.0199367
TCGA-E9-A22G-01A-11R-A157-07	-0.00651973	-0.0181483	0.0309234	-0.0279417	-0.0407936	0.0390671	0.0111217	0.0189858	-0.0702315	0.0290285	-0.0380728	0.0207051	0.0692772	0.0697631	0.0314049	0.0302582	0.0281965	-0.00881476	-0.00328242	-0.0339931	0.0259374	-0.0179977	0.0149244	-0.0417959	0.0253078	-0.0591378	-0.0744933	-0.0852237	-0.0528417	0.0449705	0.0213115	0.043245	0.0366513	-0.0365167	-0.0154327	-0.00267444	0.0224816	0.075094	0.0350841	0.0504329	-0.0337656	0.0473986	-0.000890734	0.0659917	0.00812451	0.0210789	-0.0678644	0.0194887	-0.0876247
TCGA-E9-A295-01A-11R-A16F-07	0.00929112	0.00703106	-0.00931805	0.0236557	-0.00908155	0.0125488	0.0149575	0.0202095	0.0160812	0.00595038	0.012304	0.015846	-0.0107336	-0.0179038	0.0120549	-0.0123454	0.0102203	0.0169121	0.0147541	0.000442445	-0.0233671	-0.00344813	0.00657128	-0.0103752	0.0210223	0.00953716	0.014199	-0.00426833	-0.0143987	-0.0103759	0.0134516	0.00157291	0.00894414	-0.0195696	-0.00225554	-0.00886862	-0.00243163	-0.0125257	-0.00915228	-0.0165437	-0.0067362	-0.0113246	-0.00456858	0.000104061	-0.0111803	0.014121	0.0151965	0.00895946	0.0163652
TCGA-BH-A5J0-01A-11R-A27Q-07	-0.013148	-0.0151418	0.0309436	0.0713847	0.0403147	0.0547265	-0.0217241	0.0619964	0.0186844	-0.0155379	0.0181868	0.0598437	-0.0109066	-0.00920566	0.0339497	-0.0232332	0.0577598	-0.0275109	-0.0306869	0.0270182	0.00601403	0.00677866	-0.0317844	-0.0510707	0.0634809	0.00396024	0.0172094	-0.0045865	-0.0114834	-0.0271934	-0.0283377	0.0406262	0.0532356	-0.0594787	-0.0495403	-0.0640286	0.0393484	0.012553	0.0305308	-0.0114581	-0.058942	-0.0306085	0.0217481	0.0323944	-0.0684171	-0.0362871	0.0139416	-0.0242471	0.0192293
TCGA-E2-A2P5-01A-11R-A19W-07	0.0155976	0.0221636	-0.000359104	0.0242912	0.0165621	0.0253084	0.0189664	0.043328	-0.0196645	0.0232602	0.0226626	0.042942	-0.00471985	-0.00321752	0.0331003	-0.0004222	0.0358176	0.014721	0.0190529	-0.00512899	-0.0159689	0.00894428	0.0207843	-0.0339046	0.0406003	-0.00496767	-0.0174428	-0.032542	-0.0555654	-0.00113392	0.0170631	0.0134471	0.0350051	-0.0380807	-0.0237283	-0.040127	0.00822655	0.0150366	0.0208837	0.00516006	-0.033998	0.00865475	-0.0152165	0.0252443	-0.0400868	0.0169239	-0.00894359	0.020126	0.00830186
TCGA-S3-AA11-01A-31R-A41B-07	0.0391832	0.0354427	-0.0307034	0.0201799	0.0165197	0.00783764	0.040219	0.00370223	0.0114032	0.0370634	0.01457	0.00787688	-0.0166772	-0.0176433	0.0182893	0.0198929	0.0117811	0.0126375	0.028675	-0.0240635	-0.0342555	0.0250817	0.0483781	0.00286277	0.0133383	0.0316101	0.0178753	0.0256146	0.0146103	0.0229573	0.0463623	-0.00951061	-0.00327885	0.00874953	0.00980902	0.0100496	-0.013113	-0.0263841	0.0245065	0.0282038	-0.00604878	0.0288651	-0.0396642	-0.0118367	-0.0156048	0.0430523	0.0122741	0.0473482	0.0222231
TCGA-D8-A27L-01A-11R-A16F-07	-0.0141672	0.00509562	-0.0251875	-0.0197542	-0.0234679	-0.0355129	-0.0149296	-0.0302751	0.0229431	-0.0298332	-0.0215	-0.0370542	-0.0200022	-0.0161264	-0.0283042	-0.0239266	-0.021015	0.00519691	-0.00336805	0.0256571	0.00380183	-0.00957902	-0.0164734	0.0295312	-0.0308024	0.0297653	0.025187	0.036283	0.0393002	-0.0302781	-0.0196858	-0.02126	-0.0340899	0.0410741	0.0298251	0.0351864	-0.0154414	-0.0233158	-0.0374212	-0.0264477	0.0289693	-0.0269248	0.017059	-0.0315701	0.02516	-0.0165185	0.0264652	-0.023126	0.00431549
TCGA-E2-A56Z-01A-12R-A29R-07	0.0335155	0.0375239	-0.0164731	0.0358666	0.0565423	0.0450563	0.0371893	0.0395643	0.000148422	0.0454659	0.0647171	0.0311543	-0.0113696	-0.0186097	0.0444113	0.0364691	0.0183902	-0.003806	0.00976159	-0.0413335	-0.0400399	0.0329104	0.0389385	-0.0215756	0.0357677	0.0180432	0.000870783	-0.00119488	0.00240147	0.0307934	0.0356878	0.00861769	0.0255058	-0.0307898	-0.00673528	-0.0240515	-0.0131226	-0.00650523	0.052855	0.016601	-0.0348711	0.0316371	-0.0297834	0.0256334	-0.0371008	0.0275792	0.000746062	0.0403948	0.0335723
TCGA-E2-A1B1-01A-21R-A12P-07	-0.0424423	-0.0161541	-0.0107121	-0.0419875	-0.0362583	-0.0523892	-0.0350071	-0.058294	0.00389025	-0.0462122	-0.0195723	-0.0611704	-0.00479776	-0.00338198	-0.0595205	-0.0251867	-0.0545702	-0.046135	-0.0442343	0.0316273	0.0221492	-0.0281019	-0.0421841	0.045071	-0.0559608	0.012746	0.00193755	0.0188005	0.0345154	-0.0311967	-0.0390917	-0.0270388	-0.0531828	0.0528788	0.0441899	0.048064	-0.0167979	-0.0133764	-0.0544502	-0.0424722	0.0549676	-0.0424589	0.0384973	-0.0233803	0.0543566	-0.0324802	0.0078654	-0.0440686	-0.0261179
TCGA-E2-A15A-01A-11R-A12D-07	0.0149536	0.0226257	-0.000588166	-0.0248313	0.00467815	-0.0149106	0.00252643	-0.0149888	-0.017618	0.0173162	0.0140975	0.00324917	-0.0190906	-0.0145883	-0.0028052	0.0155575	-0.0218029	-0.0141667	-0.0116657	-0.00946181	-0.0128256	0.0195078	-0.00600269	0.0147711	-0.0166256	-0.0210701	-0.0192887	-0.00279112	0.00514114	-0.00120511	-0.00408113	-0.0135771	-0.011047	0.0135993	0.00443409	0.0183014	-0.00818988	0.000940652	-0.00175167	0.00273775	0.0187379	-0.00428993	-0.00271412	-0.00619189	0.015867	-0.00550093	-0.0201725	-0.000244685	0.00444979
TCGA-D8-A27T-01A-11R-A16F-07	-0.0179413	0.00110697	-0.0116707	-0.0139718	-0.0144021	-0.0171094	-0.0187552	-0.0109015	0.0103336	-0.0270793	-0.00434159	-0.0197488	-0.0211316	-0.0163472	-0.0180625	-0.0247484	-0.0101971	-0.0337413	-0.0288584	0.0205022	0.000344165	-0.0034247	-0.0220397	0.0149616	-0.00676639	0.0222574	0.0110476	0.0187856	0.0136708	-0.0346762	-0.0199123	-0.0105283	-0.0189381	0.0183773	0.0169964	0.012847	-0.00806392	-0.0222717	-0.0346968	-0.0339668	0.0173851	-0.0269415	0.0145585	-0.0272954	0.0120169	-0.0160075	0.0179832	-0.0222975	-0.00488089
TCGA-AR-A1AJ-01A-21R-A12P-07	-0.0532017	-0.043358	0.0352581	-0.0390405	-0.0473043	-0.0108252	-0.07576	-0.0278632	-0.0391649	-0.0440799	-0.0518233	-0.0144888	0.0488617	0.0481665	-0.0194985	-0.0117654	-0.00746658	-0.0701261	-0.0745967	0.0315266	0.0541749	-0.0412465	-0.0651532	-0.000521378	-0.028974	-0.0305174	-0.0342371	-0.0145316	-0.0101465	-0.00425661	-0.0674984	0.0165496	-0.00828526	0.0271291	-0.00896266	0.0156446	0.0334842	0.0400514	-0.0249892	-0.0200637	0.0138261	-0.0256351	0.0677157	0.0180424	0.0293253	-0.0659269	-0.0479767	-0.0578953	-0.0547938
TCGA-BH-A0HA-01A-11R-A12P-07	-0.00767405	0.00481268	0.0221375	0.0296129	0.00332052	0.0155158	-0.0127525	0.0307864	0.023297	-0.017667	0.00624498	0.0177788	-0.0225141	-0.0199901	0.00826887	-0.0246562	0.0190167	-0.0445756	-0.0361023	0.0268979	0.00622944	-0.00804781	-0.0211465	-0.0160234	0.025039	0.0119909	0.0203487	0.00641557	0.0132899	-0.038388	-0.0145353	0.0075875	0.0121487	-0.0295241	-0.0212208	-0.0329292	0.0159628	0.00179416	-0.0063484	-0.0403201	-0.0196329	-0.0336401	0.0108072	0.0148733	-0.0343529	-0.0158061	0.0283271	-0.0191745	0.00576181
TCGA-BH-A0E2-01A-11R-A056-07	-0.00555591	-0.00127411	0.0102322	-0.0118453	0.00694852	-0.00787058	0.00683384	0.0125237	-0.0173931	-0.00406782	0.00760505	0.00679506	-0.0272451	-0.0257303	-0.0137873	-0.00861576	-0.0165469	0.0103446	0.00624436	0.00892004	-0.00913279	0.000591954	0.00474264	0.00944542	0.00884774	-0.00862424	-0.0136157	-0.0201939	-0.0106667	-0.0245837	0.00323585	0.00427667	0.00110301	-0.0110859	-0.000204529	-0.00631216	0.000372983	0.00562925	-0.0112968	-0.0242992	0.000154996	-0.0133428	-0.00549839	-0.000482299	-0.00308245	0.00873643	-0.0141459	0.00318974	0.0163626
TCGA-BH-A0BD-01A-11R-A034-07	-0.0190372	-0.00922936	0.00885016	-0.0212844	-0.00410371	-0.0218895	-0.0232126	-0.00719095	-0.0232924	-0.0204352	-0.0119754	-0.00805895	-0.014787	-0.0155751	-0.0107141	-0.0134511	-0.00545315	-0.0339621	-0.0316235	0.0203542	0.0127106	-0.00283902	-0.0232026	0.00667937	-0.00519645	-0.00596135	-0.0207308	-0.00325315	0.00332028	-0.0136442	-0.0205563	-0.000989597	-0.0106433	0.0135552	0.00183056	-0.0129359	0.00887492	-0.00238066	-0.0181516	-0.0147135	0.0073537	-0.0229833	0.015038	-0.00138251	0.0017308	-0.0189677	-0.0205119	-0.018924	0.00538709
TCGA-A2-A0CP-01A-11R-A034-07	-0.0120563	-0.0167448	0.00686975	0.053627	0.000840582	0.0128429	0.00146018	0.0277419	0.0598646	-0.0214512	-0.0107744	0.0187917	-0.0155775	-0.0178895	0.0153129	-0.0410144	0.0290923	0.0164835	0.012329	0.0398246	0.00772614	-0.0168829	0.00131086	-0.0267204	0.0265245	0.019021	0.0544092	0.0044838	-0.00612108	-0.0413715	0.000811149	0.0173143	0.0196776	-0.0223944	-0.017471	-0.0150845	0.0198584	-0.00822464	-0.00966147	-0.0250219	-0.0263249	-0.0323722	0.00243776	0.00946232	-0.03264	0.00718968	0.058251	-0.00711706	0.00780431
TCGA-A8-A08P-01A-11R-A00Z-07	-0.00820041	-0.00231826	0.00737348	-0.00634277	0.0203539	0.00571427	-0.0291348	-0.00302309	-0.0140996	-0.00493473	0.0209873	0.00504373	0.00621788	0.0026449	-0.000894296	0.0103274	-0.00685404	-0.0362237	-0.0376072	0.00362094	0.00286701	0.00699972	-0.0323108	-0.00534616	-0.00536081	-0.0226158	-0.0140236	-0.0139405	-0.00802888	-0.00768894	-0.0271048	-0.000272067	0.0118446	-0.00464199	-0.00423431	-0.00204998	0.002332	0.00702532	0.00533836	-0.0128668	0.00458002	-0.0144753	0.0181169	0.00580193	0.00759834	-0.0297211	-0.0199311	-0.0188834	-0.000551065
TCGA-E9-A1R3-01A-31R-A14M-07	-0.0236735	-0.00362176	-0.00898146	0.0233453	-0.0141873	-0.0200969	-0.0212879	-0.0356764	0.096618	-0.0421022	-0.00436094	-0.026638	-0.0134431	-0.0216899	-0.0310964	-0.0105084	-0.0331561	0.0151029	0.00283845	0.0204792	-0.00258893	-0.0110576	-0.0228062	0.0339104	-0.0304171	0.0361797	0.0899554	0.0380667	0.0485424	-0.03361	-0.0260074	-0.0212976	-0.0259168	0.0226545	0.0372083	0.0226079	-0.00488294	-0.0254607	-0.0279507	-0.0358964	0.0297923	-0.0373339	0.0137877	-0.00997523	0.0268305	-0.0170306	0.0858679	-0.0277469	-0.00190712
TCGA-AO-A12C-01A-11R-A10J-07	0.0181603	0.0106788	-0.0355487	-0.00244403	-0.0180872	-0.0337912	0.0194271	-0.017938	0.03645	0.00127746	-0.0195084	-0.0284045	-0.0245561	-0.0277084	-0.0303671	-0.0219131	-0.0164082	0.0242691	0.0252356	0.0206975	-0.00353704	-0.0129203	0.00977857	0.0252758	-0.011766	0.0377516	0.0433738	0.0194165	0.0207994	-0.0379069	0.0139235	-0.0181346	-0.0304988	0.0207981	0.0332114	0.0256193	-0.0241558	-0.039279	-0.0370824	-0.0379658	0.0178288	-0.0290971	-0.0152149	-0.00975128	0.0153785	0.0230754	0.0383887	-0.000810177	0.0226363
TCGA-C8-A12P-01A-11R-A115-07	0.00668226	-0.0227306	0.0438486	-0.0160274	-0.0022002	-0.00478218	0.00236997	0.00150567	-0.0192514	-0.00609396	-0.0169543	0.0296071	0.0291765	0.0284657	-0.00154282	-0.0151936	-0.00413918	-0.00984143	-0.00955746	0.013003	0.0220018	-0.0193095	-0.0154688	-0.0152523	0.00922841	-0.0499622	-0.0192854	-0.0153312	-0.0278619	-0.0185066	-0.00642489	0.00786175	0.0329549	-0.0278927	-0.0324186	-0.0182976	0.0254711	0.0308683	-0.00885405	-0.0148263	-0.00349443	-0.0190211	0.00300881	0.0233206	-0.00986101	0.000511976	-0.024062	-0.0097333	-0.0434211
TCGA-A8-A09A-01A-11R-A00Z-07	0.0182139	0.0171004	-0.0185026	-0.027126	-0.0176748	-0.0370184	0.00279834	-0.025833	0.0135454	-0.00142016	-0.014972	-0.0309507	-0.0104518	-0.012243	-0.0316275	-0.0142209	-0.0455009	0.0220423	0.0176053	0.0127759	-0.00558383	-0.000462213	-0.0028121	0.0327651	-0.0326819	0.0085225	0.015113	0.0246964	0.0302196	-0.0217601	0.00227566	-0.0172299	-0.033133	0.0288401	0.0306883	0.030182	-0.0259544	-0.0272824	-0.0312231	-0.0294184	0.0408756	-0.0191222	0.00365436	-0.0220264	0.0305461	0.00334944	0.00712271	-0.00473684	-0.00296599
TCGA-D8-A140-01A-11R-A115-07	0.013644	0.0314051	-0.0389944	-0.0167714	0.0128469	-0.027491	0.0054421	-0.0276328	0.00963129	0.00805928	0.0161371	-0.025391	-0.0320883	-0.031657	-0.0273908	0.0183274	-0.0232504	-0.0213107	-0.0130908	-0.0233869	-0.0257025	0.0257338	0.00454734	0.0377985	-0.0184263	0.0326443	0.0141219	0.0351079	0.0321992	0.0158848	0.00859043	-0.0276097	-0.0331736	0.0365748	0.0305498	0.0299202	-0.0336136	-0.0302192	-0.00942655	0.00455588	0.0266378	0.0138391	-0.0142718	-0.0241291	0.0179303	-0.00166988	0.0163668	0.00583339	0.0156057
TCGA-OL-A5RX-01A-11R-A28M-07	-0.0292886	-0.00227192	-0.00537506	0.0335986	0.0108042	0.00584499	-0.00644468	0.00630504	0.0489643	-0.0206664	-0.00727494	-0.00344831	-0.0155439	-0.0139384	0.0084249	-0.0236381	0.0170853	0.0192686	0.0124331	0.018387	0.012937	-0.00116376	0.00606738	-0.00224789	0.00871335	0.0385062	0.0447193	0.0231236	0.0104041	-0.00360635	-0.00494424	0.00694297	2.55478e-05	0.0101999	0.0163689	0.00669299	0.00814734	-0.0219468	-0.00779122	1.81107e-05	-0.0107736	-0.00307384	0.00828721	-0.00286051	-0.0120444	-0.000521694	0.0411758	-0.00174168	0.0180245
TCGA-E2-A1IN-01A-11R-A13Q-07	0.0154928	0.0123003	-0.0026557	0.00125543	-0.0145073	-0.0189817	0.0158604	-0.00793346	0.0157871	-0.00150792	0.00744174	-0.013264	-0.0143603	-0.0165499	-0.00711897	-0.0161793	-0.0101781	0.0262511	0.0215123	0.0164836	-0.00264815	0.000593381	0.0111908	0.0133293	-0.00979151	0.0181939	0.014041	-0.00461432	0.002875	-0.0396399	0.00737247	-0.0179481	-0.0108687	-0.00152326	0.0180578	-0.00139481	-0.0187217	-0.0160691	-0.0226361	-0.0332366	0.012199	-0.0267269	-0.0113753	-0.0262256	0.00540741	0.0131589	0.0246834	-0.000672239	0.00394529
TCGA-AC-A23H-01A-11R-A157-07	0.0214612	0.00145421	-0.00374332	-0.0221867	-0.0269504	-0.0157849	0.0327028	-0.00668028	-0.0213146	0.0180728	0.00317051	0.00819024	0.00755786	0.00669265	-0.0191676	0.0110388	-0.0315781	0.0256933	0.0315515	-0.00445541	-0.00974889	-0.00525973	0.0247119	0.0226889	-0.0259162	-0.0298011	-0.0161938	-0.00863971	0.0219903	-0.00803332	0.0243525	-0.0106714	-0.00324521	-0.0022361	0.00254226	-0.0141907	-0.0043022	0.000834026	-0.00269191	-0.00823036	0.0191339	0.00388202	-0.0290738	-0.0260299	0.0138649	0.0346643	-0.0214097	0.0245426	0.000101224
TCGA-A2-A1FX-01A-11R-A13Q-07	0.0123541	0.0321519	-0.0387779	-0.0082306	0.0167983	-0.0159118	0.0039968	-0.00894137	-0.0170503	0.0195092	0.0220361	-0.00374068	-0.0277492	-0.0288185	0.000333789	0.0122862	-0.00236661	-0.000541686	0.00606807	-0.0189096	-0.0269849	0.0278809	0.00942945	0.0132076	-0.00559531	0.0150535	-0.0231517	0.00141926	-0.00997778	0.00890995	0.00119153	-0.011473	-0.0087008	0.0120256	0.0212645	0.0101759	-0.0180921	-0.019032	0.00209553	-0.00426257	0.0128284	0.00899053	-0.00874221	-0.0309944	0.000681202	0.00204497	-0.00412027	0.00414095	0.0190791
TCGA-D8-A1XY-01A-11R-A14M-07	0.0060803	0.00965288	-0.00577162	0.00177195	0.00831058	-0.0243614	0.00356323	-0.0312509	0.0480329	-0.00353168	0.000762023	-0.0236067	-0.0190933	-0.0242985	-0.0217047	-0.0079386	-0.0400689	-0.0183022	-0.0089916	0.00930695	-0.00649264	0.00117907	0.00160685	0.0379614	-0.0218398	0.0198523	0.041865	0.0379906	0.0221886	-0.0293317	-0.000947446	-0.0302118	-0.0175328	0.0264761	0.0309015	0.0203062	-0.0222122	-0.0287157	-0.0287144	-0.0251128	0.0301115	-0.0207303	-0.0082734	-0.0250889	0.0254609	0.00977529	0.050221	0.00243987	-0.00385212
TCGA-B6-A0RL-01A-11R-A084-07	0.0677545	0.0762645	-0.0552937	-0.00508389	0.0813276	0.012339	0.0796728	0.0102337	-0.0287405	0.125367	0.0821064	0.030556	-0.0250448	-0.0248689	0.0669018	0.121971	0.0290251	0.00997023	0.0482655	-0.12253	-0.103242	0.121945	0.101526	0.0025968	0.0198605	0.0095237	-0.0244789	-0.014226	-0.00924383	0.133428	0.0896935	-0.0195492	-0.000448683	-0.00249291	0.00838385	0.0086776	-0.0422821	-0.00903841	0.0924794	0.142574	-0.0122814	0.131552	-0.0855155	-0.0111669	-0.0264555	0.0811087	-0.0177279	0.116404	0.0605636
TCGA-AC-A8OP-01A-11R-A36F-07	-0.0143146	0.0139085	-0.0294984	0.00705855	0.0127801	-0.0133159	0.00352872	-0.00685808	0.017893	-0.00260815	-0.0176961	-0.0161731	-0.0216964	-0.025008	-0.0121604	-0.00901645	-0.00701075	0.0152587	0.0137352	-0.00701556	-0.0204644	0.0062525	0.0126579	0.0159642	-0.000975376	0.0255757	0.0223805	0.0325639	0.00586065	-0.0032209	0.000737374	-0.0132334	-0.0178208	0.0185054	0.0194499	0.0208888	-0.0114271	-0.0326295	-0.00991962	-0.00328642	0.012716	-0.000855868	-0.00124282	-0.0129087	0.00464712	0.00766386	0.0191708	6.97227e-05	0.0238177
TCGA-D8-A1JL-01A-11R-A13Q-07	-0.0364507	-0.0402129	0.0311714	-0.0488321	-0.0465648	-0.028611	-0.049577	-0.0439649	-0.026191	-0.0400372	-0.0296989	-0.024768	0.046809	0.0430625	-0.0214759	-0.0171947	-0.0328449	-0.0552707	-0.0570994	0.0269842	0.0619007	-0.0408481	-0.0439044	0.00754301	-0.0198788	-0.0371294	-0.0269403	-0.0114655	-0.000312074	-0.0129468	-0.0518394	0.0127826	-0.0198603	0.0264978	0.00384103	0.0547556	0.0298459	0.0452008	-0.0253926	-0.0160064	0.0177047	-0.0250498	0.0528614	0.0245933	0.0274257	-0.0430015	-0.0411561	-0.0389661	-0.0485871
TCGA-S3-A6ZH-01A-22R-A32P-07	0.0320502	0.0312268	-0.00481855	-0.00293042	0.0387011	0.0156509	0.0178431	0.0160982	-0.0188931	0.0322032	0.0503025	0.00974933	-0.0294185	-0.0299913	0.0266624	0.0395379	-0.00672179	0.0159242	0.0231467	-0.0402968	-0.0394006	0.0337431	0.0366816	-0.00491911	0.0107115	-0.0044854	-0.0252035	-0.0197471	-0.00611113	0.039685	0.0332876	-0.00757628	-0.00104079	-0.0184044	0.00397903	-0.0194414	-0.0112705	-0.0034278	0.0304097	0.0314026	-0.00372936	0.0333034	-0.0213044	-0.0156615	-0.0166705	0.0217822	-0.00878085	0.0347505	0.0346049
TCGA-A8-A079-01A-21R-A00Z-07	0.0459458	0.026999	-0.00874916	-0.0115877	0.0326572	3.74191e-05	0.0224815	0.0142797	-0.0411307	0.0502421	0.017537	0.0291684	-0.0312784	-0.0196698	0.0265958	0.0406046	0.0161599	0.0174422	0.0238714	-0.0410778	-0.0315066	0.0483939	0.0252006	-0.0138137	0.0123192	-0.0145832	-0.0403887	-0.0225093	-0.0210966	0.0316532	0.0261426	-0.0111432	0.0177052	-0.0142884	-0.0158752	-0.0190763	-0.00520649	-0.00575477	0.0262257	0.0349326	-0.0080983	0.0291163	-0.035882	-0.0120897	-0.0123463	0.0215815	-0.0339652	0.0288706	0.0267237
TCGA-E2-A1LL-01A-11R-A144-07	-0.0123386	-0.051444	0.0479439	-0.0132172	-0.0585738	-0.00552508	0.00827291	0.013641	-0.0435796	-0.00740864	-0.0268518	0.00650581	0.0406335	0.0461313	-0.00316682	-0.00134779	0.00897454	0.0205404	0.0231766	0.0363984	0.022601	-0.0382053	0.0158044	-0.0353756	0.0199036	-0.0598483	-0.039345	-0.0494484	-0.0388548	-0.000657049	0.0157314	0.0236613	0.0229596	-0.00916981	-0.0457451	-0.0171831	0.0473145	0.0304398	0.000517376	0.00890377	-0.0212489	0.0103225	-0.00187443	0.0371335	0.000208792	0.0291314	-0.0446523	0.0204031	-0.0320925
TCGA-BH-A0HX-01A-21R-A056-07	0.00620873	0.00583778	-0.00442621	-0.00242458	0.00866395	-0.00502511	0.0172946	0.00449778	0.00130162	0.00954492	0.0229736	-0.000536677	-0.0169755	-0.016049	-0.0185941	-0.0113517	-0.0242094	0.0218995	0.0168647	-0.000754402	-0.0163862	-0.00469597	0.00569901	0.00379331	0.00199178	-0.00719164	0.000365545	-0.00337875	-0.0170795	-0.0153358	0.00517161	-0.00843378	0.000231069	-0.0105957	0.000872555	0.00893423	-0.00975178	-0.0194184	-0.0107739	-0.0171234	0.00783056	-0.00914454	-0.00788937	-0.0179026	0.00397405	0.0141206	0.0108077	0.00286325	0.0201679
TCGA-E9-A3X8-01A-31R-A22U-07	-0.00383301	-0.00472471	0.034701	0.107878	0.064253	0.099258	-0.00538748	0.110418	0.0347008	-0.0137133	0.026796	0.0901274	-0.000897446	-0.00218489	0.0846484	-0.0353831	0.115797	-0.00409529	-0.00802977	0.0259986	0.0172468	-0.00445069	-0.0115632	-0.0858937	0.10667	0.0176953	0.0322606	-0.0146087	-0.0424594	-0.0218657	-0.00388751	0.0769785	0.0914179	-0.0889972	-0.0684944	-0.104501	0.0693354	0.0145344	0.0480373	-0.00879728	-0.0980236	-0.0174073	0.00850401	0.0708757	-0.105129	-0.0137161	0.0248353	-0.00699262	0.0325514
TCGA-A7-A13H-01A-11R-A22K-07	-0.0233704	0.00330412	-0.00482083	0.0311529	0.00765332	0.00922909	-0.0278698	-0.0010637	0.0414275	-0.0238567	-0.0167063	-0.00691955	-0.0177236	-0.0152703	0.00478493	-0.0216276	0.0133282	-0.00852935	-0.0169603	0.0173637	0.0121196	0.00237041	-0.0224161	0.00243595	0.0137492	0.0447563	0.0422622	0.0515769	0.018013	-0.00527281	-0.0278885	0.00704597	-0.00979551	0.0275657	0.0110158	0.0131303	0.00724251	-0.015952	-0.00588974	-0.00350143	-0.000758009	-0.0191197	0.018013	-0.0046205	-0.0129711	-0.0333233	0.0388048	-0.0242402	0.0157384
TCGA-BH-A0DL-01A-11R-A115-07	-0.0470721	-0.0411941	0.0376902	-0.0196389	-0.0427281	0.00120242	-0.0529344	-0.00395429	-0.0342227	-0.0300414	-0.034065	-0.00331675	0.0459616	0.0506566	0.00625709	0.0231315	-0.00021177	-0.0486596	-0.0525314	-0.0065745	0.022424	-0.00920407	-0.0449363	-0.0205331	-0.00607168	-0.0465692	-0.0334086	-0.0178562	-0.0136752	0.029944	-0.0519354	0.0309266	0.00441923	0.00184349	-0.03204	0.00614218	0.0413999	0.0313917	0.019829	0.00942281	0.00699201	0.00563326	0.0411386	0.00943467	-0.000284984	-0.0460542	-0.0399876	-0.0298827	-0.03885
TCGA-BH-A1EO-01A-11R-A137-07	-0.014184	-0.00497207	-0.015512	-0.0251625	-0.0401425	-0.0439721	-0.018672	-0.0533286	0.0205328	-0.0366426	-0.0280924	-0.0460135	0.00301283	-0.00707258	-0.0511798	-0.0228819	-0.0451936	0.00672402	-0.00039727	0.0277135	0.0110066	-0.0291811	-0.0280631	0.0461011	-0.0456263	0.021835	0.0181762	0.0349578	0.0462517	-0.0427147	-0.0277229	-0.0234214	-0.0530904	0.0507255	0.0484213	0.0349866	-0.0150663	-0.0153461	-0.0505863	-0.045811	0.0425383	-0.0395571	0.0201432	-0.0394029	0.0461106	-0.0155253	0.0174212	-0.0310111	-0.0211669
TCGA-D8-A27E-01A-11R-A16F-07	0.0314537	0.0476048	-0.0635484	0.0125618	0.0215644	-0.00599667	0.011425	-0.0266958	0.0601952	0.0248322	0.0379784	-0.00807682	-0.0223733	-0.0350311	-0.0229836	0.0323223	-0.028648	0.0148927	0.0172584	-0.0524484	-0.0317328	0.0396828	0.0272514	0.0410539	-0.0246781	0.0347777	0.0593905	0.0305584	0.0261292	0.0409298	0.0167564	-0.0440469	-0.0233228	0.00772915	0.0367085	0.0165757	-0.0377868	-0.0381064	0.0121847	0.0244128	0.0320733	0.0313623	-0.0310464	-0.0411231	0.0113298	0.0135208	0.0548052	0.0276338	0.0247257
TCGA-LD-A66U-01A-11R-A31O-07	-0.0331732	-0.000863324	0.0103135	0.076863	0.0412778	0.0558268	-0.0127689	0.0659717	0.034527	-0.0175838	0.0223135	0.048054	-0.0220285	-0.0246547	0.0548245	-0.020318	0.068482	-0.00401142	-0.00839709	0.0132528	-0.00150363	0.0188793	-0.0046876	-0.0531384	0.0607767	0.0249425	0.0309631	-0.00931103	-0.0260041	-0.0139792	-0.0112601	0.0384865	0.0498794	-0.0454002	-0.0335476	-0.0547201	0.0352764	-0.0149845	0.0292069	-0.00450918	-0.0616884	-0.0120213	0.0121407	0.0235462	-0.06346	-0.017465	0.0351346	-0.00741315	0.0360333
TCGA-A7-A0CJ-01A-21R-A00Z-07	0.026497	0.0169366	-0.00454257	-0.00447612	0.0223728	0.00508599	0.0290667	0.0146104	-0.0230994	0.0373629	0.039625	0.0161974	-0.0123832	-0.0117777	0.0415809	0.0421891	0.0123702	-0.0204498	-0.00395929	-0.039551	-0.036003	0.0514508	0.0305435	-0.00991775	0.000662637	-0.0188661	-0.0248154	-0.0275132	-0.0259837	0.0306066	0.0237879	-0.0106148	0.0105661	-0.0091089	-0.00538531	-0.00979557	-0.0114699	0.00586005	0.0328997	0.0450196	-0.0110185	0.0394879	-0.0321238	0.0113072	-0.00855759	0.0264669	-0.030882	0.0402023	0.0152232
TCGA-A2-A0SV-01A-11R-A084-07	-0.0388886	-0.0279746	0.0383354	0.00926249	0.0107844	0.0259599	-0.0267973	0.0259447	-0.0241812	-0.0111453	0.0110275	0.0372075	-0.000453092	0.0118236	0.0226232	-0.00412969	0.0148228	-0.0444234	-0.0385813	0.00973509	0.00991733	-0.0173037	-0.0283829	-0.0350774	0.0256426	-0.0394034	-0.0301479	-0.0266506	-0.0364661	-0.0226652	-0.0320741	0.0198075	0.0264324	-0.0279693	-0.0403196	-0.0482706	0.0260896	0.0299281	0.00689983	-0.0161118	-0.024369	-0.0234892	0.0170196	0.0161949	-0.0259666	-0.0185803	-0.0234078	-0.0181264	-0.00643023
TCGA-AO-A03L-01A-41R-A056-07	0.00323969	0.0169321	-0.00177131	-0.0159223	-0.00116811	-0.0195863	0.00514729	0.00222986	-0.0311409	0.00429748	0.00149582	-0.000750367	-0.018105	-0.00877961	-0.0027178	-0.00136916	-0.00216394	-0.0322504	-0.0203314	0.00254317	-0.0145019	0.00911503	-0.00219401	-0.00378961	0.00557962	-0.00387182	-0.0306063	-0.0217373	-0.0162729	-0.0141539	-0.00282539	-0.00761534	0.00743488	0.00214913	0.00521755	0.00081468	-0.00669481	-0.00907971	-0.00394131	-0.00929449	0.00502464	-0.00833792	-0.00703839	-0.00034847	0.00633805	0.00208283	-0.0195905	0.000973277	0.000723009
TCGA-BH-A0BQ-01A-21R-A115-07	-0.0326373	-0.0149212	0.00861151	0.0235941	-0.00937004	-0.000746944	-0.0216676	0.00781322	0.0302397	-0.0366809	-0.0110004	0.00141387	-0.0159994	-0.0102904	-0.00533087	-0.03476	0.0130391	-0.0203207	-0.0213427	0.038611	0.0185413	-0.0220167	-0.0170376	-0.000771403	0.0105877	0.0201913	0.0303762	0.0109613	0.00698206	-0.0382186	-0.0216232	0.000827144	0.00477242	-0.000250014	-0.00640274	-0.0157401	0.0164091	-0.0166456	-0.0175878	-0.0311237	-0.0105299	-0.0378998	0.0135046	-0.00497851	-0.00540404	-0.0154214	0.0287146	-0.0234474	0.00637732
TCGA-A2-A0CM-01A-31R-A034-07	-0.0474088	-0.0413283	0.0357587	-0.0322163	-0.0296113	-0.00901664	-0.0454146	0.00155763	-0.0532991	-0.0266953	-0.0301487	0.000878881	0.0611512	0.0639616	0.0134102	-0.00184197	0.0015054	-0.0484394	-0.0543072	0.0134412	0.0535968	-0.0415538	-0.0372767	-0.0350934	0.00167931	-0.0466189	-0.0478603	-0.0505496	-0.0688198	-0.00122449	-0.044848	0.0310366	0.0245521	-0.000903907	-0.0277605	-0.000307423	0.0483183	0.0608889	0.00172316	-0.00604084	-0.0156165	-0.00460228	0.0503714	0.0583717	-0.00129285	-0.0417463	-0.055184	-0.0284738	-0.0716303
TCGA-B6-A0IH-01A-11R-A115-07	-0.00667927	-0.00126294	-0.0179861	0.0154319	-0.0226542	-0.0175423	-0.0238853	-0.0276838	0.0667133	-0.0260563	-0.0251441	-0.0267615	0.00503729	-0.000957647	-0.0231632	-0.0302798	-0.0104935	0.00859308	-0.000391491	0.0370109	0.0186079	-0.0333896	-0.0139465	0.0255189	-0.0222114	0.0465724	0.0617708	0.0533564	0.0484156	-0.0229425	-0.0128436	-0.00477877	-0.028513	0.0370751	0.0363164	0.0232106	-0.00371854	-0.0241251	-0.0421193	-0.0321628	0.0236584	-0.0272492	0.02285	-0.0147651	0.0182363	-0.012855	0.0523129	-0.0218406	-0.00107205
TCGA-B6-A0WT-01A-11R-A109-07	0.0267	0.0289335	-0.032242	-0.0219794	-0.0112516	-0.0349477	0.024225	-0.0334952	0.00300145	0.0102413	0.00341494	-0.0295859	-0.0285352	-0.0324346	-0.028673	0.00471609	-0.0271142	0.0156833	0.0197266	0.0028689	-0.0181108	0.00950608	0.0210589	0.0404526	-0.0325291	0.0287974	0.00281681	0.0290077	0.0409468	-0.0206029	0.0190461	-0.0286546	-0.0337452	0.0345973	0.0403974	0.0329579	-0.0349385	-0.024619	-0.0223839	-0.0141053	0.0283148	-0.00824296	-0.0255981	-0.0267689	0.0334438	0.0221988	0.0138682	0.0126946	0.00210739
TCGA-A2-A4S2-01A-12R-A266-07	-0.0147317	0.00745617	-0.00960984	0.0274741	0.0203195	0.0053229	-0.02222	-0.00223686	0.0409221	-0.0167602	0.00877297	-0.00268528	-0.0145485	-0.0116504	0.00771391	-0.0101239	0.0130743	-0.0743976	-0.0579661	0.00614454	0.00785383	-0.00995556	-0.0176691	-0.000135902	0.0161495	0.0313484	0.0435523	0.0519494	0.0126438	-0.00499633	-0.0212751	0.00812828	0.00556099	0.0142554	0.00803769	-0.00900516	0.00207936	-0.0202755	-0.00468933	-0.00401531	-0.0057673	-0.0105947	0.0137545	-0.00102366	-0.0191406	-0.021797	0.0332083	-0.0105004	0.0116574
TCGA-BH-A0DE-01A-11R-A115-07	-0.0334062	-0.00528858	-0.0134486	0.00587967	-0.00323095	-0.0171874	-0.02746	-0.0118626	0.0326385	-0.0279639	-0.0122922	-0.0304713	-0.0148919	-0.0196948	-0.0220201	-0.0286091	-0.0116426	-0.00245767	-0.00997415	0.0215307	-0.00457617	-0.0140843	-0.0192484	0.0208844	-0.015997	0.0323022	0.0347403	0.0371527	0.0229765	-0.0175852	-0.026113	-0.00446877	-0.0257619	0.0187064	0.0293957	0.0142162	-0.000649891	-0.0298901	-0.0215936	-0.0329341	0.0180049	-0.0263422	0.0186117	-0.0316835	0.0112632	-0.0181407	0.0308947	-0.0272359	0.0117311
TCGA-BH-A18Q-01A-12R-A12D-07	-0.0132717	-0.0139501	0.0175685	-0.0365066	-0.0248133	-0.0141388	-0.0186101	-0.0195719	-0.0344137	-0.017515	-0.0365724	-0.0256927	0.0378671	0.0403811	-0.0135044	-0.0214572	-0.0135665	-0.0196508	-0.024249	0.0117518	0.0415157	-0.0427919	-0.0134932	0.00157297	-0.0125584	-0.00979869	-0.0394763	-0.0119207	-0.000333483	0.0164422	-0.00973245	0.0163349	-0.0011692	0.0284262	0.0115855	0.0326132	0.0169855	0.035522	-0.0142903	0.0208364	0.0118865	0.010321	0.0312132	0.0176157	0.0266557	-0.0200187	-0.0328968	-0.00676389	-0.062423
TCGA-E2-A156-01A-11R-A12D-07	0.0488079	0.0580758	-0.0630537	-0.00609884	0.0280233	-0.0123983	0.0535158	-0.0288762	0.0255938	0.0489489	0.0325794	-0.0211481	-0.0468614	-0.0494334	-0.00106676	0.0571775	-0.0176413	0.0398321	0.052796	-0.0571632	-0.0562496	0.0572064	0.055139	0.0462098	-0.0279419	0.037585	0.0264891	0.034026	0.0359493	0.0556191	0.0502083	-0.0589201	-0.0367128	0.0336549	0.0419247	0.0396148	-0.054231	-0.0434387	0.0117915	0.0524736	0.0289319	0.0558484	-0.0579173	-0.0474117	0.019459	0.0512933	0.0297401	0.0601333	0.0355614
TCGA-C8-A8HR-01A-11R-A36F-07	-0.0456184	-0.0225543	0.0110284	0.00902165	-0.0114896	0.00739271	-0.0394208	0.0143913	-0.000788447	-0.0429564	-0.018646	-0.00485561	0.00588115	0.00424113	0.00586396	-0.0489762	0.0165889	-0.0307817	-0.0339773	0.0463133	0.0257931	-0.0373858	-0.0335892	-0.0193062	0.0160299	0.0121181	-0.000701233	0.0183961	-0.00208525	-0.0386764	-0.0350675	0.0290283	0.0158021	0.00828889	-0.00338069	-0.00750953	0.0279944	-0.00330365	-0.0271324	-0.0397471	-0.00921781	-0.0434354	0.0398285	0.0137144	-0.0120813	-0.0284874	0.00407599	-0.038595	0.00572528
TCGA-D8-A1J9-01A-11R-A13Q-07	0.014271	-0.00480214	-0.00549654	-0.0242768	-0.0320261	-0.0262543	0.00609265	-0.0296031	-0.00608427	-0.00619016	-0.0123222	-0.0177232	-0.00154936	-0.00230578	-0.0299948	-0.000972204	-0.0334333	-0.00700364	-0.00444133	0.000386446	-0.00894524	-0.0187706	-0.00776248	0.0226802	-0.0301846	-0.0153005	-0.00337827	0.0165376	0.0332973	-0.0157912	-0.00302368	-0.0178548	-0.0318168	0.0182035	0.00106017	0.000302293	-0.0114023	0.000539645	-0.023213	-0.0194115	0.0294476	-0.0137543	-0.00405405	-0.0221918	0.0395563	0.000970105	-0.00638163	-0.00838435	-0.00104513
TCGA-AN-A0FK-01A-11R-A034-07	0.0385177	0.0342913	-0.015234	0.0168231	0.00181148	0.0113896	0.0343302	0.0131082	0.0107741	0.026973	0.0349554	0.00831557	-0.0229236	-0.0201713	-0.00048364	0.0179363	-0.00579961	0.0148462	0.0244294	-0.0338411	-0.030595	-0.00381349	0.0278922	0.0068194	0.0193334	0.00910698	0.00854905	0.00713788	-0.0081713	0.0118072	0.0370576	-0.0264483	0.000474329	-0.0110905	0.0118726	-0.0138667	-0.0276987	-0.00991676	0.024275	-0.000940137	0.00381065	0.0208898	-0.0393894	0.00471195	-0.00994387	0.0300147	0.0170782	0.0318758	0.0234802
TCGA-B6-A1KN-01A-11R-A13Q-07	0.0060577	0.0145417	-0.0284326	-0.0289533	-0.0279237	-0.0211864	0.0125369	-0.0267021	-0.0240261	0.0115594	0.00802067	-0.0248904	0.00339442	0.00281032	-0.016187	0.0155506	-0.0269037	-0.0269994	-0.0102	-0.0160402	-0.0144142	-0.0140437	0.00900646	0.0188105	-0.0412444	-0.0117744	-0.0228771	-0.0107915	0.00749181	0.00453597	0.000143362	-0.0309877	-0.0260994	0.0253902	0.0202572	0.0367652	-0.0301492	-0.00458479	-0.00522002	-0.00428555	0.0369633	0.00748014	-0.00630711	-0.0290773	0.0401334	0.0175908	-0.019532	0.0110075	-0.0161925
TCGA-BH-A0B3-01A-11R-A056-07	-0.0325432	-0.0715981	0.0680109	-0.019487	-0.0248523	0.00625468	-0.0345539	0.0129964	-0.0480028	-0.029716	-0.029475	0.0187046	0.0447009	0.0520111	0.0153191	-0.0286416	0.0168006	-0.0434168	-0.0456496	0.0351598	0.0414632	-0.0363939	-0.0373992	-0.0383835	0.0174666	-0.058058	-0.0506388	-0.0457933	-0.0303901	-0.0227147	-0.0307524	0.0428292	0.0316124	-0.008166	-0.045701	-0.00559901	0.0540732	0.0583764	0.00142786	-0.0114389	-0.0165098	-0.0215872	0.0375664	0.0409761	-0.0122444	-0.0321585	-0.0557006	-0.0289059	-0.0570475
TCGA-A2-A3XW-01A-11R-A239-07	-0.02698	-0.0312139	0.0427462	0.0901868	0.0283735	0.0888093	-0.0184874	0.0652358	0.0372123	-0.0159831	-0.00182443	0.0734765	0.00536559	0.00826689	0.0694409	-0.0322352	0.0906289	-0.0288843	-0.0257996	0.0203482	-0.00133323	0.00310221	-0.00794078	-0.0746531	0.0871369	0.0175206	0.0345368	0.0152168	-0.0255101	0.00262855	-0.0181661	0.0728174	0.0633899	-0.0499663	-0.0608084	-0.0465401	0.0741098	0.00908378	0.0452616	0.013867	-0.0725427	-0.00947538	0.0209356	0.049692	-0.081857	-0.0213989	0.0262747	-0.00620028	0.0270814
TCGA-A7-A2KD-01A-31R-A21T-07	-0.0012732	0.0165908	-0.0124377	-0.0244614	-0.00171669	-0.016586	-0.0147113	-0.0142796	-0.0208374	-0.0082762	-0.00607236	-0.024631	-0.0133736	-0.00457929	-0.017778	0.00413071	-0.0234542	-0.0200948	-0.0179001	0.000141589	0.00224931	-0.0012861	-0.011988	0.01674	-0.0316691	0.00469553	-0.0195542	0.00731057	0.00936797	-0.0136627	-0.0190288	-0.0208852	-0.0283255	0.0295417	0.0207371	0.0363018	-0.0167613	-0.00643056	-0.00933153	-0.0123093	0.0145941	-0.0113807	0.00891782	-0.0145791	0.0227413	-0.0157102	-0.00408687	-0.0114042	-0.00352116
TCGA-E2-A1LG-01A-21R-A14M-07	0.0115714	-0.011519	0.00457466	-0.0446021	-0.0423038	-0.00426514	0.032305	-0.0152898	-0.0461791	0.0167232	-0.039036	0.0196075	0.0483318	0.0540388	-0.0063032	0.0614301	-0.00664219	-0.00732494	-0.00370281	-0.0644197	-0.0043947	0.0106486	0.0206021	0.013192	-0.0106807	-0.0355158	-0.0460832	-0.0353882	-0.00926071	0.06833	0.022309	0.0217993	0.00203644	-0.0281292	0.0025831	0.0228402	0.00780916	0.0323324	0.0433583	0.0690251	0.00665051	0.071374	-0.0188741	0.0148508	0.00139528	0.0121253	-0.0484215	0.0269506	-0.0222478
TCGA-E9-A1N6-01A-11R-A144-07	-0.00564698	-0.0149795	0.0272811	-0.0123352	-0.0252713	-0.00828442	0.00168826	-0.00589024	-0.0265886	-0.00719572	-0.0170332	0.00444597	-0.00569941	0.00918326	-0.0134492	-0.0143762	-0.00369982	0.00218567	0.00194071	0.0196141	0.00254378	-0.018322	-0.00862954	-0.00259945	0.00326742	-0.0336103	-0.0235354	-0.016281	-0.0090992	-0.0363819	-0.00240129	0.00189321	0.0091001	-0.00147719	-0.0181925	-0.0135476	0.0141358	0.0233121	-0.014409	-0.0298103	-0.00694882	-0.024587	-0.00314296	-0.00806032	0.00253149	0.00679608	-0.0168857	-0.00703671	-0.0180437
TCGA-D8-A146-01A-31R-A115-07	-0.009894	0.00517784	-0.0176713	-0.00487501	-0.0265482	-0.0356858	-0.00412928	-0.0261919	0.0292871	-0.0221379	-0.0202805	-0.037283	-0.0218309	-0.0250506	-0.0351035	-0.0280162	-0.0232539	0.0202714	0.012765	0.0211108	-0.00200885	-0.0140956	-0.00861672	0.0344938	-0.0222926	0.0361764	0.0342098	0.0490818	0.0452434	-0.0313175	-0.0102978	-0.0267748	-0.0320298	0.0350325	0.027665	0.0176166	-0.017183	-0.0307023	-0.0357247	-0.0356917	0.0301455	-0.0299845	0.00421775	-0.0275099	0.0201588	-0.00327478	0.0282046	-0.0187999	0.0115757
TCGA-AO-A1KO-01A-31R-A13Q-07	-0.00517283	-0.0117126	-0.018411	-0.0180257	-0.0602781	-0.0476962	0.00795882	-0.0633374	0.0587377	-0.0300134	-0.0478149	-0.0634029	0.0127486	0.00566704	-0.0726669	-0.0136174	-0.0444544	0.0378481	0.031131	0.00588548	0.0211492	-0.0359506	0.00898616	0.0492568	-0.0636046	0.0409671	0.0568571	0.0328342	0.0335398	0.0125229	0.00285665	-0.0392752	-0.0603011	0.054768	0.0584402	0.083793	-0.0324787	-0.0349752	-0.0476682	-0.0104209	0.0580158	0.00302627	0.00512685	-0.0329294	0.0642659	0.0184338	0.0523146	-0.00339207	-0.023036
TCGA-BH-A0HU-01A-11R-A034-07	0.0319432	0.0186282	0.0125701	0.00375155	0.0317958	0.0322765	0.0350475	0.0300017	-0.0435313	0.0342915	0.0309301	0.0221341	-0.00319784	0.0013692	0.0515161	0.0276931	0.0323505	0.0120374	0.0166164	-0.0291406	-0.0343411	0.0401679	0.0325926	-0.027037	0.0381376	-0.0191624	-0.0460242	-0.0416938	-0.0455028	0.0216891	0.0363814	-0.00169487	0.0292179	-0.0319763	-0.0260051	-0.0276778	-0.00826494	0.0259201	0.0344816	0.0328747	-0.0358375	0.0362565	-0.032173	0.0147252	-0.0174359	0.0246896	-0.0240712	0.0415978	0.0132137
TCGA-E2-A2P6-01A-11R-A19W-07	0.0139207	0.0346056	-0.0204156	0.0233923	0.0394546	0.0336037	0.00907244	0.0262283	0.00369621	0.0125969	0.023768	0.0205492	-0.0308307	-0.0243811	0.0277421	0.00773061	0.0280295	0.0117442	0.0149032	-0.0184905	-0.0319976	0.035059	0.00984352	0.0028043	0.0255476	0.0322169	0.00272289	0.0336673	0.028868	0.0208287	0.0095336	0.0105975	0.0122017	-0.0128477	0.00428385	-0.0287298	-0.00425796	-0.0218184	0.0302267	0.0168482	-0.0174926	0.0223017	-0.0235237	-0.0116259	-0.0220478	0.00777799	0.0116375	0.0103489	0.0398466
TCGA-C8-A12V-01A-11R-A115-07	-0.0497793	-0.0396388	0.0320737	-0.0112623	-0.0462176	0.0115684	-0.068819	-0.00510143	-0.0211533	-0.0377857	-0.0443052	-0.0067712	0.0509606	0.046286	-0.00137424	-0.00752458	0.0146264	-0.0696754	-0.0739969	0.0314842	0.0516569	-0.0359738	-0.0619542	-0.0183765	0.00373239	-0.0236451	-0.0197136	-0.00824335	-0.00971847	0.00667805	-0.0637856	0.039352	0.0127802	0.015121	-0.0165058	0.00302995	0.0356803	0.0350425	0.000341714	0.00841107	-0.00383298	-0.00594116	0.0636147	0.0364317	0.00811409	-0.0719052	-0.0265237	-0.0583043	-0.0448839
TCGA-LL-A7T0-01A-31R-A352-07	0.0217167	0.0267568	-0.00793047	0.0205577	0.037486	0.0381381	0.0125535	0.0434537	-0.0292433	0.0350664	0.0355309	0.0346394	0.000944113	-0.00140584	0.0535388	0.0222861	0.0343311	-0.0100821	7.77027e-05	-0.0226462	-0.0272252	0.0382462	0.0163329	-0.038636	0.0372184	-0.0130287	-0.0289452	-0.0347791	-0.0347997	0.0166887	0.0157825	0.0246614	0.035909	-0.0287421	-0.0295641	-0.0340612	0.00972094	0.0135162	0.046203	0.0298905	-0.0436333	0.0171258	-0.017722	0.0170991	-0.0366265	0.00417984	-0.0196238	0.0228237	0.0243543
TCGA-A8-A096-01A-11R-A00Z-07	-0.0259361	-0.00823571	-0.00534649	-0.0230013	-0.0102286	-0.0194105	-0.0422348	-0.0222289	0.0100438	-0.0368169	-0.00671201	-0.0248587	-0.0241404	-0.0205922	-0.0271177	-0.0149559	-0.0220201	-0.0306837	-0.0370179	0.0214685	0.00605541	-0.00363964	-0.0393965	0.028422	-0.0180324	0.0275322	0.0115119	0.0305274	0.025455	-0.0319538	-0.0402498	-0.0154699	-0.0237097	0.0303043	0.0196651	0.0172167	-0.00616319	-0.0242401	-0.0357612	-0.02963	0.0263882	-0.0380017	0.0208164	-0.0185454	0.0200288	-0.0387939	0.011064	-0.0345382	0.000646088
TCGA-A2-A0YH-01A-11R-A109-07	0.000907522	0.00431222	-0.00330816	-0.0120778	0.0248665	-0.00722603	-0.0268711	-0.00996852	-0.00917237	-0.00503695	0.0145007	0.00448779	-0.0101314	-0.00829036	-0.00530864	0.0102006	-0.0145775	-0.0600383	-0.0504649	-0.00259061	0.00407486	0.0211603	-0.034103	0.00829739	-0.0168362	-0.00464116	-0.00905887	0.00308347	-0.00112375	-0.00770447	-0.0318287	-0.0121027	-0.0042965	0.00107283	0.00837767	0.00830086	-0.0103518	0.00313485	-0.00675451	-0.00392949	0.0210883	-0.0123728	0.0169185	-0.000622968	0.0098978	-0.0297655	-0.010153	-0.0209757	-0.00244603
TCGA-BH-A6R8-01A-21R-A33J-07	0.0241115	0.0504433	0.000671091	0.0586347	0.0743604	0.0460164	0.00332924	0.0391357	0.0312412	0.0269549	0.0564268	0.0413033	-0.0303152	-0.0332652	0.0545634	0.0450502	0.0339115	-0.0651987	-0.0405686	-0.0379639	-0.0247784	0.0618038	0.00738357	-0.0199285	0.0367481	0.0117068	0.0340555	0.0237459	0.0079833	0.0326953	0.0126179	0.00821234	0.03356	-0.0384674	-0.0204386	-0.0455667	0.00347045	-0.00941161	0.055587	0.0309894	-0.0326496	0.025194	-0.0254396	-0.00146573	-0.0468038	-0.00677524	0.0251171	0.0303894	0.0388724
TCGA-BH-A0HB-01A-11R-A056-07	0.000355255	0.00557323	0.0230539	0.0230996	0.0146769	0.0272892	0.00203996	0.0396131	-0.0175375	0.00858249	0.0291039	0.0312756	-0.0130774	-0.0135673	0.0256059	0.017867	0.0141635	-0.00613202	-0.00551601	-0.0137376	-0.0151753	0.0301884	-0.00335761	-0.0303445	0.0254082	-0.0290851	-0.0183932	-0.0468114	-0.0319426	0.00713075	0.000449943	0.00975862	0.0293928	-0.0473983	-0.0234335	-0.0365912	0.00221118	0.00940367	0.0233405	0.00652038	-0.025387	0.000828057	-0.00368215	-0.00229957	-0.0139164	-0.00919343	-0.0204702	0.00341691	0.0171726
TCGA-BH-A18R-01A-11R-A12D-07	0.00639633	0.0210962	-0.0405401	-0.0392966	-0.00725145	-0.0254496	0.0166342	-0.0124343	-0.0427269	0.0246386	0.00428294	-0.0054365	0.00970167	0.00957424	-0.00483644	0.0247467	-0.0267222	0.0162179	0.0175132	-0.0268286	-0.0250581	0.0408066	0.0241194	0.0086194	-0.0285462	-0.0183576	-0.0413472	-0.0381297	-0.0415777	0.0239555	0.0183052	-0.0221763	-0.00411869	-0.002553	0.0225317	0.0120352	-0.0299893	-0.00379771	-0.00116564	0.0195566	0.0271488	0.0256618	-0.0167532	-0.0151702	0.0250016	0.0139275	-0.0347066	0.0162754	0.00939131
[truncated: 390 more rows]
[truncated: 2 more columns]
