# Supplementary material for: Discovery of an independent poor-prognosis subtype associated with tertiary lymphoid structures in breast cancer
Source: Front Immunol. 2024 Mar 20;15:1364506. doi: 10.3389/fimmu.2024.1364506 (PMC10987760; doi:10.3389/fimmu.2024.1364506)
Supplement: Supplementary Table S7 — Importance of TLS-critical genes in the XGBoost prediction model. [file Table_7.xlsx]

## Sheet: importance_matrix_sorted
Feature	Gain	Cover	Frequency
CXCL13	0.697404	0.257646	0.160824
CETP	0.15831	0.139632	0.0888684
CR1	0.092269	0.0708135	0.047048
IL10	0.0162706	0.0395754	0.0396679
GNLY	0.010858	0.0894862	0.123924
HLA-DQB1	0.0100939	0.0594631	0.0734932
IL1R1	0.00441686	0.163577	0.228475
CCL8	0.00403542	0.0258814	0.0292128
LAMP3	0.0022707	0.0244037	0.0285978
SELL	0.00185329	0.0279909	0.0369004
CCL2	0.00144534	0.0620492	0.0873309
HLA-F	0.000772665	0.0394813	0.0556581
